# Supplementary material for: Nonlinear co-generation of graphene plasmons for optoelectronic logic operations
Source: Nat Commun. 2022 Jun 6;13:3138. doi: 10.1038/s41467-022-30901-8 (PMC9170737; doi:10.1038/s41467-022-30901-8)
Supplement: Supplementary file 5 — Source Data [file 41467_2022_30901_MOESM5_ESM.xlsx]

## Sheet: Fig 1d
V1	kOhm	fermi
-1	0.8348	0.4662
-0.98	0.8442	0.4623
-0.96	0.8539	0.4584
-0.94	0.8639	0.4544
-0.92	0.874	0.4504
-0.9	0.8844	0.4464
-0.88	0.8951	0.4423
-0.86	0.906	0.4382
-0.84	0.9171	0.434
-0.82	0.9286	0.4299
-0.8	0.9403	0.4256
-0.78	0.9524	0.4213
-0.76	0.9647	0.417
-0.74	0.9738	0.4127
-0.72	0.9858	0.4082
-0.7	0.9983	0.4038
-0.68	1.0083	0.3993
-0.66	1.0163	0.3947
-0.64	1.0254	0.3901
-0.62	1.0358	0.3854
-0.6	1.0449	0.3807
-0.58	1.0514	0.3759
-0.56	1.0669	0.371
-0.54	1.0695	0.3661
-0.52	1.0847	0.3612
-0.5	1.0888	0.3561
-0.48	1.0979	0.351
-0.46	1.1087	0.3458
-0.44	1.118	0.3405
-0.42	1.1275	0.3351
-0.4	1.137	0.3297
-0.38	1.1489	0.3241
-0.36	1.1584	0.3185
-0.34	1.1624	0.3128
-0.32	1.1776	0.3069
-0.3	1.189	0.301
-0.28	1.1971	0.2949
-0.26	1.2075	0.2887
-0.24	1.221	0.2823
-0.22	1.2245	0.2758
-0.2	1.2427	0.2692
-0.18	1.2512	0.2624
-0.16	1.2618	0.2554
-0.14	1.2747	0.2482
-0.12	1.288	0.2408
-0.1	1.2929	0.2331
-0.08	1.3108	0.2252
-0.06	1.32	0.217
-0.04	1.3279	0.2085
-0.02	1.3435	0.1996
0	1.3531	0.1903
0.02	1.3584	0.1806
0.04	1.3727	0.1702
0.06	1.3792	0.1593
0.08	1.3949	0.1474
0.1	1.3959	0.1346
0.12	1.3965	0.1204
0.14	1.4061	0.1043
0.16	1.407	0.0851
0.18	1.4019	0.0602
0.2	1.4036	0
0.22	1.3934	0.0602
0.24	1.3741	0.0851
0.26	1.3542	0.1043
0.28	1.328	0.1204
0.3	1.3096	0.1346
0.32	1.2891	0.1474
0.34	1.2657	0.1593
0.36	1.2406	0.1702
0.38	1.2206	0.1806
0.4	1.1966	0.1903
0.42	1.1763	0.1996
0.44	1.1549	0.2085
0.46	1.1301	0.217
0.48	1.1139	0.2252
0.5	1.0958	0.2331
0.52	1.08	0.2408
0.54	1.0604	0.2482
0.56	1.0398	0.2554
0.58	1.0278	0.2624
0.6	1.0146	0.2692
0.62	0.995	0.2758
0.64	0.9844	0.2823
0.66	0.968	0.2887
0.68	0.9596	0.2949
0.7	0.945	0.301
0.72	0.9327	0.3069
0.74	0.922	0.3128
0.76	0.9123	0.3185
0.78	0.8983	0.3241
0.8	0.8944	0.3297
0.82	0.8816	0.3351
0.84	0.8715	0.3405
0.86	0.8644	0.3458
0.88	0.859	0.351
0.9	0.8494	0.3561
0.92	0.8421	0.3612
0.94	0.8348	0.3661
0.96	0.8282	0.371
0.98	0.8198	0.3759
1	0.8176	0.3807

## Sheet: Fig 1e
1500		-31.134
1500.1		-31.085
1500.2		-31.15
1500.3		-31.126
1500.4		-31.187
1500.5		-31.171
1500.6		-31.112
1500.7		-31.082
1500.8		-31.084
1500.9		-31.072
1501		-31.112
1501.1		-31.066
1501.2		-31.102
1501.3		-31.147
1501.4		-31.105
1501.5		-31.121
1501.6		-31.135
1501.7		-31.079
1501.8		-31.118
1501.9		-31.117
1502		-31.049
1502.1		-31.122
1502.2		-31.046
1502.3		-31.094
1502.4		-31.089
1502.5		-31.043
1502.6		-31.102
1502.7		-31.121
1502.8		-31.122
1502.9		-31.035
1503		-31.134
1503.1		-31.1
1503.2		-31.106
1503.3		-31.068
1503.4		-31.031
1503.5		-31.021
1503.6		-31.079
1503.7		-31.078
1503.8		-31.098
1503.9		-31.022
1504		-31.061
1504.1		-31.013
1504.2		-31.018
1504.3		-31.052
1504.4		-31.018
1504.5		-31.072
1504.6		-31.021
1504.7		-31.064
1504.8		-31.095
1504.9		-30.995
1505		-30.998
1505.1		-31.018
1505.2		-31.051
1505.3		-31.071
1505.4		-31.082
1505.5		-31.068
1505.6		-31.069
1505.7		-30.978
1505.8		-30.966
1505.9		-31.039
1506		-31.032
1506.1		-30.968
1506.2		-31.022
1506.3		-30.962
1506.4		-31.022
1506.5		-30.985
1506.6		-31.013
1506.7		-31.042
1506.8		-31.026
1506.9		-30.975
1507		-31.041
1507.1		-30.998
1507.2		-31.005
1507.3		-31.051
1507.4		-31.024
1507.5		-31.014
1507.6		-31.046
1507.7		-30.969
1507.8		-31.013
1507.9		-30.954
1508		-31.032
1508.1		-31.041
1508.2		-30.985
1508.3		-30.934
1508.4		-31.018
1508.5		-30.982
1508.6		-30.995
1508.7		-30.963
1508.8		-30.942
1508.9		-30.972
1509		-30.976
1509.1		-31.015
1509.2		-30.996
1509.3		-30.969
1509.4		-30.977
1509.5		-31.026
1509.6		-30.942
1509.7	-64.834	-30.96
1509.8	-64.574	-30.944
1509.9	-64.274	-31.001
1510	-64.504	-30.997
1510.1	-64.646	-31.01
1510.2	-64.678	-30.959
1510.3	-64.867	-30.934
1510.4	-64.65	-30.965
1510.5	-64.694	-30.987
1510.6	-64.722	-31.009
1510.7	-65	-30.911
1510.8	-64.94	-30.949
1510.9	-64.519	-30.92
1511	-64.714	-30.969
1511.1	-64.3	-30.988
1511.2	-64.205	-30.941
1511.3	-63.983	-30.98
1511.4	-64.285	-30.922
1511.5	-64.78	-30.999
1511.6	-64.714	-30.936
1511.7	-63.904	-30.945
1511.8	-64.041	-30.92
1511.9	-64.42	-30.94
1512	-64.626	-30.947
1512.1	-64.007	-30.912
1512.2	-64.385	-30.902
1512.3	-64.112	-30.958
1512.4	-65	-30.972
1512.5	-64.223	-30.979
1512.6	-64.226	-30.937
1512.7	-64.562	-30.967
1512.8	-64.183	-30.896
1512.9	-64.397	-30.96
1513	-63.948	-30.878
1513.1	-64.747	-30.922
1513.2	-64.296	-30.918
1513.3	-64.535	-30.969
1513.4	-64.759	-30.951
1513.5	-64.215	-30.95
1513.6	-64.094	-30.943
1513.7	-63.775	-30.914
1513.8	-64.326	-30.968
1513.9	-63.891	-30.93
1514	-64.09	-30.885
1514.1	-64.263	-30.865
1514.2	-64.263	-30.917
1514.3	-64.097	-30.875
1514.4	-63.857	-30.884
1514.5	-64.215	-30.861
1514.6	-63.681	-30.861
1514.7	-64.352	-30.883
1514.8	-63.983	-30.938
1514.9	-63.844	-30.848
1515	-64.144	-30.903
1515.1	-63.969	-30.888
1515.2	-64.045	-30.853
1515.3	-64.574	-30.892
1515.4	-64.031	-30.946
1515.5	-64.031	-30.867
1515.6	-64.101	-30.842
1515.7	-63.674	-30.853
1515.8	-63.752	-30.838
1515.9	-63.661	-30.824
1516	-63.891	-30.878
1516.1	-63.821	-30.914
1516.2	-63.377	-30.823
1516.3	-63.877	-30.827
1516.4	-63.706	-30.872
1516.5	-63.706	-30.866
1516.6	-63.778	-30.82
1516.7	-63.752	-30.849
1516.8	-63.755	-30.845
1516.9	-63.56	-30.833
1517	-63.374	-30.862
1517.1	-63.604	-30.854
1517.2	-63.536	-30.843
1517.3	-63.567	-30.872
1517.4	-63.292	-30.891
1517.5	-63.576	-30.887
1517.6	-63.17	-30.82
1517.7	-63.486	-30.86
1517.8	-63.395	-30.812
1517.9	-63.286	-30.81
1518	-63.345	-30.849
1518.1	-63.536	-30.815
1518.2	-62.951	-30.869
1518.3	-63.499	-30.817
1518.4	-63.159	-30.813
1518.5	-63.133	-30.886
1518.6	-63.041	-30.857
1518.7	-63.401	-30.862
1518.8	-62.891	-30.865
1518.9	-63.049	-30.873
1519	-62.929	-30.831
1519.1	-62.881	-30.909
1519.2	-62.943	-30.868
1519.3	-62.678	-30.874
1519.4	-62.69	-30.867
1519.5	-63.254	-30.847
1519.6	-62.804	-30.822
1519.7	-62.627	-30.835
1519.8	-62.916	-30.852
1519.9	-62.627	-30.875
1520	-62.411	-30.904
1520.1	-62.815	-30.833
1520.2	-62.873	-30.862
1520.3	-62.913	-30.861
1520.4	-63.06	-30.925
1520.5	-62.791	-30.899
1520.6	-62.595	-30.859
1520.7	-62.53	-30.861
1520.8	-62.57	-30.932
1520.9	-62.357	-30.894
1521	-62.617	-30.92
1521.1	-62.518	-30.926
1521.2	-62.703	-30.904
1521.3	-62.481	-30.938
1521.4	-62.167	-30.887
1521.5	-62.438	-30.879
1521.6	-62.575	-30.892
1521.7	-62.352	-30.888
1521.8	-62.153	-30.921
1521.9	-62.14	-30.886
1522	-62.222	-30.931
1522.1	-62.231	-30.917
1522.2	-62.049	-30.928
1522.3	-61.946	-30.906
1522.4	-61.893	-30.92
1522.5	-61.897	-30.938
1522.6	-61.566	-30.909
1522.7	-61.966	-30.915
1522.8	-61.661	-30.923
1522.9	-61.739	-30.885
1523	-61.889	-30.875
1523.1	-61.546	-30.929
1523.2	-61.153	-30.918
1523.3	-61.513	-30.872
1523.4	-61.544	-30.919
1523.5	-61.556	-30.927
1523.6	-61.426	-30.92
1523.7	-61.37	-30.941
1523.8	-61.465	-30.876
1523.9	-61.253	-30.936
1524	-61.126	-30.96
1524.1	-61.165	-30.955
1524.2	-61.107	-30.874
1524.3	-61.189	-30.887
1524.4	-61.117	-30.92
1524.5	-61.035	-30.907
1524.6	-61.036	-30.876
1524.7	-60.965	-30.912
1524.8	-60.913	-30.934
1524.9	-61	-30.934
1525	-60.87	-30.903
1525.1	-60.794	-30.941
1525.2	-60.672	-30.871
1525.3	-60.712	-30.927
1525.4	-60.709	-30.895
1525.5	-60.591	-30.93
1525.6	-60.802	-30.947
1525.7	-60.746	-30.964
1525.8	-60.741	-30.93
1525.9	-60.527	-30.907
1526	-60.556	-30.886
1526.1	-60.605	-30.926
1526.2	-60.528	-30.957
1526.3	-60.387	-30.903
1526.4	-60.63	-30.973
1526.5	-60.518	-30.906
1526.6	-60.552	-30.976
1526.7	-60.465	-30.915
1526.8	-60.375	-30.885
1526.9	-60.342	-30.899
1527	-60.275	-30.97
1527.1	-60.265	-30.917
1527.2	-60.223	-30.959
1527.3	-60.15	-30.948
1527.4	-60.277	-30.908
1527.5	-60.315	-30.893
1527.6	-60.342	-30.921
1527.7	-60.246	-30.98
1527.8	-60.239	-30.932
1527.9	-60.394	-30.903
1528	-60.154	-30.913
1528.1	-60.141	-30.916
1528.2	-60.227	-30.974
1528.3	-60.372	-30.997
1528.4	-60.129	-30.905
1528.5	-60.074	-30.932
1528.6	-60.06	-30.991
1528.7	-59.919	-30.899
1528.8	-59.909	-30.928
1528.9	-59.861	-30.957
1529	-59.796	-30.922
1529.1	-59.889	-30.919
1529.2	-59.812	-30.948
1529.3	-59.773	-30.906
1529.4	-59.69	-30.922
1529.5	-59.777	-30.993
1529.6	-59.733	-30.939
1529.7	-59.857	-30.959
1529.8	-59.683	-30.968
1529.9	-59.658	-30.987
1530	-59.621	-30.933
1530.1	-59.713	-30.942
1530.2	-59.6	-30.988
1530.3	-59.517	-30.943
1530.4	-59.393	-30.961
1530.5	-59.447	-30.953
1530.6	-59.4	-30.902
1530.7	-59.495	-30.97
1530.8	-59.6	-30.957
1530.9	-59.381	-30.978
1531	-59.462	-31.003
1531.1	-59.327	-30.971
1531.2	-59.316	-30.915
1531.3	-59.381	-30.938
1531.4	-59.316	-30.993
1531.5	-59.22	-30.94
1531.6	-59.319	-30.944
1531.7	-59.214	-30.999
1531.8	-59.154	-30.984
1531.9	-59.029	-30.945
1532	-58.978	-30.905
1532.1	-58.9	-30.931
1532.2	-58.946	-30.927
1532.3	-58.832	-30.962
1532.4	-58.939	-30.962
1532.5	-58.877	-30.978
1532.6	-58.734	-30.914
1532.7	-58.73	-31.002
1532.8	-58.65	-30.923
1532.9	-58.541	-30.911
1533	-58.638	-30.952
1533.1	-58.476	-30.935
1533.2	-58.65	-30.982
1533.3	-58.589	-30.925
1533.4	-58.514	-30.942
1533.5	-58.65	-30.937
1533.6	-58.598	-30.935
1533.7	-58.706	-30.962
1533.8	-58.629	-30.94
1533.9	-58.659	-30.965
1534	-58.668	-30.979
1534.1	-58.544	-30.995
1534.2	-58.641	-30.963
1534.3	-58.493	-30.995
1534.4	-58.461	-30.929
1534.5	-58.505	-30.933
1534.6	-58.473	-30.979
1534.7	-58.514	-30.99
1534.8	-58.437	-30.953
1534.9	-58.408	-30.944
1535	-58.311	-30.917
1535.1	-58.434	-30.997
1535.2	-58.268	-30.963
1535.3	-58.305	-30.937
1535.4	-58.268	-30.923
1535.5	-58.371	-30.984
1535.6	-58.24	-30.964
1535.7	-58.257	-30.998
1535.8	-58.322	-30.965
1535.9	-58.238	-31.02
1536	-58.282	-30.957
1536.1	-58.108	-30.97
1536.2	-58.165	-31.015
1536.3	-58.062	-30.979
1536.4	-58.001	-30.953
1536.5	-57.799	-30.943
1536.6	-57.504	-30.967
1536.7	-57.195	-30.959
1536.8	-56.652	-30.976
1536.9	-56.623	-30.931
1537	-56.875	-31.006
1537.1	-57.12	-30.973
1537.2	-57.272	-31.019
1537.3	-57.473	-30.941
1537.4	-57.648	-30.952
1537.5	-57.685	-30.981
1537.6	-57.797	-30.98
1537.7	-57.732	-30.942
1537.8	-57.792	-30.982
1537.9	-57.709	-31.023
1538	-57.835	-30.931
1538.1	-57.719	-30.942
1538.2	-57.802	-31.009
1538.3	-57.695	-31.027
1538.4	-57.727	-30.954
1538.5	-57.739	-30.944
1538.6	-57.716	-31.018
1538.7	-57.739	-31.024
1538.8	-57.784	-30.947
1538.9	-57.68	-31.018
1539	-57.621	-30.943
1539.1	-57.683	-30.987
1539.2	-57.628	-31.03
1539.3	-57.643	-31.029
1539.4	-57.621	-31.034
1539.5	-57.631	-30.981
1539.6	-57.582	-30.95
1539.7	-57.532	-30.982
1539.8	-57.448	-31.039
1539.9	-57.464	-30.954
1540	-57.448	-31.036
1540.1	-57.344	-31.01
1540.2	-57.342	-30.998
1540.3	-57.346	-30.968
1540.4	-57.312	-30.949
1540.5	-57.082	-30.947
1540.6	-57.09	-31.017
1540.7	-56.989	-30.998
1540.8	-56.902	-30.953
1540.9	-56.573	-30.945
1541	-56.405	-30.959
1541.1	-55.917	-30.992
1541.2	-55.171	-31.025
1541.3	-54.014	-30.969
1541.4	-52.537	-30.993
1541.5	-50.791	-30.982
1541.6	-49.976	-30.997
1541.7	-50.459	-30.966
1541.8	-51.496	-30.995
1541.9	-52.45	-31.019
1542	-53.114	-30.953
1542.1	-53.554	-31.012
1542.2	-53.945	-31.034
1542.3	-54.169	-30.979
1542.4	-54.378	-30.969
1542.5	-54.531	-31.019
1542.6	-54.543	-31.037
1542.7	-54.622	-30.95
1542.8	-54.63	-31.037
1542.9	-54.614	-30.959
1543	-54.59	-30.97
1543.1	-54.527	-31.035
1543.2	-54.492	-31.016
1543.3	-54.446	-31.025
1543.4	-54.397	-30.951
1543.5	-54.27	-31.009
1543.6	-54.223	-30.953
1543.7	-54.119	-30.982
1543.8	-54.014	-30.981
1543.9	-53.901	-30.96
1544	-53.748	-30.969
1544.1	-53.652	-31.025
1544.2	-53.483	-30.955
1544.3	-53.294	-31.055
1544.4	-53.128	-31.038
1544.5	-52.953	-30.984
1544.6	-52.775	-31.041
1544.7	-52.58	-31.028
1544.8	-52.319	-31.034
1544.9	-52.091	-30.959
1545	-51.861	-31.045
1545.1	-51.586	-30.998
1545.2	-51.343	-31.053
1545.3	-51.038	-31.023
1545.4	-50.792	-31.042
1545.5	-50.473	-31.007
1545.6	-50.157	-30.965
1545.7	-49.841	-31.034
1545.8	-49.477	-31.026
1545.9	-49.121	-30.98
1546	-48.772	-31.022
1546.1	-48.345	-30.966
1546.2	-47.948	-31.011
1546.3	-47.534	-31.048
1546.4	-47.106	-31.052
1546.5	-46.632	-31.056
1546.6	-46.05	-30.985
1546.7	-45.493	-30.964
1546.8	-44.965	-31.047
1546.9	-44.292	-30.985
1547	-43.579	-31.054
1547.1	-42.773	-30.98
1547.2	-41.902	-31.044
1547.3	-40.849	-30.973
1547.4	-39.525	-30.991
1547.5	-38.054	-31.064
1547.6	-36.224	-31.056
1547.7	-33.904	-31.057
1547.8	-31.36	-31.015
1547.9	-29.636	-30.976
1548	-30.714	-30.979
1548.1	-33.239	-31.036
1548.2	-35.498	-31.055
1548.3	-37.357	-30.996
1548.4	-38.644	-31.059
1548.5	-39.593	-30.989
1548.6	-40.293	-31.046
1548.7	-40.743	-30.977
1548.8	-41.041	-31.019
1548.9	-41.242	-31.056
1549	-41.295	-30.981
1549.1	-41.289	-31.057
1549.2	-41.211	-31.027
1549.3	-41.133	-30.991
1549.4	-40.974	-30.983
1549.5	-40.854	-31.01
1549.6	-40.653	-31.017
1549.7	-40.468	-31.002
1549.8	-40.283	-31.001
1549.9	-40.078	-31.059
1550	-39.857	-30.983
1550.1	-39.674	-30.977
1550.2	-39.429	-31.027
1550.3	-39.217	-30.967
1550.4	-38.988	-30.999
1550.5	-38.787	-30.992
1550.6	-38.553	-30.964
1550.7	-38.305	-31.009
1550.8	-38.057	-30.999
1550.9	-37.842	-30.986
1551	-37.554	-31.05
1551.1	-37.337	-30.997
1551.2	-37.05	-31.008
1551.3	-36.844	-30.977
1551.4	-36.581	-30.998
1551.5	-36.305	-31.039
1551.6	-36.081	-30.967
1551.7	-35.863	-31.038
1551.8	-35.617	-31.014
1551.9	-35.414	-30.989
1552	-35.152	-30.968
1552.1	-34.935	-30.975
1552.2	-34.718	-30.976
1552.3	-34.492	-31.023
1552.4	-34.27	-30.989
1552.5	-34.055	-30.978
1552.6	-33.788	-30.98
1552.7	-33.589	-31.013
1552.8	-33.327	-30.995
1552.9	-33.102	-31.049
1553	-32.867	-30.979
1553.1	-32.627	-30.99
1553.2	-32.383	-30.975
1553.3	-32.174	-31.028
1553.4	-31.921	-31.005
1553.5	-31.708	-31.01
1553.6	-31.47	-31.046
1553.7	-31.275	-31.04
1553.8	-31.07	-30.993
1553.9	-30.844	-31.011
1554	-30.624	-31.055
1554.1	-30.399	-31.025
1554.2	-30.223	-31.046
1554.3	-30.002	-31
1554.4	-29.769	-31.034
1554.5	-29.571	-31.059
1554.6	-29.359	-30.989
1554.7	-29.144	-30.974
1554.8	-28.969	-31.023
1554.9	-28.718	-31.032
1555	-28.523	-30.984
1555.1	-28.288	-31.044
1555.2	-28.07	-31.007
1555.3	-27.868	-31.002
1555.4	-27.672	-31.045
1555.5	-27.45	-31.048
1555.6	-27.248	-31.013
1555.7	-27.009	-30.989
1555.8	-26.832	-30.978
1555.9	-26.635	-31.018
1556	-26.461	-31.028
1556.1	-26.258	-31.029
1556.2	-26.068	-30.985
1556.3	-25.894	-30.976
1556.4	-25.726	-31.063
1556.5	-25.514	-30.982
1556.6	-25.344	-31.042
1556.7	-25.121	-31.02
1556.8	-24.987	-31.008
1556.9	-24.805	-30.985
1557	-24.602	-31.01
1557.1	-24.427	-31.029
1557.2	-24.241	-31.057
1557.3	-24.038	-30.989
1557.4	-23.904	-30.969
1557.5	-23.71	-31.048
1557.6	-23.564	-30.974
1557.7	-23.377	-30.968
1557.8	-23.242	-31.033
1557.9	-23.114	-31.038
1558	-22.964	-31.035
1558.1	-22.791	-30.975
1558.2	-22.67	-31.063
1558.3	-22.52	-30.994
1558.4	-22.43	-31.066
1558.5	-22.282	-30.978
1558.6	-22.158	-30.997
1558.7	-22.053	-31.051
1558.8	-21.919	-30.997
1558.9	-21.782	-31.047
1559	-21.68	-31.056
1559.1	-21.538	-30.994
1559.2	-21.4	-31.023
1559.3	-21.302	-30.992
1559.4	-21.227	-31.002
1559.5	-21.11	-31.062
1559.6	-21.005	-30.99
1559.7	-20.974	-30.988
1559.8	-20.904	-31.011
1559.9	-20.879	-31.051
1560	-20.845	-30.975
1560.1	-20.817	-30.968
1560.2	-20.81	-31.067
1560.3	-20.809	-31.03
1560.4	-20.779	-31.056
1560.5	-20.782	-31.054
1560.6	-20.735	-31.012
1560.7	-20.751	-31.026
1560.8	-20.759	-31.068
1560.9	-20.748	-30.983
1561	-20.758	-31.015
1561.1	-20.781	-31.063
1561.2	-20.797	-31.063
1561.3	-20.842	-31.021
1561.4	-20.842	-30.996
1561.5	-20.894	-30.982
1561.6	-20.936	-31.018
1561.7	-21.028	-31.065
1561.8	-21.085	-31.09
1561.9	-21.148	-31.019
1562	-21.243	-31.037
1562.1	-21.334	-31.025
1562.2	-21.37	-30.991
1562.3	-21.47	-30.985
1562.4	-21.568	-31.036
1562.5	-21.666	-31.05
1562.6	-21.77	-31.012
1562.7	-21.853	-31
1562.8	-21.981	-31.059
1562.9	-22.115	-31.031
1563	-22.215	-31.014
1563.1	-22.342	-31.077
1563.2	-22.491	-31.011
1563.3	-22.615	-31.068
1563.4	-22.744	-31.048
1563.5	-22.838	-31.002
1563.6	-22.989	-31.075
1563.7	-23.145	-31.079
1563.8	-23.28	-31.026
1563.9	-23.401	-31.055
1564	-23.536	-31.06
1564.1	-23.687	-31.046
1564.2	-23.861	-31.033
1564.3	-24.003	-30.989
1564.4	-24.194	-31.009
1564.5	-24.34	-31
1564.6	-24.512	-31.001
1564.7	-24.69	-31.023
1564.8	-24.859	-30.978
1564.9	-25.03	-31.035
1565	-25.267	-31.028
1565.1	-25.43	-31.078
1565.2	-25.641	-31.034
1565.3	-25.857	-31.018
1565.4	-26.054	-31.06
1565.5	-26.259	-31.011
1565.6	-26.472	-31.014
1565.7	-26.691	-31.003
1565.8	-26.912	-31.056
1565.9	-27.131	-31.087
1566	-27.353	-31.038
1566.1	-27.527	-31.06
1566.2	-27.727	-30.957
1566.3	-27.998	-31.004
1566.4	-28.22	-31.012
1566.5	-28.397	-31.006
1566.6	-28.653	-31.053
1566.7	-28.881	-31.014
1566.8	-29.116	-31.001
1566.9	-29.345	-31.006
1567	-29.532	-30.982
1567.1	-29.785	-31.023
1567.2	-30.031	-30.991
1567.3	-30.251	-31.059
1567.4	-30.455	-30.977
1567.5	-30.669	-30.963
1567.6	-30.918	-31.041
1567.7	-31.144	-30.944
1567.8	-31.356	-31.055
1567.9	-31.609	-30.969
1568	-31.834	-31.021
1568.1	-32.08	-31.003
1568.2	-32.296	-31.003
1568.3	-32.508	-31.047
1568.4	-32.765	-31.004
1568.5	-32.964	-30.983
1568.6	-33.202	-30.981
1568.7	-33.444	-31.001
1568.8	-33.665	-31.018
1568.9	-33.864	-31.069
1569	-34.115	-30.993
1569.1	-34.359	-30.966
1569.2	-34.57	-30.988
1569.3	-34.796	-30.964
1569.4	-35.054	-31.01
1569.5	-35.282	-31.014
1569.6	-35.514	-30.987
1569.7	-35.799	-31.008
1569.8	-36.006	-31.004
1569.9	-36.236	-31.02
1570	-36.498	-30.979
1570.1	-36.724	-31.045
1570.2	-36.98	-31.022
1570.3	-37.221	-31.051
1570.4	-37.438	-30.982
1570.5	-37.716	-30.968
1570.6	-37.928	-30.943
1570.7	-38.196	-31.043
1570.8	-38.49	-30.979
1570.9	-38.74	-30.996
1571	-38.975	-30.941
1571.1	-39.26	-30.984
1571.2	-39.514	-30.952
1571.3	-39.824	-31.049
1571.4	-40.099	-30.952
1571.5	-40.37	-31.012
1571.6	-40.632	-30.961
1571.7	-40.911	-30.913
1571.8	-41.183	-30.968
1571.9	-41.445	-30.959
1572	-41.676	-30.989
1572.1	-41.925	-30.956
1572.2	-42.176	-30.931
1572.3	-42.361	-30.975
1572.4	-42.567	-31.009
1572.5	-42.765	-30.975
1572.6	-42.929	-30.974
1572.7	-43.038	-30.937
1572.8	-43.176	-31.018
1572.9	-43.239	-30.969
1573	-43.225	-30.957
1573.1	-43.136	-30.938
1573.2	-42.978	-31
1573.3	-42.698	-30.972
1573.4	-42.275	-30.939
1573.5	-41.609	-30.991
1573.6	-40.786	-30.996
1573.7	-39.702	-30.935
1573.8	-38.4	-30.941
1573.9	-36.875	-30.948
1574	-35.325	-30.903
1574.1	-34.397	-30.988
1574.2	-34.473	-30.995
1574.3	-35.591	-30.966
1574.4	-37.103	-30.94
1574.5	-38.613	-30.85
1574.6	-40.082	-30.972
1574.7	-41.256	-30.951
1574.8	-42.361	-30.998
1574.9	-43.28	-30.996
1575	-44.087	-30.941
1575.1	-44.897	-30.958
1575.2	-45.638	-30.967
1575.3	-46.3	-30.981
1575.4	-46.848	-30.972
1575.5	-47.434	-30.984
1575.6	-48.019	-30.913
1575.7	-48.532	-30.943
1575.8	-49.022	-30.872
1575.9	-49.477	-30.943
1576	-49.915	-31.003
1576.1	-50.314	-30.984
1576.2	-50.738	-30.972
1576.3	-51.194	-30.953
1576.4	-51.572	-30.991
1576.5	-51.923	-30.929
1576.6	-52.333	-30.92
1576.7	-52.665	-30.95
1576.8	-53.033	-30.965
1576.9	-53.359	-30.896
1577	-53.681	-30.96
1577.1	-54.02	-30.915
1577.2	-54.37	-30.955
1577.3	-54.65	-30.91
1577.4	-54.927	-30.897
1577.5	-55.235	-30.927
1577.6	-55.531	-30.875
1577.7	-55.716	-30.965
1577.8	-56.013	-30.925
1577.9	-56.208	-30.903
1578	-56.424	-30.912
1578.1	-56.66	-30.945
1578.2	-56.806	-30.851
1578.3	-56.991	-30.987
1578.4	-57.203	-30.954
1578.5	-57.39	-30.852
1578.6	-57.597	-30.912
1578.7	-57.732	-30.916
1578.8	-57.812	-30.946
1578.9	-57.912	-30.953
1579	-58.17	-30.972
1579.1	-58.152	-30.912
1579.2	-58.176	-30.902
1579.3	-58.138	-30.956
1579.4	-58.121	-30.967
1579.5	-58.282	-30.996
1579.6	-58.149	-30.945
1579.7	-58.105	-30.945
1579.8	-57.904	-30.94
1579.9	-57.699	-30.891
1580	-57.315	-30.984
1580.1	-56.953	-30.903
1580.2	-56.332	-30.939
1580.3	-55.588	-30.864
1580.4	-54.735	-30.89
1580.5	-54.5	-30.914
1580.6	-55.157	-30.9
1580.7	-56.427	-30.901
1580.8	-57.58	-30.906
1580.9	-58.538	-30.913
1581	-59.356	-30.957
1581.1	-59.658	-30.844
1581.2	-60.082	-30.966
1581.3	-60.567	-30.962
1581.4	-60.715	-30.926
1581.5	-60.722	-30.897
1581.6	-60.683	-30.936
1581.7	-60.909	-30.877
1581.8	-60.95	-30.906
1581.9	-61.077	-30.881
1582	-61.247	-30.936
1582.1	-61.144	-30.969
1582.2	-61.117	-30.871
1582.3	-61.28	-30.871
1582.4	-61.321	-30.939
1582.5	-61.432	-30.851
1582.6	-61.54	-30.896
1582.7	-61.232	-30.865
1582.8	-61.661	-30.864
1582.9	-61.474	-30.902
1583	-61.538	-30.789
1583.1	-61.533	-30.914
1583.2	-61.574	-30.881
1583.3	-61.588	-30.866
1583.4	-61.469	-30.96
1583.5	-61.392	-30.933
1583.6	-61.552	-30.899
1583.7	-61.385	-30.949
1583.8	-61.336	-30.919
1583.9	-61.182	-30.899
1584	-61.602	-30.893
1584.1	-61.404	-30.832
1584.2	-61.187	-30.888
1584.3	-61.381	-30.892
1584.4	-61.254	-30.893
1584.5	-61.484	-30.888
1584.6	-61.003	-30.899
1584.7	-61.126	-30.929
1584.8	-60.919	-30.93
1584.9	-60.452	-30.86
1585	-60.156	-30.822
1585.1	-59.477	-30.883
1585.2	-59.127	-30.939
1585.3	-59.544	-30.883
1585.4	-60.312	-30.902
1585.5	-60.835	-30.924
1585.6	-61.3	-30.905
1585.7	-61.819	-30.89
1585.8	-61.745	-30.922
1585.9	-61.698	-30.903
1586	-61.72	-30.917
1586.1	-61.796	-30.94
1586.2	-61.929	-30.876
1586.3	-61.99	-30.926
1586.4	-61.855	-30.925
1586.5	-62.029	-30.833
1586.6	-61.906	-30.899
1586.7	-61.97	-30.89
1586.8	-62.138	-30.953
1586.9	-62.279	-30.884
1587	-61.977	-30.85
1587.1	-62.324	-30.899
1587.2	-61.981	-30.941
1587.3	-61.925	-30.898
1587.4	-62.296	-30.891
1587.5	-62.106	-30.848
1587.6	-62.093	-30.911
1587.7	-62.02	-30.897
1587.8	-61.904	-30.92
1587.9	-61.992	-30.866
1588	-62.089	-30.893
1588.1	-61.866	-30.88
1588.2	-62.091	-30.931
1588.3	-61.996	-30.874
1588.4	-61.923	-30.913
1588.5	-62.172	-30.892
1588.6	-61.88	-30.901
1588.7	-62.089	-30.896
1588.8	-61.79	-30.847
1588.9	-61.556	-30.902
1589	-61.396	-30.9
1589.1	-61.124	-30.928
1589.2	-61.191	-30.904
1589.3	-61.558	-30.887
1589.4	-61.863	-30.922
1589.5	-61.899	-30.88
1589.6	-62.185	-30.907
1589.7	-61.91	-30.92
1589.8	-61.977	-30.897
1589.9	-62.122	-30.879
1590	-62.053	-30.919
1590.1	-61.872	-30.891
1590.2	-61.889	-30.873
1590.3	-62.142	-30.874
1590.4	-62.055	-30.864
1590.5	-61.992	-30.88
1590.6	-62.062	-30.878
1590.7	-62.047	-30.924
1590.8	-62.009	-30.886
1590.9	-62.231	-30.938
1591	-61.972	-30.914
1591.1	-61.998	-30.869
1591.2	-62.3	-30.851
1591.3	-62.14	-30.826
1591.4	-62.222	-30.948
1591.5	-62.263	-30.859
1591.6	-62.307	-30.794
1591.7	-62.414	-30.853
1591.8	-62.06	-30.88
1591.9	-62.142	-30.886
1592	-62.433	-30.874
1592.1	-62.086	-30.898
1592.2	-62.049	-30.939
1592.3	-62.069	-30.871
1592.4	-62.142	-30.866
1592.5	-62.224	-30.926
1592.6	-61.887	-30.899
1592.7	-61.733	-30.848
1592.8	-61.983	-30.773
1592.9	-61.996	-30.859
1593	-62.201	-30.877
1593.1	-62.142	-30.949
1593.2	-62.06	-30.862
1593.3	-61.994	-30.897
1593.4	-62.031	-30.839
1593.5	-62.069	-30.908
1593.6	-62.086	-30.86
1593.7	-62.433	-30.901
1593.8	-62.142	-30.893
1593.9	-62.174	-30.831
1594	-62.368	-30.89
1594.1	-62.231	-30.848
1594.2	-62.284	-30.877
1594.3	-62.208	-30.87
1594.4	-62.385	-30.886
1594.5	-62.138	-30.87
1594.6	-62.174	-30.905
1594.7	-62.293	-30.895
1594.8	-62.395	-30.907
1594.9	-62.258	-30.877
1595	-62.049	-30.86
1595.1	-62.031	-30.898
1595.2	-62.251	-30.873
1595.3	-62.464	-30.916
1595.4	-62.349	-30.85
1595.5	-62.416	-30.854
1595.6	-62.804	-30.92
1595.7	-62.1	-30.864
1595.8	-62.53	-30.904
1595.9	-62.602	-30.883
1596	-62.357	-30.864
1596.1	-62.52	-30.913
1596.2	-62.31	-30.88
1596.3	-62.45	-30.966
1596.4	-62.567	-30.92
1596.5	-62.291	-30.905
1596.6	-62.51	-30.852
1596.7	-62.428	-30.857
1596.8	-62.67	-30.92
1596.9	-62.501	-30.864
1597	-62.77	-30.941
1597.1	-62.284	-30.856
1597.2	-62.486	-30.863
1597.3	-62.338	-30.849
1597.4	-62.12	-30.842
1597.5	-62.352	-30.886
1597.6	-62.38	-30.844
1597.7	-62.545	-30.918
1597.8	-62.493	-30.835
1597.9	-62.404	-30.823
1598	-62.298	-30.917
1598.1	-62.368	-30.853
1598.2	-62.06	-30.871
1598.3	-62.169	-30.939
1598.4	-62.354	-30.851
1598.5	-62.291	-30.868
1598.6	-62.003	-30.825
1598.7	-62.228	-30.875
1598.8	-62.913	-30.821
1598.9	-62.506	-30.839
1599	-62.231	-30.866
1599.1	-62.219	-30.874
1599.2	-62.331	-30.862
1599.3	-62.357	-30.825
1599.4	-62.314	-30.923
1599.5	-62.476	-30.903
1599.6	-62.58	-30.875
1599.7	-62.632	-30.866
1599.8	-62.506	-30.868
1599.9	-62.459	-30.81
1600	-62.38	-30.865
1600.1	-62.833	-30.886
1600.2	-62.57	-30.884
1600.3	-62.667	-30.829
1600.4	-62.469	-30.875
1600.5	-62.627	-30.85
1600.6	-62.696	-30.898
1600.7	-62.711	-30.884
1600.8	-62.82	-30.871
1600.9	-62.503	-30.917
1601	-62.585	-30.864
1601.1	-62.312	-30.856
1601.2	-62.373	-30.838
1601.3	-62.442	-30.86
1601.4	-62.256	-30.891
1601.5	-62.729	-30.823
1601.6	-62.503	-30.834
1601.7	-62.469	-30.871
1601.8	-62.56	-30.858
1601.9	-63.058	-30.887
1602	-62.655	-30.896
1602.1	-62.385	-30.889
1602.2	-62.825	-30.89
1602.3	-63.077	-30.844
1602.4	-62.865	-30.886
1602.5	-62.64	-30.922
1602.6	-62.883	-30.851
1602.7	-62.721	-30.889
1602.8	-62.698	-30.88
1602.9	-62.58	-30.916
1603	-62.627	-30.84
1603.1	-62.918	-30.84
1603.2	-62.737	-30.869
1603.3	-62.525	-30.824
1603.4	-63.3	-30.848
1603.5	-62.68	-30.841
1603.6	-62.854	-30.781
1603.7	-62.57	-30.805
1603.8	-62.708	-30.873
1603.9	-62.64	-30.874
1604	-62.755	-30.854
1604.1	-62.645	-30.911
1604.2	-62.788	-30.816
1604.3	-62.852	-30.892
1604.4	-62.924	-30.872
1604.5	-62.951	-30.891
1604.6	-62.828	-30.854
1604.7	-62.804	-30.837
1604.8	-62.951	-30.869
1604.9	-63.013	-30.825
1605	-62.796	-30.886
1605.1	-63.035	-30.881
1605.2	-62.688	-30.834
1605.3	-62.956	-30.864
1605.4	-63.022	-30.871
1605.5	-62.69	-30.933
1605.6	-62.844	-30.891
1605.7	-63.08	-30.89
1605.8	-63.136	-30.873
1605.9	-62.899	-30.861
1606	-63.242	-30.899
1606.1	-63.063	-30.881
1606.2	-63.013	-30.922
1606.3	-63.204	-30.869
1606.4	-63.15	-30.864
1606.5	-62.881	-30.924
1606.6	-63.63	-30.889
1606.7	-62.943	-30.843
1606.8	-63.268	-30.867
1606.9	-63.011	-30.865
1607	-63.173	-30.863
1607.1	-63.162	-30.897
1607.2	-63.236	-30.877
1607.3	-62.964	-30.88
1607.4	-63.28	-30.874
1607.5	-62.972	-30.891
1607.6	-63.167	-30.889
1607.7	-63.069	-30.895
1607.8	-63.477	-30.911
1607.9	-63.111	-30.868
1608	-63.164	-30.916
1608.1	-62.956	-30.904
1608.2	-62.698	-30.907
1608.3	-63.228	-30.9
1608.4	-63.306	-30.892
1608.5	-63.321	-30.859
1608.6	-63.122	-30.896
1608.7	-63.119	-30.94
1608.8	-63.529	-30.906
1608.9	-62.878	-30.885
1609	-63.321	-30.931
1609.1	-63.722	-30.905
1609.2	-63.002	-30.879
1609.3	-63.173	-30.904
1609.4	-63.142	-30.926
1609.5	-63.529	-30.908
1609.6	-63.074	-30.898
1609.7		-30.929
1609.8		-30.93
1609.9		-30.882
1610		-30.897
1610.1		-30.925
1610.2		-30.901
1610.3		-30.901
1610.4		-30.935
1610.5		-30.91
1610.6		-30.931
1610.7		-30.893
1610.8		-30.89
1610.9		-30.956
1611		-30.931
1611.1		-30.931
1611.2		-30.902
1611.3		-30.916
1611.4		-30.913
1611.5		-30.951
1611.6		-30.929
1611.7		-30.918
1611.8		-30.902
1611.9		-30.886
1612		-30.945
1612.1		-30.926
1612.2		-30.937
1612.3		-30.918
1612.4		-30.941
1612.5		-30.939
1612.6		-30.936
1612.7		-30.916
1612.8		-30.946
1612.9		-30.949
1613		-30.927
1613.1		-30.938
1613.2		-30.926
1613.3		-30.938
1613.4		-30.916
1613.5		-30.927
1613.6		-30.949
1613.7		-30.941
1613.8		-30.938
1613.9		-30.979
1614		-30.931
1614.1		-30.936
1614.2		-30.915
1614.3		-30.921
1614.4		-30.935
1614.5		-30.922
1614.6		-30.926
1614.7		-30.94
1614.8		-30.945
1614.9		-30.924
1615		-30.942
1615.1		-30.939
1615.2		-30.908
1615.3		-30.975
1615.4		-30.96
1615.5		-30.944
1615.6		-30.944
1615.7		-30.932
1615.8		-30.923
1615.9		-30.91
1616		-30.937
1616.1		-30.948
1616.2		-31.003
1616.3		-30.933
1616.4		-30.952
1616.5		-30.913
1616.6		-30.96
1616.7		-30.966
1616.8		-30.942
1616.9		-30.963
1617		-30.936
1617.1		-30.959
1617.2		-30.957
1617.3		-30.964
1617.4		-30.933
1617.5		-30.939
1617.6		-30.961
1617.7		-30.957
1617.8		-30.947
1617.9		-30.943
1618		-30.95
1618.1		-30.96
1618.2		-30.95
1618.3		-30.948
1618.4		-30.963
1618.5		-30.961
1618.6		-30.941
1618.7		-30.953
1618.8		-30.963
1618.9		-30.961
1619		-30.959
1619.1		-30.955
1619.2		-30.968
1619.3		-30.952
1619.4		-30.951
1619.5		-30.955
1619.6		-30.962
1619.7		-30.948
1619.8		-30.965
1619.9		-30.948
1620		-30.951
1620.1		-30.993
1620.2		-30.95
1620.3		-30.937
1620.4		-30.954
1620.5		-30.966
1620.6		-30.976
1620.7		-30.96
1620.8		-30.968
1620.9		-30.961
1621		-30.979
1621.1		-30.946
1621.2		-30.987
1621.3		-30.971
1621.4		-30.948
1621.5		-30.949
1621.6		-30.986
1621.7		-30.976
1621.8		-30.971
1621.9		-30.976
1622		-30.98
1622.1		-30.977
1622.2		-30.955
1622.3		-30.979
1622.4		-30.971
1622.5		-30.962
1622.6		-30.956
1622.7		-30.982
1622.8		-30.982
1622.9		-30.98
1623		-30.981
1623.1		-30.98
1623.2		-30.973
1623.3		-30.984
1623.4		-30.97
1623.5		-30.974
1623.6		-30.963
1623.7		-31.012
1623.8		-30.977
1623.9		-31.018
1624		-30.985
1624.1		-30.963
1624.2		-30.994
1624.3		-30.983
1624.4		-31.012
1624.5		-30.965
1624.6		-30.996
1624.7		-31.018
1624.8		-30.993
1624.9		-31.011
1625		-31.023
1625.1		-31.004
1625.2		-30.982
1625.3		-30.995
1625.4		-31.01
1625.5		-30.988
1625.6		-31.007
1625.7		-31.026
1625.8		-31.087
1625.9		-31.018
1626		-31.069
1626.1		-31.063
1626.2		-31.056
1626.3		-31.088
1626.4		-31.058
1626.5		-31.076
1626.6		-31.038
1626.7		-31.093
1626.8		-31.082
1626.9		-31.067
1627		-31.084
1627.1		-31.1
1627.2		-31.11
1627.3		-31.1
1627.4		-31.064
1627.5		-31.138
1627.6		-31.128
1627.7		-31.067
1627.8		-31.107
1627.9		-31.087
1628		-31.127
1628.1		-31.125
1628.2		-31.127
1628.3		-31.118
1628.4		-31.122
1628.5		-31.104
1628.6		-31.134
1628.7		-31.129
1628.8		-31.144
1628.9		-31.154
1629		-31.135
1629.1		-31.213
1629.2		-31.182
1629.3		-31.176
1629.4		-31.167
1629.5		-31.146
1629.6		-31.136
1629.7		-31.166
1629.8		-31.17
1629.9		-31.203
1630		-31.191
1630.1		-31.214
1630.2		-31.214
1630.3		-31.209
1630.4		-31.171
1630.5		-31.197
1630.6		-31.22
1630.7		-31.201
1630.8		-31.198
1630.9		-31.217
1631		-31.257
1631.1		-31.199
1631.2		-31.238
1631.3		-31.289
1631.4		-31.231
1631.5		-31.221
1631.6		-31.266
1631.7		-31.236
1631.8		-31.233
1631.9		-31.259
1632		-31.261
1632.1		-31.29
1632.2		-31.246
1632.3		-31.245
1632.4		-31.283
1632.5		-31.263
1632.6		-31.285
1632.7		-31.256
1632.8		-31.247
1632.9		-31.3
1633		-31.279
1633.1		-31.303
1633.2		-31.334
1633.3		-31.312
1633.4		-31.283
1633.5		-31.348
1633.6		-31.297
1633.7		-31.339
1633.8		-31.314
1633.9		-31.348
1634		-31.37
1634.1		-31.37
1634.2		-31.315
1634.3		-31.359
1634.4		-31.325
1634.5		-31.346
1634.6		-31.362
1634.7		-31.344
1634.8		-31.382
1634.9		-31.413
1635		-31.371
1635.1		-31.359
1635.2		-31.391
1635.3		-31.393
1635.4		-31.399
1635.5		-31.427
1635.6		-31.393
1635.7		-31.414
1635.8		-31.394
1635.9		-31.379
1636		-31.408
1636.1		-31.41
1636.2		-31.428
1636.3		-31.454
1636.4		-31.376
1636.5		-31.466
1636.6		-31.419
1636.7		-31.451
1636.8		-31.401
1636.9		-31.427
1637		-31.453
1637.1		-31.508
1637.2		-31.437
1637.3		-31.41
1637.4		-31.463
1637.5		-31.466
1637.6		-31.463
1637.7		-31.48
1637.8		-31.536
1637.9		-31.489
1638		-31.539
1638.1		-31.515
1638.2		-31.515
1638.3		-31.517
1638.4		-31.539
1638.5		-31.53
1638.6		-31.521
1638.7		-31.544
1638.8		-31.503
1638.9		-31.539
1639		-31.589
1639.1		-31.552
1639.2		-31.571
1639.3		-31.527
1639.4		-31.564
1639.5		-31.546
1639.6		-31.529
1639.7		-31.548
1639.8		-31.535
1639.9		-31.565
1640		-31.585
1640.1		-31.597
1640.2		-31.618
1640.3		-31.536
1640.4		-31.613
1640.5		-31.605
1640.6		-31.588
1640.7		-31.629
1640.8		-31.654
1640.9		-31.632
1641		-31.62
1641.1		-31.637
1641.2		-31.649
1641.3		-31.61
1641.4		-31.664
1641.5		-31.651
1641.6		-31.73
1641.7		-31.692
1641.8		-31.681
1641.9		-31.704
1642		-31.69
1642.1		-31.649
1642.2		-31.676
1642.3		-31.72
1642.4		-31.722
1642.5		-31.694
1642.6		-31.731
1642.7		-31.764
1642.8		-31.676
1642.9		-31.707
1643		-31.754
1643.1		-31.78
1643.2		-31.751
1643.3		-31.748
1643.4		-31.754
1643.5		-31.729
1643.6		-31.775
1643.7		-31.866
1643.8		-31.768
1643.9		-31.802
1644		-31.809
1644.1		-31.772
1644.2		-31.784
1644.3		-31.786
1644.4		-31.79
1644.5		-31.827
1644.6		-31.804
1644.7		-31.823
1644.8		-31.848
1644.9		-31.861
1645		-31.816
1645.1		-31.841
1645.2		-31.844
1645.3		-31.822
1645.4		-31.818
1645.5		-31.878
1645.6		-31.873
1645.7		-31.876
1645.8		-31.853
1645.9		-31.858
1646		-31.903
1646.1		-31.894
1646.2		-31.888
1646.3		-31.912
1646.4		-31.909
1646.5		-31.907
1646.6		-31.891
1646.7		-31.963
1646.8		-31.907
1646.9		-31.92
1647		-31.928
1647.1		-31.921
1647.2		-31.962
1647.3		-31.947
1647.4		-31.972
1647.5		-31.971
1647.6		-31.951
1647.7		-31.922
1647.8		-32.019
1647.9		-31.95
1648		-31.948
1648.1		-31.995
1648.2		-31.976
1648.3		-31.988
1648.4		-32
1648.5		-32.03
1648.6		-31.983
1648.7		-32.03
1648.8		-32.012
1648.9		-31.99
1649		-32.017
1649.1		-32.043
1649.2		-31.996
1649.3		-32.056
1649.4		-32.108
1649.5		-32.079
1649.6		-32.013
1649.7		-32.074
1649.8		-32.035
1649.9		-32.051
1650		-32.074
1650.1		-32.033
1650.2		-32.057
1650.3		-32.12
1650.4		-32.05
1650.5		-32.088
1650.6		-32.093
1650.7		-32.078
1650.8		-32.116
1650.9		-32.128
1651		-32.114
1651.1		-32.069
1651.2		-32.151
1651.3		-32.084
1651.4		-32.131
1651.5		-32.126
1651.6		-32.12
1651.7		-32.07
1651.8		-32.106
1651.9		-32.117
1652		-32.13
1652.1		-32.171
1652.2		-32.1
1652.3		-32.205
1652.4		-32.12
1652.5		-32.155
1652.6		-32.153
1652.7		-32.169
1652.8		-32.206
1652.9		-32.198
1653		-32.185
1653.1		-32.185
1653.2		-32.225
1653.3		-32.197
1653.4		-32.229
1653.5		-32.222
1653.6		-32.18
1653.7		-32.236
1653.8		-32.251
1653.9		-32.205
1654		-32.137
1654.1		-32.204
1654.2		-32.2
1654.3		-32.197
1654.4		-32.192
1654.5		-32.226
1654.6		-32.21
1654.7		-32.196
1654.8		-32.203
1654.9		-32.236
1655		-32.163
1655.1		-32.18
1655.2		-32.231
1655.3		-32.281
1655.4		-32.279
1655.5		-32.23
1655.6		-32.228
1655.7		-32.269
1655.8		-32.231
1655.9		-32.255
1656		-32.261
1656.1		-32.262
1656.2		-32.272
1656.3		-32.253
1656.4		-32.258
1656.5		-32.325
1656.6		-32.293
1656.7		-32.276
1656.8		-32.279
1656.9		-32.243
1657		-32.222
1657.1		-32.301
1657.2		-32.304
1657.3		-32.271
1657.4		-32.3
1657.5		-32.3
1657.6		-32.331
1657.7		-32.273
1657.8		-32.237
1657.9		-32.358
1658		-32.302
1658.1		-32.303
1658.2		-32.324
1658.3		-32.339
1658.4		-32.318
1658.5		-32.394
1658.6		-32.358
1658.7		-32.404
1658.8		-32.353
1658.9		-32.371
1659		-32.364
1659.1		-32.326
1659.2		-32.338
1659.3		-32.333
1659.4		-32.361
1659.5		-32.424
1659.6		-32.346
1659.7		-32.387
1659.8		-32.354
1659.9		-32.371
1660		-32.411
1660.1		-32.318
1660.2		-32.399
1660.3		-32.378
1660.4		-32.385
1660.5		-32.403
1660.6		-32.405
1660.7		-32.418
1660.8		-32.387
1660.9		-32.38
1661		-32.427
1661.1		-32.395
1661.2		-32.393
1661.3		-32.363
1661.4		-32.411
1661.5		-32.439
1661.6		-32.431
1661.7		-32.407
1661.8		-32.448
1661.9		-32.433
1662		-32.476
1662.1		-32.447
1662.2		-32.491
1662.3		-32.474
1662.4		-32.445
1662.5		-32.423
1662.6		-32.486
1662.7		-32.418
1662.8		-32.437
1662.9		-32.445
1663		-32.473
1663.1		-32.456
1663.2		-32.459
1663.3		-32.424
1663.4		-32.438
1663.5		-32.462
1663.6		-32.491
1663.7		-32.482
1663.8		-32.447
1663.9		-32.491
1664		-32.531
1664.1		-32.466
1664.2		-32.503
1664.3		-32.503
1664.4		-32.512
1664.5		-32.481
1664.6		-32.472
1664.7		-32.536
1664.8		-32.528
1664.9		-32.496
1665		-32.553
1665.1		-32.523
1665.2		-32.479
1665.3		-32.586
1665.4		-32.541
1665.5		-32.541
1665.6		-32.537
1665.7		-32.53
1665.8		-32.512
1665.9		-32.52
1666		-32.537
1666.1		-32.546
1666.2		-32.552
1666.3		-32.617
1666.4		-32.546
1666.5		-32.514
1666.6		-32.467
1666.7		-32.555
1666.8		-32.556
1666.9		-32.523
1667		-32.459
1667.1		-32.506
1667.2		-32.505
1667.3		-32.517
1667.4		-32.549
1667.5		-32.528
1667.6		-32.572
1667.7		-32.537
1667.8		-32.533
1667.9		-32.567
1668		-32.51
1668.1		-32.571
1668.2		-32.525
1668.3		-32.511
1668.4		-32.527
1668.5		-32.536
1668.6		-32.509
1668.7		-32.509
1668.8		-32.527
1668.9		-32.543
1669		-32.529
1669.1		-32.554
1669.2		-32.571
1669.3		-32.518
1669.4		-32.486
1669.5		-32.53
1669.6		-32.513
1669.7		-32.518
1669.8		-32.541
1669.9		-32.535
1670		-32.495
1670.1		-32.528
1670.2		-32.563
1670.3		-32.498
1670.4		-32.551
1670.5		-32.528
1670.6		-32.488
1670.7		-32.517
1670.8		-32.58
1670.9		-32.554
1671		-32.513
1671.1		-32.546
1671.2		-32.549
1671.3		-32.527
1671.4		-32.54
1671.5		-32.553
1671.6		-32.558
1671.7		-32.542
1671.8		-32.587
1671.9		-32.542
1672		-32.579
1672.1		-32.61
1672.2		-32.542
1672.3		-32.554
1672.4		-32.496
1672.5		-32.558
1672.6		-32.554
1672.7		-32.582
1672.8		-32.512
1672.9		-32.523
1673		-32.571
1673.1		-32.561
1673.2		-32.56
1673.3		-32.54
1673.4		-32.542
1673.5		-32.603
1673.6		-32.573
1673.7		-32.567
1673.8		-32.574
1673.9		-32.552
1674		-32.551
1674.1		-32.553
1674.2		-32.591
1674.3		-32.536
1674.4		-32.559
1674.5		-32.594
1674.6		-32.556
1674.7		-32.552
1674.8		-32.627
1674.9		-32.598
1675		-32.598
1675.1		-32.598
1675.2		-32.572
1675.3		-32.604
1675.4		-32.606
1675.5		-32.575
1675.6		-32.614
1675.7		-32.585
1675.8		-32.576
1675.9		-32.623
1676		-32.582
1676.1		-32.603
1676.2		-32.619
1676.3		-32.59
1676.4		-32.591
1676.5		-32.598
1676.6		-32.664
1676.7		-32.642
1676.8		-32.598
1676.9		-32.636
1677		-32.638
1677.1		-32.645
1677.2		-32.657
1677.3		-32.63
1677.4		-32.641
1677.5		-32.619
1677.6		-32.587
1677.7		-32.607
1677.8		-32.624
1677.9		-32.617
1678		-32.636
1678.1		-32.629
1678.2		-32.591
1678.3		-32.684
1678.4		-32.609
1678.5		-32.612
1678.6		-32.648
1678.7		-32.683
1678.8		-32.647
1678.9		-32.645
1679		-32.658
1679.1		-32.635
1679.2		-32.64
1679.3		-32.625
1679.4		-32.616
1679.5		-32.694
1679.6		-32.644
1679.7		-32.642
1679.8		-32.635
1679.9		-32.632
1680		-32.66
1680.1		-32.643
1680.2		-32.647
1680.3		-32.666
1680.4		-32.664
1680.5		-32.632
1680.6		-32.625
1680.7		-32.664
1680.8		-32.688
1680.9		-32.66
1681		-32.604
1681.1		-32.663
1681.2		-32.661
1681.3		-32.672
1681.4		-32.663
1681.5		-32.678
1681.6		-32.654
1681.7		-32.661
1681.8		-32.621
1681.9		-32.667
1682		-32.646
1682.1		-32.626
1682.2		-32.681
1682.3		-32.655
1682.4		-32.692
1682.5		-32.662
1682.6		-32.68
1682.7		-32.707
1682.8		-32.697
1682.9		-32.67
1683		-32.652
1683.1		-32.655
1683.2		-32.662
1683.3		-32.681
1683.4		-32.688
1683.5		-32.667
1683.6		-32.666
1683.7		-32.65
1683.8		-32.694
1683.9		-32.646
1684		-32.677
1684.1		-32.62
1684.2		-32.671
1684.3		-32.634
1684.4		-32.637
1684.5		-32.655
1684.6		-32.664
1684.7		-32.658
1684.8		-32.634
1684.9		-32.652
1685		-32.665
1685.1		-32.644
1685.2		-32.68
1685.3		-32.683
1685.4		-32.691
1685.5		-32.662
1685.6		-32.64
1685.7		-32.665
1685.8		-32.642
1685.9		-32.672
1686		-32.661
1686.1		-32.663
1686.2		-32.669
1686.3		-32.667
1686.4		-32.656
1686.5		-32.655
1686.6		-32.644
1686.7		-32.724
1686.8		-32.651
1686.9		-32.674
1687		-32.676
1687.1		-32.632
1687.2		-32.661
1687.3		-32.65
1687.4		-32.596
1687.5		-32.662
1687.6		-32.696
1687.7		-32.668
1687.8		-32.652
1687.9		-32.62
1688		-32.642
1688.1		-32.657
1688.2		-32.676
1688.3		-32.619
1688.4		-32.623
1688.5		-32.631
1688.6		-32.652
1688.7		-32.665
1688.8		-32.65
1688.9		-32.656
1689		-32.643
1689.1		-32.645
1689.2		-32.644
1689.3		-32.67
1689.4		-32.651
1689.5		-32.638
1689.6		-32.659
1689.7		-32.632
1689.8		-32.628
1689.9		-32.683
1690		-32.652
1690.1		-32.649
1690.2		-32.631
1690.3		-32.636
1690.4		-32.621
1690.5		-32.599
1690.6		-32.616
1690.7		-32.6
1690.8		-32.634
1690.9		-32.602
1691		-32.636
1691.1		-32.661
1691.2		-32.64
1691.3		-32.636
1691.4		-32.661
1691.5		-32.638
1691.6		-32.593
1691.7		-32.637
1691.8		-32.67
1691.9		-32.659
1692		-32.643
1692.1		-32.624
1692.2		-32.628
1692.3		-32.628
1692.4		-32.606
1692.5		-32.645
1692.6		-32.641
1692.7		-32.636
1692.8		-32.655
1692.9		-32.617
1693		-32.645
1693.1		-32.588
1693.2		-32.656
1693.3		-32.646
1693.4		-32.649
1693.5		-32.633
1693.6		-32.664
1693.7		-32.615
1693.8		-32.612
1693.9		-32.617
1694		-32.623
1694.1		-32.648
1694.2		-32.625
1694.3		-32.668
1694.4		-32.62
1694.5		-32.635
1694.6		-32.642
1694.7		-32.624
1694.8		-32.629
1694.9		-32.636
1695		-32.628
1695.1		-32.637
1695.2		-32.596
1695.3		-32.63
1695.4		-32.638
1695.5		-32.663
1695.6		-32.658
1695.7		-32.647
1695.8		-32.637
1695.9		-32.627
1696		-32.664
1696.1		-32.632
1696.2		-32.63
1696.3		-32.65
1696.4		-32.642
1696.5		-32.636
1696.6		-32.617
1696.7		-32.695
1696.8		-32.653
1696.9		-32.659
1697		-32.658
1697.1		-32.629
1697.2		-32.662
1697.3		-32.675
1697.4		-32.662
1697.5		-32.633
1697.6		-32.611
1697.7		-32.65
1697.8		-32.643
1697.9		-32.628
1698		-32.624
1698.1		-32.63
1698.2		-32.626
1698.3		-32.608
1698.4		-32.652
1698.5		-32.598
1698.6		-32.67
1698.7		-32.637
1698.8		-32.644
1698.9		-32.652
1699		-32.653
1699.1		-32.618
1699.2		-32.585
1699.3		-32.654
1699.4		-32.654
1699.5		-32.662
1699.6		-32.65
1699.7		-32.657
1699.8		-32.648
1699.9		-32.615
[truncated: 6,000 more rows]

## Sheet: Fig 1f
0.8	7.1554	17.8885	128.438	109.037
0.81	7.2	18	125.143	105.743
0.82	7.2443	18.1108	121.849	102.448
0.83	7.2883	18.2209	118.554	99.1539
0.84	7.3321	18.3303	115.259	95.8594
0.85	7.3756	18.4391	111.965	92.5649
0.86	7.4189	18.5472	108.67	89.2703
0.87	7.4619	18.6548	105.376	85.9758
0.88	7.5047	18.7617	102.081	82.6813
0.89	7.5472	18.868	98.7867	79.3867
0.9	7.5895	18.9737	95.4922	76.0922
0.91	7.6315	19.0788	92.1977	72.7977
0.92	7.6733	19.1833	88.9031	69.5031
0.93	7.7149	19.2873	85.6086	66.2086
0.94	7.7563	19.3907	82.3141	62.9141
0.95	7.7974	19.4936	79.0195	59.6195
0.96	7.8384	19.5959	75.725	56.325
0.97	7.8791	19.6977	72.4305	53.0305
0.98	7.9196	19.799	69.136	49.736
0.99	7.9599	19.8997	65.8414	46.4414
1	8	20	62.5469	43.1469
1.01	8.0399	20.0998	59.2524	39.8524
1.02	8.0796	20.199	55.9578	36.5578
1.03	8.1191	20.2978	52.6633	33.2633
1.04	8.1584	20.3961	49.3688	29.9688
1.05	8.1976	20.4939	46.0742	26.6742
1.06	8.2365	20.5913	42.7797	23.3797
1.07	8.2753	20.6882	39.4852	20.0852
1.08	8.3138	20.7846	36.1906	16.7906
1.09	8.3522	20.8806	32.8961	13.4961
1.1	8.3905	20.9762	29.6016	10.2016
1.11	8.4285	21.0713	26.3071	6.9071
1.12	8.4664	21.166	23.0125	3.6125
1.13	8.5041	21.2603	19.718	0.318
1.14	8.5417	21.3542	16.4235	-2.9765
1.15	8.579	21.4476	13.1289	-6.2711
1.16	8.6163	21.5407	9.8344	-9.5656
1.17	8.6533	21.6333	6.5399	-12.8601
1.18	8.6902	21.7256	3.2453	-16.1547
1.19	8.727	21.8174	-0.0492	-19.4492
1.2	8.7636	21.9089	-3.3437	-22.7437
1.21	8.8	22	-6.6383	-26.0383
1.22	8.8363	22.0907	-9.9328	-29.3328
1.23	8.8724	22.1811	-13.2273	-32.6273
1.24	8.9084	22.2711	-16.5219	-35.9219
1.25	8.9443	22.3607	-19.8164	-39.2164
1.26	8.98	22.4499	-23.1109	-42.5109
1.27	9.0155	22.5389	-26.4054	-45.8054
1.28	9.051	22.6274	-29.7	-49.1
1.29	9.0863	22.7156	-32.9945	-52.3945
1.3	9.1214	22.8035	-36.289	-55.689
1.31	9.1564	22.891	-39.5836	-58.9836
1.32	9.1913	22.9783	-42.8781	-62.2781
1.33	9.2261	23.0651	-46.1726	-65.5726
1.34	9.2607	23.1517	-49.4672	-68.8672
1.35	9.2952	23.2379	-52.7617	-72.1617
1.36	9.3295	23.3238	-56.0562	-75.4562
1.37	9.3638	23.4094	-59.3508	-78.7508
1.38	9.3979	23.4947	-62.6453	-82.0453
1.39	9.4319	23.5797	-65.9398	-85.3398
1.4	9.4657	23.6643	-69.2344	-88.6344

## Sheet: Fig 2a
0.163071	0.0163581	0.00477892	0.0018603	0.000840945	0.000418292	0.000222687	0.000124815	7.28679e-05	4.39816e-05	2.7297e-05	1.73496e-05	1.12568e-05	7.43687e-06	4.9926e-06	3.40009e-06	2.34566e-06	1.63733e-06	1.1552e-06	8.23084e-07	5.91789e-07	4.29074e-07	3.13533e-07	2.30776e-07	1.71022e-07	1.27551e-07	9.57013e-08	7.2212e-08	5.478e-08	4.17669e-08	3.19982e-08	2.46264e-08	1.90354e-08	1.47748e-08	1.15132e-08	9.00557e-09	7.06966e-09	5.56919e-09	4.4018e-09	3.49025e-09	2.776e-09	2.21445e-09	1.77154e-09	1.42112e-09	1.14305e-09	9.21743e-10	7.45131e-10	6.03804e-10	4.9042e-10	3.99224e-10
0.155998	0.0220363	0.00644977	0.00251108	0.00113515	0.000564635	0.000300596	0.000168482	9.83613e-05	5.93689e-05	3.68471e-05	2.34195e-05	1.51951e-05	1.00387e-05	6.73931e-06	4.58964e-06	3.16632e-06	2.21016e-06	1.55935e-06	1.11105e-06	7.98832e-07	5.7919e-07	4.23226e-07	3.11515e-07	2.30855e-07	1.72175e-07	1.29183e-07	9.74761e-08	7.39453e-08	5.63794e-08	4.31931e-08	3.32422e-08	2.56951e-08	1.99438e-08	1.55412e-08	1.21563e-08	9.54304e-09	7.51762e-09	5.94181e-09	4.71135e-09	3.7472e-09	2.9892e-09	2.39133e-09	1.91832e-09	1.54295e-09	1.24422e-09	1.00582e-09	8.1505e-10	6.61997e-10	5.38896e-10
0.137559	0.0296364	0.00870359	0.00338945	0.00153228	0.000762176	0.000405762	0.000227427	0.000132774	8.01396e-05	4.97383e-05	3.1613e-05	2.05112e-05	1.35509e-05	9.09711e-06	6.19536e-06	4.27408e-06	2.98341e-06	2.10491e-06	1.49976e-06	1.07831e-06	7.81825e-07	5.71295e-07	4.20502e-07	3.11622e-07	2.32412e-07	1.74379e-07	1.31579e-07	9.98157e-08	7.61042e-08	5.83046e-08	4.48722e-08	3.46847e-08	2.69214e-08	2.09784e-08	1.64092e-08	1.28818e-08	1.01477e-08	8.0206e-09	6.35966e-09	5.0582e-09	4.03499e-09	3.22796e-09	2.58945e-09	2.08277e-09	1.67953e-09	1.35772e-09	1.1002e-09	8.93603e-10	7.27433e-10
0.11379	0.0397383	0.011742	0.00457489	0.00206833	0.00102883	0.00054772	0.000306994	0.000179226	0.000108177	6.71397e-05	4.26731e-05	2.76872e-05	1.82918e-05	1.22798e-05	8.36286e-06	5.7694e-06	4.02718e-06	2.84133e-06	2.02446e-06	1.45557e-06	1.05535e-06	7.71167e-07	5.67618e-07	4.20646e-07	3.13724e-07	2.35387e-07	1.77613e-07	1.34737e-07	1.0273e-07	7.8703e-08	6.05712e-08	4.68195e-08	3.634e-08	2.83178e-08	2.21501e-08	1.73886e-08	1.3698e-08	1.08267e-08	8.58464e-09	6.82785e-09	5.44667e-09	4.35729e-09	3.4954e-09	2.81144e-09	2.26712e-09	1.83273e-09	1.48512e-09	1.20624e-09	9.81932e-10
0.090062	0.0529974	0.0158338	0.00617451	0.00279186	0.00138876	0.000739344	0.000414399	0.00024193	0.000146024	9.06291e-05	5.76027e-05	3.73738e-05	2.46913e-05	1.6576e-05	1.12887e-05	7.78788e-06	5.43612e-06	3.83539e-06	2.73274e-06	1.96481e-06	1.42458e-06	1.04097e-06	7.66204e-07	5.67813e-07	4.23483e-07	3.1774e-07	2.39752e-07	1.81876e-07	1.38671e-07	1.06238e-07	8.17626e-08	6.31997e-08	4.90539e-08	3.82251e-08	2.98996e-08	2.34721e-08	1.84904e-08	1.46145e-08	1.15881e-08	9.21663e-09	7.35224e-09	5.88173e-09	4.71829e-09	3.79505e-09	3.0603e-09	2.47392e-09	2.0047e-09	1.62825e-09	1.32547e-09
0.0693209	0.0700082	0.0213336	0.00833241	0.00376841	0.0018746	0.000998006	0.000559379	0.000326571	0.000197112	0.000122337	7.77555e-05	5.04494e-05	3.33298e-05	2.23753e-05	1.52381e-05	1.05125e-05	7.338e-06	5.17724e-06	3.68881e-06	2.65222e-06	1.92298e-06	1.40516e-06	1.03427e-06	7.66467e-07	5.71642e-07	4.28904e-07	3.23632e-07	2.45507e-07	1.87186e-07	1.43406e-07	1.10368e-07	8.53107e-08	6.62159e-08	5.15985e-08	4.03602e-08	3.1684e-08	2.49594e-08	1.97275e-08	1.56422e-08	1.24412e-08	9.92448e-09	7.93951e-09	6.36903e-09	5.12278e-09	4.13097e-09	3.33944e-09	2.70606e-09	2.19791e-09	1.7892e-09
0.0524771	0.0909548	0.0286999	0.0112419	0.00508631	0.00253039	0.00134716	0.000755082	0.000440824	0.000266073	0.000165137	0.000104959	6.80996e-05	4.49905e-05	3.02035e-05	2.05693e-05	1.41904e-05	9.90526e-06	6.98854e-06	4.97937e-06	3.58012e-06	2.59575e-06	1.89677e-06	1.39612e-06	1.03462e-06	7.71636e-07	5.78959e-07	4.36857e-07	3.314e-07	2.52675e-07	1.93578e-07	1.48981e-07	1.15157e-07	8.93821e-08	6.96507e-08	5.44805e-08	4.2769e-08	3.36916e-08	2.66293e-08	2.11148e-08	1.67938e-08	1.33967e-08	1.07172e-08	8.59729e-09	6.91503e-09	5.57622e-09	4.50778e-09	3.6528e-09	2.96687e-09	2.41516e-09
0.0393482	0.114918	0.0385033	0.015161	0.00686453	0.00341551	0.00181845	0.00101925	0.00059505	0.000359161	0.000222912	0.00014168	9.19248e-05	6.07308e-05	4.07704e-05	2.77657e-05	1.91551e-05	1.33707e-05	9.43354e-06	6.72145e-06	4.83265e-06	3.50389e-06	2.56037e-06	1.88456e-06	1.39659e-06	1.0416e-06	7.81513e-07	5.89696e-07	4.47343e-07	3.41075e-07	2.61303e-07	2.01103e-07	1.55446e-07	1.20653e-07	9.40186e-08	7.3541e-08	5.7732e-08	4.54789e-08	3.59458e-08	2.8502e-08	2.26693e-08	1.80836e-08	1.44667e-08	1.16051e-08	9.33432e-09	7.52711e-09	6.08486e-09	4.93077e-09	4.00485e-09	3.26013e-09
0.0293455	0.138923	0.0514001	0.0204309	0.00926303	0.00461008	0.0024546	0.00137583	0.000803231	0.000484816	0.000300899	0.000191248	0.000124085	8.1978e-05	5.50343e-05	3.74797e-05	2.58567e-05	1.80486e-05	1.27339e-05	9.073e-06	6.5234e-06	4.72976e-06	3.45613e-06	2.54389e-06	1.8852e-06	1.40601e-06	1.05493e-06	7.96006e-07	6.0385e-07	4.60404e-07	3.52722e-07	2.71461e-07	2.0983e-07	1.62865e-07	1.26912e-07	9.927e-08	7.79301e-08	6.13901e-08	4.85218e-08	3.84737e-08	3.06003e-08	2.44103e-08	1.9528e-08	1.56653e-08	1.26e-08	1.01605e-08	8.21371e-09	6.65584e-09	5.40598e-09	4.40071e-09
0.02182	0.157545	0.0680143	0.0274949	0.0124961	0.00622203	0.00331322	0.00185716	0.00108424	0.000654432	0.000406171	0.000258157	0.000167498	0.000110659	7.42886e-05	5.05924e-05	3.49029e-05	2.4363e-05	1.7189e-05	1.22473e-05	8.80567e-06	6.38451e-06	4.66529e-06	3.43389e-06	2.54476e-06	1.89792e-06	1.42401e-06	1.0745e-06	8.15112e-07	6.2148e-07	4.76125e-07	3.66434e-07	2.83242e-07	2.19844e-07	1.71313e-07	1.34e-07	1.05195e-07	8.2868e-08	6.54976e-08	5.1934e-08	4.13061e-08	3.29504e-08	2.63601e-08	2.11459e-08	1.70082e-08	1.37153e-08	1.10873e-08	8.98444e-09	7.29731e-09	5.94034e-09
0.0161975	0.164688	0.0886243	0.0369096	0.0168492	0.00839659	0.00447204	0.00250684	0.00146356	0.000883388	0.000548273	0.000348476	0.000226098	0.000149374	0.000100279	6.82926e-05	4.71139e-05	3.28866e-05	2.32028e-05	1.65321e-05	1.18864e-05	8.61819e-06	6.29748e-06	4.63527e-06	3.43507e-06	2.56192e-06	1.92221e-06	1.45042e-06	1.10029e-06	8.3891e-07	6.42702e-07	4.94635e-07	3.82336e-07	2.96759e-07	2.31248e-07	1.80882e-07	1.41998e-07	1.1186e-07	8.84125e-08	7.01036e-08	5.57574e-08	4.44785e-08	3.55824e-08	2.8544e-08	2.29587e-08	1.85137e-08	1.49663e-08	1.21277e-08	9.85034e-09	8.01862e-09
0.0120128	0.157545	0.112517	0.0493272	0.0226979	0.0113286	0.0060358	0.00338374	0.00197558	0.00119244	0.00074009	0.000470393	0.000305201	0.000201633	0.000135363	9.21853e-05	6.35972e-05	4.43923e-05	3.13205e-05	2.2316e-05	1.6045e-05	1.16333e-05	8.50071e-06	6.25695e-06	4.63685e-06	3.45823e-06	2.59472e-06	1.95786e-06	1.48523e-06	1.13241e-06	8.67557e-07	6.67687e-07	5.161e-07	4.00583e-07	3.12153e-07	2.44165e-07	1.91677e-07	1.50995e-07	1.19344e-07	9.463e-08	7.52646e-08	6.00396e-08	4.80312e-08	3.85304e-08	3.0991e-08	2.49909e-08	2.02025e-08	1.63707e-08	1.32966e-08	1.0824e-08
0.00890478	0.138923	0.137036	0.0653993	0.0305261	0.0152783	0.00814543	0.00456722	0.00266668	0.00160961	0.000999013	0.000634963	0.000411978	0.000272176	0.00018272	0.000124437	8.58472e-05	5.99233e-05	4.22782e-05	3.01234e-05	2.16584e-05	1.57034e-05	1.14748e-05	8.446e-06	6.2591e-06	4.66812e-06	3.5025e-06	2.64283e-06	2.00485e-06	1.52859e-06	1.17108e-06	9.01283e-07	6.96662e-07	5.4073e-07	4.21362e-07	3.29588e-07	2.58737e-07	2.03822e-07	1.61098e-07	1.27737e-07	1.01597e-07	8.1045e-08	6.48354e-08	5.20106e-08	4.18335e-08	3.37342e-08	2.72705e-08	2.20982e-08	1.79485e-08	1.46109e-08
0.00659904	0.114918	0.157013	0.0855062	0.0409312	0.0205898	0.0109902	0.00616423	0.00359948	0.00217272	0.00134852	0.000857108	0.000556111	0.000367399	0.000246647	0.000167973	0.000115882	8.0888e-05	5.70696e-05	4.06624e-05	2.92358e-05	2.11973e-05	1.54893e-05	1.14009e-05	8.4489e-06	6.30131e-06	4.72788e-06	3.56745e-06	2.70627e-06	2.06339e-06	1.58079e-06	1.21661e-06	9.40395e-07	7.29909e-07	5.68779e-07	4.44897e-07	3.49259e-07	2.75131e-07	2.1746e-07	1.72427e-07	1.37141e-07	1.09399e-07	8.75186e-08	7.02069e-08	5.64693e-08	4.55364e-08	3.68113e-08	2.98294e-08	2.42279e-08	1.97226e-08
0.00488959	0.0909548	0.166169	0.109171	0.0545883	0.0277107	0.0148229	0.00831872	0.00485837	0.00293277	0.00182029	0.00115697	0.00075067	0.000495937	0.000332938	0.000226739	0.000156424	0.000109187	7.70359e-05	5.48885e-05	3.94643e-05	2.86134e-05	2.09084e-05	1.53896e-05	1.14048e-05	8.50588e-06	6.38197e-06	4.81556e-06	3.65308e-06	2.78528e-06	2.13385e-06	1.64225e-06	1.2694e-06	9.85274e-07	7.67772e-07	6.00549e-07	4.7145e-07	3.71389e-07	2.9354e-07	2.32752e-07	1.85121e-07	1.47674e-07	1.18138e-07	9.47695e-08	7.62256e-08	6.14677e-08	4.969e-08	4.02655e-08	3.27043e-08	2.66228e-08
0.00362267	0.0700082	0.16096	0.134132	0.0721098	0.0372042	0.0199786	0.0112239	0.00655709	0.00395861	0.00245708	0.00156173	0.0010133	0.000669444	0.000449419	0.000306066	0.00021115	0.000147388	0.000103988	7.40917e-05	5.32712e-05	3.86241e-05	2.82234e-05	2.07738e-05	1.53949e-05	1.14817e-05	8.61476e-06	6.50032e-06	4.93114e-06	3.75973e-06	2.88039e-06	2.2168e-06	1.71351e-06	1.32998e-06	1.03638e-06	8.10656e-07	6.36391e-07	5.01322e-07	3.96237e-07	3.14183e-07	2.49887e-07	1.99339e-07	1.59469e-07	1.27925e-07	1.02894e-07	8.29727e-08	6.70745e-08	5.43527e-08	4.41462e-08	3.5937e-08
0.00268389	0.0529974	0.143455	0.155598	0.0936853	0.0497325	0.0268943	0.0151378	0.00884863	0.00534302	0.00331659	0.00210809	0.0013678	0.000903652	0.000606651	0.000413145	0.000285023	0.000198952	0.000140369	0.000100013	7.19086e-05	5.2137e-05	3.80975e-05	2.80417e-05	2.07809e-05	1.54987e-05	1.16287e-05	8.77452e-06	6.65634e-06	5.07511e-06	3.88812e-06	2.99237e-06	2.313e-06	1.79529e-06	1.39897e-06	1.09427e-06	8.59037e-07	6.76714e-07	5.34864e-07	4.24102e-07	3.37313e-07	2.69079e-07	2.15261e-07	1.72681e-07	1.38892e-07	1.12001e-07	9.05411e-08	7.33685e-08	5.95911e-08	4.85098e-08
0.00198833	0.0397383	0.119603	0.167194	0.118368	0.0659641	0.036123	0.0204023	0.0119382	0.00721099	0.00447661	0.00284554	0.00184631	0.0012198	0.000818892	0.000557687	0.00038474	0.000268558	0.000189478	0.000135004	9.70664e-05	7.03776e-05	5.14263e-05	3.78524e-05	2.80513e-05	2.09211e-05	1.56971e-05	1.18444e-05	8.98512e-06	6.85068e-06	5.24841e-06	4.03927e-06	3.12222e-06	2.42338e-06	1.88841e-06	1.47711e-06	1.15958e-06	9.13469e-07	7.21992e-07	5.72478e-07	4.55324e-07	3.63219e-07	2.90572e-07	2.33095e-07	1.87485e-07	1.51186e-07	1.22218e-07	9.90371e-08	8.04396e-08	6.54814e-08
0.00147302	0.0296364	0.0951532	0.164538	0.143093	0.0863068	0.0483232	0.027463	0.0160998	0.00973054	0.00604202	0.00384088	0.00249221	0.00164654	0.00110538	0.000752798	0.000519344	0.000362515	0.000255768	0.000182236	0.000131026	9.49998e-05	6.94183e-05	5.10953e-05	3.78653e-05	2.82405e-05	2.11889e-05	1.59882e-05	1.21286e-05	9.24745e-06	7.08462e-06	5.45245e-06	4.21456e-06	3.27123e-06	2.54909e-06	1.99389e-06	1.56527e-06	1.23305e-06	9.74587e-07	7.72765e-07	6.14624e-07	4.90294e-07	3.92231e-07	3.14646e-07	2.53078e-07	2.0408e-07	1.64977e-07	1.33686e-07	1.08582e-07	8.83907e-08
0.00109125	0.0220363	0.0734718	0.148692	0.162274	0.110326	0.0641795	0.0368827	0.0216952	0.0131268	0.00815399	0.00518418	0.003364	0.00222256	0.0014921	0.00101617	0.00070104	0.000489343	0.000345251	0.000245993	0.000176866	0.000128236	9.37048e-05	6.89715e-05	5.11129e-05	3.81207e-05	2.8602e-05	2.15818e-05	1.6372e-05	1.24828e-05	9.56323e-06	7.36003e-06	5.68906e-06	4.41569e-06	3.44091e-06	2.69147e-06	2.11289e-06	1.66445e-06	1.31555e-06	1.04312e-06	8.29655e-07	6.61827e-07	5.29457e-07	4.24727e-07	3.41619e-07	2.75479e-07	2.22695e-07	1.80457e-07	1.4657e-07	1.19315e-07
0.000808421	0.0163581	0.0557223	0.125269	0.169632	0.135807	0.0841647	0.0493295	0.0291944	0.0176996	0.0110021	0.00699673	0.00454062	0.00300005	0.0020141	0.00137167	0.000946303	0.000660544	0.000466039	0.000332056	0.000238745	0.000173101	0.000126488	9.31018e-05	6.89952e-05	5.14575e-05	3.86087e-05	2.91324e-05	2.20998e-05	1.685e-05	1.2909e-05	9.935e-06	7.67943e-06	5.96056e-06	4.64475e-06	3.63311e-06	2.8521e-06	2.24677e-06	1.77581e-06	1.40807e-06	1.11992e-06	8.93374e-07	7.14692e-07	5.73322e-07	4.61138e-07	3.71858e-07	3.00607e-07	2.43592e-07	1.97849e-07	1.61058e-07
0.000598895	0.0121319	0.0418254	0.100359	0.162274	0.157967	0.108003	0.0654926	0.0391863	0.0238434	0.0148399	0.00944173	0.00612842	0.00404943	0.00271869	0.00185155	0.00127737	0.000891638	0.000629087	0.000448228	0.000322272	0.000233662	0.000170741	0.000125674	9.31337e-05	6.94604e-05	5.21162e-05	3.93247e-05	2.98317e-05	2.27451e-05	1.74253e-05	1.34109e-05	1.03661e-05	8.04592e-06	6.26975e-06	4.90418e-06	3.84994e-06	3.03282e-06	2.3971e-06	1.90069e-06	1.51173e-06	1.20593e-06	9.64733e-07	7.73904e-07	6.22471e-07	5.01956e-07	4.05777e-07	3.28815e-07	2.67069e-07	2.17406e-07
0.000443673	0.00899306	0.0312113	0.0778263	0.143093	0.170313	0.133759	0.0858333	0.0523585	0.0320667	0.0200037	0.0127379	0.0082706	0.00546562	0.00366968	0.00249928	0.00172425	0.00120358	0.000849176	0.000605044	0.000435021	0.00031541	0.000230477	0.000169643	0.000125717	9.37618e-05	7.03496e-05	5.30827e-05	4.02685e-05	3.07026e-05	2.35218e-05	1.81028e-05	1.39928e-05	1.08609e-05	8.46328e-06	6.61995e-06	5.19687e-06	4.09388e-06	3.23574e-06	2.56567e-06	2.04062e-06	1.62783e-06	1.30225e-06	1.04466e-06	8.40248e-07	6.77569e-07	5.47742e-07	4.43853e-07	3.60505e-07	2.93467e-07
0.000328681	0.00666446	0.0232149	0.0591746	0.118368	0.168208	0.156957	0.110029	0.0693919	0.042997	0.0269336	0.017177	0.0111595	0.0073765	0.00495316	0.00337355	0.00232746	0.00162465	0.00114626	0.000816722	0.000587216	0.000425759	0.000311111	0.000228993	0.000169701	0.000126565	9.4962e-05	7.16542e-05	5.43568e-05	4.14442e-05	3.1751e-05	2.44362e-05	1.88883e-05	1.46606e-05	1.14242e-05	8.936e-06	7.01505e-06	5.52616e-06	4.36779e-06	3.46329e-06	2.75455e-06	2.19734e-06	1.75786e-06	1.41014e-06	1.13422e-06	9.14623e-07	7.39374e-07	5.99139e-07	4.86631e-07	3.9614e-07
0.000243493	0.00493807	0.0172361	0.0444809	0.0936853	0.152495	0.171118	0.136042	0.0906662	0.0573434	0.0361889	0.023144	0.0150523	0.00995399	0.00668511	0.00455352	0.00314164	0.00219302	0.00154728	0.00110246	0.000792658	0.000574714	0.000419956	0.000309109	0.000229072	0.000170845	0.000128185	9.6723e-05	7.3374e-05	5.59438e-05	4.28594e-05	3.29854e-05	2.54966e-05	1.97898e-05	1.54211e-05	1.20623e-05	9.46932e-06	7.45954e-06	5.89591e-06	4.67495e-06	3.71826e-06	2.9661e-06	2.37286e-06	1.9035e-06	1.53103e-06	1.23461e-06	9.98051e-07	8.08754e-07	6.56883e-07	5.34732e-07
0.000180384	0.00365858	0.0127843	0.0332198	0.0721098	0.128787	0.17104	0.159252	0.115632	0.0757492	0.0484431	0.0311369	0.0202904	0.0134285	0.00902159	0.00614587	0.00424054	0.00296019	0.00208859	0.00148815	0.00106997	0.000775782	0.00056688	0.000417253	0.000309215	0.000230617	0.000173032	0.000130562	9.90446e-05	7.55163e-05	5.78542e-05	4.45256e-05	3.44168e-05	2.67134e-05	2.08163e-05	1.62825e-05	1.27822e-05	1.00693e-05	7.95864e-06	6.31053e-06	5.01912e-06	4.00382e-06	3.20303e-06	2.56945e-06	2.06668e-06	1.66655e-06	1.34723e-06	1.0917e-06	8.86699e-07	7.21813e-07
0.000133632	0.0027105	0.0094772	0.02472	0.0545883	0.103348	0.156754	0.173087	0.141823	0.0984136	0.064414	0.0417765	0.0273203	0.018107	0.0121721	0.00829426	0.00572355	0.00399564	0.00281923	0.00200877	0.0014443	0.00104719	0.000765207	0.000563232	0.000417396	0.0003113	0.000233569	0.000176241	0.000133696	0.000101936	7.8095e-05	6.01033e-05	4.64578e-05	3.60593e-05	2.80991e-05	2.1979e-05	1.72542e-05	1.35922e-05	1.0743e-05	8.51832e-06	6.7751e-06	5.4046e-06	4.32363e-06	3.46839e-06	2.78972e-06	2.24961e-06	1.81857e-06	1.47365e-06	1.19692e-06	9.74346e-07
9.8997e-05	0.00200805	0.00702346	0.0183581	0.0409312	0.0802265	0.133499	0.172431	0.164116	0.124342	0.0846444	0.0557783	0.0367104	0.024394	0.0164163	0.0111916	0.00772455	0.00539307	0.0038054	0.0027115	0.00194958	0.00141355	0.00103292	0.000760282	0.000563425	0.000420211	0.000315285	0.0002379	0.000180471	0.0001376	0.000105417	8.11309e-05	6.27115e-05	4.8675e-05	3.79298e-05	2.96686e-05	2.32908e-05	1.83475e-05	1.45016e-05	1.14985e-05	9.14543e-06	7.29544e-06	5.83629e-06	4.68184e-06	3.76573e-06	3.03665e-06	2.45481e-06	1.98921e-06	1.61567e-06	1.31523e-06
7.33388e-05	0.00148762	0.00520415	0.0136184	0.0305261	0.0610365	0.107745	0.157548	0.175808	0.150315	0.108993	0.0738281	0.0491456	0.0328111	0.0221246	0.0150963	0.0104235	0.00727871	0.00513635	0.00365999	0.00263161	0.00190808	0.00139429	0.00102627	0.000760543	0.000567225	0.00042559	0.000321132	0.00024361	0.00018574	0.000142298	0.000109515	8.46517e-05	6.57043e-05	5.11999e-05	4.00484e-05	3.14393e-05	2.47665e-05	1.95751e-05	1.55214e-05	1.2345e-05	9.84781e-06	7.87817e-06	6.31983e-06	5.08321e-06	4.09905e-06	3.31365e-06	2.68516e-06	2.18093e-06	1.77537e-06
5.43307e-05	0.00110207	0.00385576	0.0100963	0.0226979	0.0458964	0.0839398	0.133857	0.172457	0.170465	0.135727	0.0962458	0.0653584	0.0440046	0.0297793	0.0203511	0.0140617	0.00982236	0.00693235	0.00494012	0.00355217	0.00257559	0.00188207	0.00138531	0.00102662	0.000765672	0.000574485	0.000433482	0.000328839	0.000250723	0.000192083	0.00014783	0.000114268	8.86916e-05	6.91126e-05	5.40597e-05	4.24386e-05	3.34313e-05	2.64236e-05	2.09517e-05	1.66641e-05	1.32932e-05	1.06344e-05	8.53087e-06	6.86161e-06	5.53314e-06	4.47295e-06	3.62458e-06	2.94395e-06	2.3965e-06
4.02492e-05	0.000816436	0.00285659	0.00748257	0.0168492	0.0342836	0.0639972	0.107858	0.155404	0.178193	0.16055	0.12229	0.0859095	0.05871	0.0399884	0.0274056	0.0189601	0.0132517	0.00935526	0.0066676	0.00479462	0.00347656	0.00254049	0.00186996	0.00138579	0.00103355	0.000775473	0.000585139	0.000443887	0.00033844	0.000259284	0.00019955	0.000154245	0.000119721	9.32922e-05	7.29729e-05	5.72861e-05	4.51276e-05	3.56681e-05	2.82818e-05	2.24941e-05	1.79439e-05	1.4355e-05	1.15155e-05	9.26221e-06	7.46896e-06	6.03786e-06	4.89267e-06	3.97391e-06	3.23494e-06
2.98173e-05	0.000604832	0.00211628	0.00554447	0.0124961	0.0255144	0.0481813	0.083942	0.130639	0.170465	0.176859	0.14912	0.110674	0.0776074	0.0534713	0.0368337	0.0255416	0.0178706	0.0126223	0.0089982	0.00647128	0.00469258	0.00342919	0.00252414	0.0018706	0.00139513	0.00104678	0.000789854	0.000599184	0.000456846	0.000349997	0.000269364	0.000208209	0.000161607	0.000125931	9.85031e-05	7.73281e-05	6.09159e-05	4.8147e-05	3.81765e-05	3.03639e-05	2.42217e-05	1.93772e-05	1.55443e-05	1.25027e-05	1.0082e-05	8.15025e-06	6.60442e-06	5.36422e-06	4.36672e-06
2.20892e-05	0.000448071	0.00156781	0.00410795	0.00926303	0.0189492	0.036015	0.0639601	0.104509	0.150315	0.178809	0.171151	0.137925	0.100946	0.070963	0.0493316	0.0343505	0.0240801	0.0170236	0.0121411	0.00873341	0.00633361	0.00462864	0.00340712	0.00252501	0.00188322	0.00141299	0.00106619	0.000808812	0.000616677	0.000472446	0.000363603	0.000281053	0.000218146	0.00016999	0.000132965	0.000104382	8.22278e-05	6.49916e-05	5.15328e-05	4.0987e-05	3.26959e-05	2.61564e-05	2.09826e-05	1.68768e-05	1.36093e-05	1.10017e-05	8.91503e-06	7.24094e-06	5.89445e-06
1.63641e-05	0.00033194	0.00116147	0.00304345	0.00686453	0.0140574	0.0268131	0.0481366	0.0809706	0.124342	0.165617	0.181508	0.163333	0.127788	0.0929379	0.0656553	0.0460593	0.0324004	0.0229433	0.0163759	0.0117842	0.00854772	0.00624734	0.00459887	0.0034083	0.00254203	0.00190732	0.0014392	0.00109178	0.000832426	0.000637735	0.000490813	0.000379382	0.000294466	0.000229462	0.000179484	0.000140901	0.000110996	8.77295e-05	6.95621e-05	5.53266e-05	4.41348e-05	3.53075e-05	2.83235e-05	2.27813e-05	1.83707e-05	1.48507e-05	1.2034e-05	9.77424e-06	7.95668e-06
1.21228e-05	0.000245907	0.000860446	0.00225472	0.00508631	0.0104219	0.0199179	0.0359746	0.0615324	0.0984136	0.142227	0.176193	0.180187	0.154938	0.118997	0.0864138	0.0614274	0.0434817	0.0308817	0.0220736	0.0158955	0.0115339	0.00843138	0.00620719	0.00460046	0.00343128	0.00257457	0.00194269	0.00147374	0.00112365	0.000860851	0.000662527	0.000512112	0.000397488	0.000309741	0.000242279	0.000190196	0.000149829	0.000118422	9.3899e-05	7.46832e-05	5.95758e-05	4.76602e-05	3.82327e-05	3.07516e-05	2.47978e-05	2.00464e-05	1.62443e-05	1.31938e-05	1.07404e-05
8.98081e-06	0.000182173	0.000637436	0.00167038	0.00376841	0.00772395	0.0147777	0.0267801	0.0462392	0.0757492	0.115453	0.157321	0.18247	0.176423	0.146858	0.111573	0.0811441	0.0580789	0.0414701	0.029719	0.0214283	0.0155586	0.0113771	0.00837724	0.00620934	0.00463149	0.0034752	0.00262232	0.00198932	0.00151677	0.00116202	0.000894317	0.000691278	0.000536552	0.000418106	0.000327042	0.000256738	0.000202248	0.000159854	0.00012675	0.000100812	8.04189e-05	6.43345e-05	5.16088e-05	4.15103e-05	3.34736e-05	2.70598e-05	2.19274e-05	1.78098e-05	1.4498e-05
6.65314e-06	0.000134957	0.000472225	0.00123746	0.00279186	0.00572336	0.0109566	0.0198922	0.034527	0.0573434	0.0902732	0.131343	0.169266	0.185316	0.171455	0.139548	0.105423	0.0769289	0.0554555	0.0399278	0.0288559	0.0209758	0.0153475	0.0113042	0.00838018	0.00625122	0.00469077	0.00353965	0.00268526	0.0020474	0.00156856	0.0012072	0.000933126	0.000724268	0.000564384	0.00044146	0.00034656	0.000273006	0.00021578	0.000171095	0.000136082	0.000108554	8.68425e-05	6.96646e-05	5.60331e-05	4.51846e-05	3.65269e-05	2.9599e-05	2.40408e-05	1.95703e-05
4.92877e-06	9.99784e-05	0.000349833	0.000916737	0.00206833	0.0042405	0.00812056	0.0147581	0.0256903	0.042997	0.0689755	0.104589	0.145537	0.178143	0.18572	0.166141	0.133198	0.100414	0.0736035	0.053439	0.0387821	0.0282507	0.0206925	0.0152495	0.0113082	0.00843671	0.00633123	0.00477775	0.0036246	0.00276365	0.00211731	0.00162954	0.00125958	0.000977658	0.000761838	0.000595908	0.000467807	0.000368519	0.000291272	0.000230954	0.000183691	0.000146533	0.000117225	9.40373e-05	7.56367e-05	6.09928e-05	4.93062e-05	3.99544e-05	3.24516e-05	2.64171e-05
3.65132e-06	7.40658e-05	0.000259163	0.000679138	0.00153228	0.00314166	0.00601736	0.0109419	0.0190777	0.0320667	0.0519941	0.0808029	0.11824	0.157734	0.184341	0.184577	0.16102	0.127851	0.0964123	0.0710355	0.0519391	0.0379787	0.027872	0.0205611	0.0152551	0.0113845	0.00854468	0.00644862	0.00489241	0.00373041	0.00285802	0.00219962	0.00170025	0.0013197	0.00102837	0.000804391	0.000631473	0.000497449	0.000393176	0.000311755	0.000247957	0.000197799	0.000158237	0.000126937	0.000102099	8.23317e-05	6.65563e-05	5.39328e-05	4.38051e-05	3.56593e-05
2.70497e-06	5.48693e-05	0.000191993	0.000503119	0.00113515	0.00232749	0.00445838	0.00810956	0.0141518	0.0238434	0.0388924	0.0613025	0.0925026	0.130874	0.167873	0.1884	0.182605	0.156405	0.123481	0.0932967	0.0691207	0.0508871	0.0374766	0.0276968	0.0205691	0.0153581	0.0115302	0.00870308	0.00660336	0.00503522	0.00385778	0.00296911	0.00229507	0.00178139	0.00138815	0.00108581	0.000852398	0.000671485	0.000530732	0.000420826	0.000334707	0.000267	0.000213598	0.000171347	0.000137819	0.000111136	8.98417e-05	7.28017e-05	5.91307e-05	4.81351e-05
2.00389e-06	4.06482e-05	0.000142232	0.00037272	0.000840945	0.00172428	0.00330309	0.00600917	0.0104915	0.0176996	0.0289667	0.0460225	0.0707018	0.103788	0.142263	0.17608	0.190884	0.180328	0.15246	0.120027	0.0909636	0.0677779	0.0502312	0.0372457	0.0277087	0.0207081	0.0155546	0.0117439	0.00891187	0.00679609	0.00520713	0.00400774	0.00309795	0.00240459	0.00187379	0.00146569	0.00115061	0.000906408	0.000716412	0.000568055	0.000451806	0.000360412	0.000288327	0.000231294	0.000186036	0.000150018	0.000121274	9.8272e-05	7.98181e-05	6.49756e-05
1.48452e-06	3.01129e-05	0.000105368	0.000276118	0.000622989	0.00127739	0.00244709	0.0044523	0.00777543	0.0131268	0.0215223	0.0343469	0.0533053	0.0799827	0.11443	0.15231	0.182605	0.192304	0.178109	0.149256	0.117423	0.0893284	0.0669445	0.0499329	0.0372643	0.0278963	0.0209729	0.0158426	0.0120255	0.00917191	0.00702807	0.00540951	0.00418163	0.00324579	0.00252932	0.00197845	0.00155316	0.00122352	0.000967054	0.000766793	0.000609874	0.000486506	0.000389201	0.000312215	0.000251123	0.000202503	0.000163702	0.000132653	0.000107743	8.77078e-05
1.09976e-06	2.23082e-05	7.80584e-05	0.000204553	0.000461522	0.000946321	0.00181289	0.00329859	0.00576145	0.00973054	0.01597	0.0255487	0.0398773	0.0605909	0.0889596	0.124266	0.16102	0.187749	0.193085	0.176185	0.146816	0.115603	0.0883233	0.0665736	0.0499642	0.0375174	0.0282527	0.0213609	0.0162223	0.0123762	0.0094849	0.00730118	0.00564421	0.00438117	0.00341414	0.00267059	0.00209653	0.00165157	0.00130538	0.00103506	0.000823243	0.000656713	0.000525366	0.000421446	0.00033898	0.000273351	0.000220975	0.000179063	0.000145438	0.000118393
8.1472e-07	1.65263e-05	5.78271e-05	0.000151537	0.000341904	0.000701055	0.00134304	0.00244375	0.0042687	0.00721099	0.0118414	0.0189694	0.0297019	0.0454502	0.0677392	0.0974787	0.133198	0.168481	0.19182	0.193556	0.174705	0.14513	0.114508	0.0878957	0.0666304	0.0503057	0.0379959	0.0287744	0.0218721	0.016695	0.0127983	0.00985335	0.00761788	0.0059135	0.00460839	0.00360482	0.00282997	0.00222936	0.00176207	0.00139718	0.00111126	0.000886469	0.000709169	0.000568892	0.000457575	0.000368985	0.000298285	0.00024171	0.000196321	0.000159814
6.0356e-07	1.2243e-05	4.28394e-05	0.000112261	0.000253289	0.000519355	0.000994955	0.00181042	0.00316254	0.00534302	0.00877662	0.0140702	0.0220694	0.0339039	0.0509618	0.0746254	0.105423	0.141188	0.174822	0.195101	0.193963	0.173755	0.144179	0.114091	0.0880058	0.0670907	0.0509452	0.038695	0.0294612	0.0225084	0.0172638	0.0132952	0.0102806	0.00798126	0.00622016	0.00486575	0.00381994	0.00300927	0.00237852	0.00188598	0.00150004	0.0011966	0.000957276	0.000767923	0.000617662	0.000498077	0.000402642	0.000326274	0.000265005	0.000215726
4.47128e-07	9.06984e-06	3.17362e-05	8.31651e-05	0.000187641	0.000384748	0.000737084	0.0013412	0.00234295	0.00395861	0.00650363	0.0104305	0.0163762	0.0252126	0.0380779	0.0563159	0.0811441	0.11271	0.148244	0.180199	0.197831	0.194479	0.173383	0.143937	0.114312	0.088625	0.0679388	0.0518766	0.0396144	0.0303158	0.0232739	0.0179333	0.0138713	0.0107708	0.00839504	0.00656747	0.00515609	0.00406195	0.0032106	0.00254578	0.00202482	0.00161524	0.00129218	0.00103659	0.000833755	0.000672334	0.00054351	0.000440424	0.00035772	0.0002912
3.31241e-07	6.7191e-06	2.35107e-05	6.16102e-05	0.000139008	0.000285028	0.000546046	0.000993595	0.00173573	0.00293277	0.00481871	0.00773001	0.0121427	0.0187172	0.0283425	0.0421517	0.0614274	0.0872109	0.119291	0.154404	0.184762	0.200203	0.195224	0.17361	0.144378	0.115142	0.0897344	0.0691666	0.053099	0.0407574	0.0313435	0.0241747	0.0187094	0.0145322	0.011329	0.00886367	0.00695929	0.00548272	0.00433369	0.00343636	0.00273318	0.00218033	0.00174426	0.00139924	0.00112545	0.000907554	0.000733661	0.00059451	0.000482871	0.000393079
2.45389e-07	4.97763e-06	1.74172e-05	4.5642e-05	0.00010298	0.000211154	0.000404521	0.000736076	0.00128588	0.00217272	0.00357008	0.0057277	0.00899999	0.0138821	0.0210514	0.0314051	0.0460593	0.0662238	0.0927623	0.125143	0.159726	0.18865	0.202367	0.196275	0.174439	0.145478	0.116559	0.0913229	0.0707723	0.0546164	0.0421308	0.0325522	0.0252186	0.0195997	0.0152847	0.011961	0.00939232	0.00740007	0.00584946	0.0046384	0.00368932	0.00294308	0.00235447	0.00188876	0.00151919	0.00122507	0.000990337	0.000802504	0.000651807	0.000530601
1.81789e-07	3.68752e-06	1.2903e-05	3.38124e-05	7.62893e-05	0.000156427	0.000299677	0.0005453	0.000952608	0.00160961	0.0026449	0.00424366	0.00666917	0.0102906	0.0156176	0.0233387	0.0343505	0.0497428	0.0706458	0.0977536	0.130263	0.164274	0.191982	0.204426	0.197674	0.175865	0.147217	0.118548	0.0933868	0.0727597	0.056437	0.0437448	0.0339523	0.0264157	0.0206131	0.0161367	0.012674	0.009987	0.00789496	0.0062607	0.00497982	0.00397263	0.00317815	0.00254953	0.00205068	0.00165366	0.00133681	0.00108326	0.000879847	0.000716236
1.34672e-07	2.73178e-06	9.55875e-06	2.50489e-05	5.65165e-05	0.000115884	0.000222006	0.000403969	0.000705711	0.00119244	0.00195944	0.00314398	0.00494138	0.00762612	0.0115789	0.0173196	0.0255416	0.0371341	0.0531532	0.0746472	0.102157	0.134663	0.168111	0.19485	0.206452	0.19944	0.177874	0.149577	0.121103	0.0959282	0.075138	0.0585732	0.0456126	0.0355568	0.0277778	0.0217602	0.0170977	0.013476	0.0106546	0.00844987	0.00672146	0.00536219	0.0042899	0.00344144	0.00276809	0.00223219	0.0018045	0.00146225	0.00118767	0.000966816
9.97677e-08	2.02375e-06	7.0813e-06	1.85566e-05	4.18684e-05	8.5849e-05	0.000164466	0.000299267	0.000522805	0.000883388	0.00145161	0.00232919	0.00366096	0.00565065	0.0085816	0.0128429	0.0189601	0.0276263	0.0397173	0.0562505	0.0781943	0.105956	0.138362	0.171294	0.197322	0.208482	0.201572	0.180444	0.152543	0.124219	0.0989548	0.0779208	0.0610412	0.0477509	0.0373813	0.0293191	0.0230537	0.0181783	0.0143763	0.0114032	0.00907157	0.00723748	0.0057904	0.00464527	0.00373643	0.00301309	0.00243579	0.00197382	0.00160318	0.00130506
7.39098e-08	1.49923e-06	5.24595e-06	1.37471e-05	3.10169e-05	6.35985e-05	0.00012184	0.000221703	0.000387304	0.000654432	0.00107538	0.00172554	0.00271223	0.00418654	0.00635891	0.0095192	0.0140617	0.0205139	0.0295636	0.0420682	0.0590038	0.0812642	0.109149	0.141381	0.173867	0.19944	0.21053	0.20405	0.183552	0.1561	0.127898	0.102478	0.0811261	0.0638612	0.0501794	0.0394442	0.0310561	0.0245078	0.0193912	0.0153855	0.0122418	0.00976781	0.00781534	0.00627001	0.00504343	0.00406713	0.00328791	0.00266434	0.00216404	0.00176164
5.47537e-08	1.11066e-06	3.8863e-06	1.01841e-05	2.29779e-05	4.71149e-05	9.0261e-05	0.000164242	0.000286922	0.000484816	0.000796667	0.00127833	0.00200932	0.00310165	0.00471141	0.00705402	0.0104235	0.0152165	0.0219587	0.0313286	0.0441613	0.0613908	0.0838438	0.111737	0.143746	0.175865	0.201227	0.212585	0.206843	0.187165	0.160234	0.132142	0.106515	0.0847759	0.067057	0.0529214	0.041767	0.0330077	0.0261393	0.0207506	0.0165159	0.0131808	0.0105474	0.00846251	0.00680735	0.00548975	0.00443806	0.00359641	0.00292111	0.00237794
4.05625e-08	8.22797e-07	2.87904e-06	7.54457e-06	1.70224e-05	3.49036e-05	6.6867e-05	0.000121673	0.000212557	0.000359161	0.000590187	0.000947012	0.00148856	0.00229783	0.00349055	0.00522657	0.00772455	0.0112806	0.0162909	0.0232759	0.0329015	0.0459777	0.0633972	0.0859282	0.11373	0.145478	0.177313	0.202683	0.214616	0.209904	0.191245	0.164928	0.136958	0.111083	0.0888958	0.0706561	0.0560037	0.044374	0.0351958	0.0279669	0.0222727	0.0177815	0.0142321	0.0114205	0.00918757	0.00740968	0.00599039	0.00485445	0.00394299	0.00320983
3.00495e-08	6.09543e-07	2.13285e-06	5.58916e-06	1.26105e-05	2.58572e-05	4.95363e-05	9.01377e-05	0.000157466	0.000266073	0.000437222	0.000701566	0.00110276	0.0017023	0.00258596	0.00387227	0.00572355	0.00836013	0.0120781	0.0172706	0.0244503	0.0342672	0.0475048	0.0650156	0.0875194	0.115142	0.146598	0.178221	0.203795	0.216578	0.213172	0.195745	0.170162	0.142349	0.116203	0.0935145	0.0746899	0.0594565	0.0472932	0.037645	0.0300124	0.0239763	0.0191982	0.0154093	0.0123985	0.0100003	0.00808527	0.00655234	0.00532222	0.00433269
2.22612e-08	4.51561e-07	1.58005e-06	4.14055e-06	9.34211e-06	1.91555e-05	3.66974e-05	6.67756e-05	0.000116654	0.000197112	0.000323902	0.000519734	0.000816948	0.00126111	0.00191577	0.00286878	0.00424054	0.00619465	0.00895159	0.0128056	0.0181444	0.0254703	0.0354155	0.0487355	0.0662452	0.088625	0.115988	0.147124	0.178595	0.204534	0.218409	0.216574	0.200607	0.175909	0.148315	0.121897	0.0986634	0.079193	0.0633141	0.050556	0.0403835	0.0323001	0.0258824	0.020784	0.0167278	0.0134946	0.0109117	0.00884357	0.00718364	0.00584819
1.64915e-08	3.34524e-07	1.17053e-06	3.06739e-06	6.92081e-06	1.41907e-05	2.71861e-05	4.94686e-05	8.64192e-05	0.000146024	0.000239953	0.000385028	0.000605211	0.000934257	0.00141925	0.0021253	0.00314164	0.00458965	0.00663308	0.00949114	0.0134544	0.0189034	0.026328	0.0363405	0.0496681	0.0670907	0.0892579	0.116289	0.147073	0.178432	0.204865	0.220035	0.220022	0.205761	0.18213	0.154855	0.128184	0.104376	0.0842034	0.0676143	0.0541978	0.043443	0.034858	0.028015	0.0225596	0.0182052	0.0147238	0.0119347	0.00969538	0.00789343
1.22172e-08	2.47822e-07	8.6715e-07	2.27238e-06	5.12706e-06	1.05128e-05	2.014e-05	3.66472e-05	6.40209e-05	0.000108177	0.000177761	0.000285236	0.000448352	0.000692117	0.00105142	0.00157448	0.00232746	0.00340031	0.00491455	0.00703306	0.00997243	0.0140181	0.0195417	0.0270188	0.0370405	0.0503057	0.0675614	0.0894345	0.116063	0.146461	0.177728	0.204741	0.221373	0.223417	0.211121	0.188778	0.161956	0.135082	0.110685	0.089762	0.072399	0.0582582	0.0468591	0.0377175	0.0304016	0.0245483	0.0198615	0.0161031	0.0130837	0.0106531
9.05072e-09	1.83591e-07	6.42401e-07	1.68342e-06	3.79822e-06	7.78804e-06	1.492e-05	2.71489e-05	4.74279e-05	8.01396e-05	0.000131689	0.000211308	0.000332148	0.000512733	0.000778911	0.00116642	0.00172425	0.0025191	0.00364105	0.00521097	0.00738986	0.0103906	0.0144921	0.0200557	0.0275411	0.0375174	0.0506552	0.0676712	0.0891752	0.115337	0.145304	0.176474	0.204118	0.222335	0.226645	0.216584	0.195785	0.169597	0.142603	0.117625	0.0959119	0.0777137	0.0627807	0.0506718	0.0409138	0.0330728	0.0267769	0.0217195	0.017652	0.0143753
6.70494e-09	1.36007e-07	4.75902e-07	1.24711e-06	2.81379e-06	5.76953e-06	1.1053e-05	2.01124e-05	3.51354e-05	5.93689e-05	9.75575e-05	0.000156541	0.000246061	0.000379843	0.000577033	0.000864106	0.00127737	0.00186623	0.00269746	0.00386069	0.0054754	0.00769988	0.0107423	0.0148738	0.0204442	0.0278963	0.0377766	0.0507273	0.0674372	0.0885034	0.114133	0.143621	0.174665	0.202949	0.222825	0.229582	0.22203	0.203069	0.177739	0.15075	0.125226	0.102698	0.0836073	0.0678136	0.0549255	0.044487	0.0360636	0.0292756	0.0238052	0.0193927
4.96714e-09	1.00757e-07	3.52557e-07	9.23881e-07	2.08451e-06	4.27417e-06	8.1883e-06	1.48997e-05	2.6029e-05	4.39816e-05	7.22724e-05	0.000115968	0.000182287	0.000281394	0.000427477	0.000640147	0.000946303	0.00138255	0.00199837	0.00286019	0.00405663	0.00570516	0.00796058	0.0110254	0.0151622	0.0207081	0.0280885	0.0378262	0.0505357	0.0668795	0.0874452	0.112482	0.141433	0.172301	0.201191	0.222753	0.232097	0.227322	0.210522	0.186328	0.159516	0.133514	0.110163	0.0901316	0.0734094	0.0596698	0.0484816	0.0394135	0.0320786	0.0261482
3.67975e-09	7.46425e-08	2.61181e-07	6.84428e-07	1.54424e-06	3.16638e-06	6.06604e-06	1.10379e-05	1.92827e-05	3.25823e-05	5.35407e-05	8.59116e-05	0.000135041	0.000208462	0.000316683	0.000474233	0.00070104	0.00102423	0.00148045	0.00211893	0.00300536	0.00422687	0.00589838	0.00817048	0.0112393	0.0153581	0.0208505	0.0281235	0.0376766	0.0500968	0.0660208	0.0860289	0.110413	0.138764	0.169386	0.198811	0.22203	0.234052	0.232303	0.21801	0.195281	0.168874	0.142504	0.11835	0.0973404	0.0796245	0.0649591	0.0529476	0.0431668	0.0352248
2.72603e-09	5.52965e-08	1.93487e-07	5.07037e-07	1.144e-06	2.34571e-06	4.49383e-06	8.17711e-06	1.4285e-05	2.41376e-05	3.96639e-05	6.36448e-05	0.000100041	0.000154433	0.000234604	0.000351321	0.000519344	0.000758768	0.00109675	0.00156977	0.00222649	0.0031315	0.00437004	0.00605393	0.00832906	0.0113845	0.0154636	0.0208758	0.0280096	0.0373406	0.0494286	0.0648856	0.084285	0.10796	0.135643	0.16593	0.195785	0.220581	0.235311	0.236803	0.225376	0.20449	0.178776	0.152199	0.127295	0.105287	0.0865192	0.0708529	0.0579403	0.0473734
2.01949e-09	4.09647e-08	1.43339e-07	3.75622e-07	8.47497e-07	1.73775e-06	3.32911e-06	6.05775e-06	1.05826e-05	1.78816e-05	2.93838e-05	4.71493e-05	7.41122e-05	0.000114407	0.000173799	0.000260265	0.00038474	0.00056211	0.000812496	0.00116292	0.00164944	0.00231994	0.00323758	0.00448531	0.00617145	0.00843671	0.0114627	0.0154821	0.0207901	0.0277562	0.0368321	0.0485509	0.0635002	0.0822455	0.105159	0.132104	0.161956	0.192104	0.218341	0.235747	0.240641	0.232435	0.213812	0.189146	0.162585	0.137026	0.114025	0.0941559	0.0774155	0.0635211
1.49607e-09	3.03474e-08	1.06188e-07	2.78268e-07	6.27841e-07	1.28736e-06	2.46627e-06	4.48769e-06	7.83978e-06	1.3247e-05	2.1768e-05	3.4929e-05	5.49037e-05	8.47544e-05	0.000128754	0.000192809	0.000285023	0.000416422	0.000601913	0.000861515	0.00122195	0.00171868	0.00239853	0.00332298	0.00457239	0.00625122	0.00849461	0.0114763	0.015418	0.0206005	0.0273739	0.0361666	0.0474846	0.0618915	0.0799437	0.102047	0.128184	0.157492	0.187772	0.215267	0.235243	0.243636	0.238976	0.223069	0.199871	0.173618	0.147555	0.123599	0.102598	0.0847155
1.10832e-09	2.24819e-08	7.86661e-08	2.06146e-07	4.65116e-07	9.53696e-07	1.82706e-06	3.32456e-06	5.80785e-06	9.81361e-06	1.61261e-05	2.58761e-05	4.06737e-05	6.27876e-05	9.53831e-05	0.000142837	0.00021115	0.000308493	0.000445909	0.000638227	0.000905245	0.00127324	0.0017769	0.0024618	0.00338749	0.00463149	0.00629411	0.00850463	0.0114286	0.0152768	0.0203151	0.0268746	0.03536	0.0462513	0.0600873	0.0774137	0.0986634	0.123926	0.152576	0.18281	0.211339	0.233707	0.245611	0.244773	0.232045	0.210798	0.185226	0.158874	0.134047	0.111907
8.21063e-10	1.6655e-08	5.82773e-08	1.52717e-07	3.44567e-07	7.06515e-07	1.35352e-06	2.4629e-06	4.30256e-06	7.2701e-06	1.19465e-05	1.91695e-05	3.01318e-05	4.65142e-05	7.06615e-05	0.000105816	0.000156424	0.000228537	0.000330338	0.000472811	0.000670624	0.000943243	0.00131637	0.00182377	0.00250959	0.00343128	0.00466326	0.00630152	0.00846924	0.0113237	0.0150645	0.0199425	0.0262702	0.0344291	0.0448728	0.0581155	0.0746899	0.0950494	0.119375	0.147255	0.177254	0.206559	0.231073	0.246405	0.249591	0.24049	0.221728	0.19729	0.170946	0.14539
6.08259e-10	1.23383e-08	4.31729e-08	1.13135e-07	2.55261e-07	5.234e-07	1.00271e-06	1.82456e-06	3.18742e-06	5.38582e-06	8.85022e-06	1.42011e-05	2.23222e-05	3.44586e-05	5.23474e-05	7.83903e-05	0.000115882	0.000169305	0.00024472	0.000350267	0.000496811	0.000698773	0.000975196	0.0013511	0.00185918	0.00254203	0.00345482	0.00466874	0.00627527	0.0083914	0.011166	0.0147874	0.019492	0.0255734	0.0333904	0.0433709	0.0560037	0.0718064	0.091246	0.11458	0.141582	0.171157	0.200956	0.227308	0.245887	0.253196	0.248127	0.232414	0.209645	0.183695
4.50609e-10	9.14045e-09	3.19833e-08	8.38126e-08	1.89102e-07	3.87744e-07	7.42825e-07	1.35167e-06	2.3613e-06	3.98992e-06	6.5564e-06	1.05204e-05	1.65367e-05	2.55275e-05	3.87799e-05	5.8073e-05	8.58472e-05	0.000125424	0.000181293	0.000259484	0.000368047	0.000517665	0.000722445	0.00100092	0.00137733	0.00188322	0.00255947	0.00345888	0.00464928	0.00621755	0.0082744	0.0109603	0.0144525	0.0189729	0.0247968	0.0322607	0.041767	0.053779	0.0687967	0.0872943	0.10959	0.135616	0.164582	0.194584	0.222418	0.243963	0.255375	0.254659	0.24256	0.222066
3.33819e-10	6.77141e-09	2.36938e-08	6.20899e-08	1.4009e-07	2.87248e-07	5.50299e-07	1.00134e-06	1.74929e-06	2.9558e-06	4.8571e-06	7.79372e-06	1.22507e-05	1.89113e-05	2.87288e-05	4.30215e-05	6.35972e-05	9.29164e-05	0.000134305	0.000192231	0.000272656	0.000383496	0.000535201	0.000741503	0.00102036	0.00139513	0.00189614	0.00256248	0.00344446	0.0046065	0.00613081	0.00812185	0.0107117	0.0140667	0.0183946	0.0239528	0.0310561	0.0400817	0.0514673	0.0656934	0.0832344	0.104455	0.12942	0.157603	0.187517	0.216444	0.240587	0.255949	0.259792	0.251833
2.47299e-10	5.01639e-09	1.75528e-08	4.59973e-08	1.03781e-07	2.12798e-07	4.07671e-07	7.4181e-07	1.29591e-06	2.18971e-06	3.59823e-06	5.77373e-06	9.07552e-06	1.40098e-05	2.12828e-05	3.18711e-05	4.71139e-05	6.88341e-05	9.94958e-05	0.000142408	0.000201989	0.000284101	0.000396487	0.00054932	0.000755901	0.00103355	0.00140471	0.00189836	0.00255179	0.00341275	0.00454222	0.00601773	0.0079375	0.0104255	0.0136371	0.0177665	0.0230537	0.0297923	0.0383349	0.0490936	0.0625274	0.0791053	0.0992246	0.123058	0.150303	0.179849	0.209464	0.235764	0.25479	0.263251
1.83204e-10	3.71623e-09	1.30034e-08	3.40757e-08	7.68832e-08	1.57645e-07	3.0201e-07	5.49547e-07	9.60031e-07	1.62218e-06	2.66563e-06	4.27728e-06	6.72331e-06	1.03787e-05	1.57667e-05	2.36107e-05	3.49029e-05	5.09936e-05	7.37083e-05	0.000105499	0.000149637	0.000210467	0.000293725	0.000406946	0.000559986	0.000765672	0.00104064	0.00140635	0.00189044	0.0025283	0.00336512	0.00445842	0.00588109	0.00772523	0.0101067	0.0131706	0.0170977	0.0221111	0.0284841	0.0365453	0.0466811	0.0593277	0.0749435	0.0939466	0.116592	0.142765	0.171686	0.201587	0.229554	0.251833
1.35721e-10	2.75305e-09	9.63317e-09	2.52439e-08	5.69565e-08	1.16786e-07	2.23735e-07	4.07114e-07	7.11208e-07	1.20174e-06	1.97475e-06	3.16869e-06	4.98075e-06	7.68875e-06	1.16803e-05	1.74913e-05	2.58567e-05	3.7777e-05	5.46045e-05	7.81552e-05	0.000110854	0.000155918	0.000217597	0.000301473	0.000414848	0.000567225	0.000770924	0.00104186	0.00140049	0.00187304	0.00249301	0.00330303	0.00435716	0.00572375	0.0074889	0.00976066	0.012674	0.0163968	0.0211362	0.0271455	0.0347303	0.0442515	0.0561212	0.0707833	0.0886656	0.110084	0.135076	0.163144	0.192948	0.222066
1.00544e-10	2.03951e-09	7.13643e-09	1.87011e-08	4.21944e-08	8.65174e-08	1.65747e-07	3.01598e-07	5.26876e-07	8.90271e-07	1.46293e-06	2.34742e-06	3.68983e-06	5.69597e-06	8.65296e-06	1.29578e-05	1.91551e-05	2.79859e-05	4.0452e-05	5.78988e-05	8.21224e-05	0.000115507	0.0001612	0.000223337	0.000307327	0.000420211	0.000571116	0.000771829	0.00103751	0.00138759	0.0018469	0.002447	0.003228	0.00424057	0.00554859	0.00723235	0.00939232	0.0121538	0.0156722	0.0201393	0.0257894	0.0329058	0.0418244	0.0529326	0.0666559	0.0834232	0.103593	0.127319	0.15434	0.183695
7.44852e-11	1.51091e-09	5.2868e-09	1.38541e-08	3.12584e-08	6.40936e-08	1.22788e-07	2.23429e-07	3.90319e-07	6.59529e-07	1.08377e-06	1.73901e-06	2.73349e-06	4.21967e-06	6.41027e-06	9.5994e-06	1.41904e-05	2.07324e-05	2.99676e-05	4.28925e-05	6.08378e-05	8.55695e-05	0.00011942	0.000165452	0.000227674	0.0003113	0.000423093	0.000571786	0.000768609	0.00102796	0.00136822	0.00181281	0.00239142	0.00314161	0.00411077	0.00535846	0.00695929	0.00900648	0.011616	0.0149315	0.01913	0.0244277	0.0310864	0.0394176	0.0497837	0.0625894	0.0782568	0.0971703	0.119572	0.14539
5.518e-11	1.11931e-09	3.91655e-09	1.02634e-08	2.31568e-08	4.74817e-08	9.09638e-08	1.6552e-07	2.89156e-07	4.88591e-07	8.02873e-07	1.28829e-06	2.02502e-06	3.12601e-06	4.74884e-06	7.11141e-06	1.05125e-05	1.5359e-05	2.22005e-05	3.17756e-05	4.50697e-05	6.33915e-05	8.84683e-05	0.00012257	0.000168665	0.000230617	0.000313435	0.00042359	0.000569401	0.000761533	0.00101361	0.00134297	0.00177163	0.00232742	0.00304545	0.00396988	0.00515609	0.00667328	0.00860769	0.0110664	0.0141819	0.0181171	0.0230711	0.029285	0.0370469	0.0466941	0.0586083	0.0731994	0.0908642	0.111907
4.08783e-11	8.29203e-10	2.90146e-09	7.60331e-09	1.7155e-08	3.51753e-08	6.73876e-08	1.2262e-07	2.14212e-07	3.61957e-07	5.94783e-07	9.54391e-07	1.50017e-06	2.31581e-06	3.51803e-06	5.26826e-06	7.78788e-06	1.13782e-05	1.64465e-05	2.35399e-05	3.33885e-05	4.69616e-05	6.55389e-05	9.08021e-05	0.00012495	0.000170845	0.000232199	0.000313803	0.000421823	0.000564159	0.000750903	0.000994903	0.00131246	0.00172421	0.00225617	0.00294106	0.00381994	0.00494414	0.00637769	0.00820019	0.0105103	0.0134298	0.0171085	0.021729	0.0275131	0.0347261	0.0436804	0.054734	0.0682796	0.0847155
3.02834e-11	6.14289e-10	2.14945e-09	5.63267e-09	1.27087e-08	2.60585e-08	4.9922e-08	9.08394e-08	1.58692e-07	2.68144e-07	4.40626e-07	7.0703e-07	1.11136e-06	1.71559e-06	2.60622e-06	3.90283e-06	5.7694e-06	8.42918e-06	1.21839e-05	1.74388e-05	2.47348e-05	3.479e-05	4.85524e-05	6.72679e-05	9.25652e-05	0.000126565	0.000172017	0.000232471	0.000312494	0.000417939	0.000556283	0.000737044	0.000972301	0.00127734	0.00167143	0.00217883	0.00282997	0.00366289	0.00472509	0.00607566	0.0077879	0.00995249	0.0126812	0.0161112	0.02041	0.0257806	0.0324668	0.0407569	0.0509842	0.0635211
2.24345e-11	4.55076e-10	1.59235e-09	4.17278e-09	9.41484e-09	1.93046e-08	3.69831e-08	6.72955e-08	1.17562e-07	1.98646e-07	3.26424e-07	5.23781e-07	8.23313e-07	1.27094e-06	1.93074e-06	2.89128e-06	4.27408e-06	6.24449e-06	9.02606e-06	1.2919e-05	1.8324e-05	2.5773e-05	3.59685e-05	4.98333e-05	6.8574e-05	9.37618e-05	0.000127433	0.000172219	0.000231501	0.000309617	0.000412105	0.000546016	0.0007203	0.000946278	0.00123823	0.00161414	0.00209653	0.00271361	0.00350059	0.00450129	0.00577009	0.00737437	0.00939728	0.0119411	0.0151314	0.0191212	0.024096	0.030279	0.0379352	0.0473734
1.66199e-11	3.37129e-10	1.17964e-09	3.09127e-09	6.97469e-09	1.43012e-08	2.73978e-08	4.98537e-08	8.70921e-08	1.47161e-07	2.41821e-07	3.88026e-07	6.09925e-07	9.41537e-07	1.43032e-06	2.14192e-06	3.16632e-06	4.62603e-06	6.68667e-06	9.57061e-06	1.35747e-05	1.90931e-05	2.66461e-05	3.69174e-05	5.08009e-05	6.94604e-05	9.4405e-05	0.000127583	0.0001715	0.00022937	0.000305295	0.000404499	0.000533612	0.000701021	0.000917309	0.00119579	0.00155316	0.00201032	0.00259337	0.00333477	0.00427487	0.00546363	0.00696282	0.00884852	0.0112142	0.0141744	0.0178687	0.0224662	0.0281707	0.0352248
1.23123e-11	2.49751e-10	8.73902e-10	2.29007e-09	5.16698e-09	1.05946e-08	2.02968e-08	3.69326e-08	6.45194e-08	1.09019e-07	1.79145e-07	2.87457e-07	4.51844e-07	6.97508e-07	1.05961e-06	1.58677e-06	2.34566e-06	3.42705e-06	4.95361e-06	7.09008e-06	1.00564e-05	1.41445e-05	1.97399e-05	2.73491e-05	3.76342e-05	5.14575e-05	6.99369e-05	9.45157e-05	0.000127051	0.000169922	0.000226168	0.00029966	0.00039531	0.00051933	0.00067956	0.000885864	0.00115061	0.0014893	0.00192124	0.00247051	0.00316701	0.00404779	0.00515865	0.00655609	0.00830959	0.0105044	0.0132448	0.0166576	0.020897	0.0261482
9.12119e-12	1.8502e-10	6.47402e-10	1.69653e-09	3.82779e-09	7.84868e-09	1.50362e-08	2.73603e-08	4.77971e-08	8.07636e-08	1.32714e-07	2.12953e-07	3.34734e-07	5.16726e-07	7.84979e-07	1.17551e-06	1.73771e-06	2.53882e-06	3.66972e-06	5.25246e-06	7.44998e-06	1.04785e-05	1.46237e-05	2.02607e-05	2.78801e-05	3.81207e-05	5.18105e-05	7.0019e-05	9.41214e-05	0.000125881	0.00016755	0.000221994	0.000292853	0.000384729	0.000503431	0.000656265	0.000852398	0.0011033	0.0014233	0.00183022	0.00234623	0.00299877	0.00382181	0.00485725	0.00615666	0.00778336	0.00981493	0.0123461	0.0154921	0.0193927
6.75714e-12	1.37066e-10	4.79607e-10	1.25682e-09	2.8357e-09	5.81444e-09	1.11391e-08	2.0269e-08	3.5409e-08	5.98311e-08	9.8317e-08	1.5776e-07	2.47977e-07	3.828e-07	5.81527e-07	8.70838e-07	1.28733e-06	1.8808e-06	2.7186e-06	3.89112e-06	5.51908e-06	7.76269e-06	1.08335e-05	1.50095e-05	2.06541e-05	2.82405e-05	3.83822e-05	5.18713e-05	6.97269e-05	9.32549e-05	0.000124124	0.000164457	0.000216951	0.000285015	0.000372951	0.000486174	0.000631473	0.000817349	0.00105441	0.00135587	0.00173814	0.00222158	0.00283134	0.00359849	0.00456127	0.00576667	0.00727229	0.00914857	0.0114814	0.0143753
5.00581e-12	1.01541e-10	3.55302e-10	9.31074e-10	2.10074e-09	4.30745e-09	8.25205e-09	1.50157e-08	2.62316e-08	4.4324e-08	7.2835e-08	1.16871e-07	1.83706e-07	2.83585e-07	4.30805e-07	6.45133e-07	9.53676e-07	1.39333e-06	2.01399e-06	2.88261e-06	4.08863e-06	5.75074e-06	8.02566e-06	1.11193e-05	1.53009e-05	2.09211e-05	2.84342e-05	3.84272e-05	5.16549e-05	6.9085e-05	9.19531e-05	0.000121833	0.000160721	0.000211144	0.000276289	0.000360166	0.000467807	0.000605508	0.000781128	0.00100446	0.00128766	0.0016458	0.00209754	0.00266589	0.0033792	0.0042723	0.00538794	0.00677839	0.0085075	0.0106531
3.7084e-12	7.52236e-11	2.63214e-10	6.89757e-10	1.55626e-09	3.19103e-09	6.11327e-09	1.11239e-08	1.94329e-08	3.2836e-08	5.39575e-08	8.65804e-08	1.36093e-07	2.10085e-07	3.19149e-07	4.77926e-07	7.06501e-07	1.03221e-06	1.492e-06	2.13549e-06	3.02894e-06	4.26026e-06	5.94556e-06	8.23738e-06	1.13352e-05	1.54987e-05	2.10646e-05	2.84676e-05	3.82669e-05	5.11794e-05	6.81206e-05	9.0256e-05	0.000119065	0.000156419	0.00020468	0.000266818	0.00034656	0.000448571	0.000578675	0.000744122	0.000953923	0.00121925	0.00155391	0.00197497	0.00250342	0.0031651	0.00399168	0.00502194	0.00630327	0.00789343
2.74725e-12	5.5727e-11	1.94994e-10	5.10984e-10	1.15291e-09	2.36398e-09	4.52882e-09	8.24077e-09	1.43962e-08	2.43255e-08	3.99727e-08	6.41403e-08	1.0082e-07	1.55635e-07	2.36431e-07	3.54056e-07	5.23388e-07	7.64678e-07	1.1053e-06	1.58201e-06	2.24389e-06	3.15608e-06	4.40458e-06	6.1024e-06	8.39733e-06	1.14817e-05	1.5605e-05	2.10893e-05	2.83488e-05	3.79146e-05	5.0465e-05	6.68633e-05	8.82056e-05	0.000115878	0.000151631	0.000197664	0.000256738	0.00033231	0.000428693	0.00055126	0.000706685	0.000903243	0.00115117	0.0014631	0.0018546	0.00234481	0.00295719	0.00372051	0.00466989	0.00584819
2.03521e-12	4.12836e-11	1.44455e-10	3.78546e-10	8.54095e-10	1.75128e-09	3.35503e-09	6.10491e-09	1.0665e-08	1.80208e-08	2.96125e-08	4.75163e-08	7.46892e-08	1.15297e-07	1.75152e-07	2.62291e-07	3.87736e-07	5.66488e-07	8.18825e-07	1.17198e-06	1.66231e-06	2.33808e-06	3.26299e-06	4.52077e-06	6.22089e-06	8.50588e-06	1.15605e-05	1.56233e-05	2.10013e-05	2.80878e-05	3.73854e-05	4.95336e-05	6.53443e-05	8.58448e-05	0.000112331	0.000146433	0.000190196	0.000246181	0.000317584	0.000408383	0.000523525	0.00066914	0.00085281	0.0010839	0.00137393	0.00173709	0.00219077	0.00275628	0.00345966	0.00433269
1.50772e-12	3.05836e-11	1.07015e-10	2.80434e-10	6.32729e-10	1.29738e-09	2.48547e-09	4.52263e-09	7.90081e-09	1.33501e-08	2.19375e-08	3.5201e-08	5.53311e-08	8.54143e-08	1.29756e-07	1.9431e-07	2.87242e-07	4.19664e-07	6.06601e-07	8.68226e-07	1.23147e-06	1.73209e-06	2.41728e-06	3.34907e-06	4.60855e-06	6.30131e-06	8.56423e-06	1.15741e-05	1.55582e-05	2.0808e-05	2.76958e-05	3.66954e-05	4.84082e-05	6.35954e-05	8.32167e-05	0.00010848	0.000140901	0.000182376	0.000235272	0.000302538	0.000387837	0.000495711	0.000631778	0.000802973	0.00101784	0.00128688	0.00162298	0.00204193	0.00256303	0.00320983
1.11695e-12	2.26569e-11	7.92786e-11	2.07751e-10	4.68737e-10	9.61121e-10	1.84128e-09	3.35045e-09	5.85307e-09	9.89002e-09	1.62517e-08	2.60775e-08	4.09903e-08	6.32765e-08	9.61257e-08	1.43949e-07	2.12794e-07	3.10895e-07	4.49381e-07	6.43198e-07	9.12298e-07	1.28316e-06	1.79077e-06	2.48105e-06	3.4141e-06	4.66812e-06	6.34453e-06	8.57427e-06	1.15258e-05	1.54149e-05	2.05175e-05	2.71846e-05	3.58617e-05	4.71126e-05	6.16485e-05	8.0364e-05	0.000104382	0.000135107	0.000174294	0.000224126	0.000287317	0.000367232	0.000468033	0.000594857	0.000754034	0.000953344	0.00120234	0.00151271	0.00189876	0.00237794
8.27456e-13	1.67847e-11	5.8731e-11	1.53905e-10	3.47249e-10	7.12016e-10	1.36405e-09	2.48207e-09	4.33606e-09	7.3267e-09	1.20396e-08	1.93187e-08	3.03664e-08	4.68764e-08	7.12117e-08	1.0664e-07	1.57642e-07	2.30317e-07	3.3291e-07	4.76493e-07	6.75847e-07	9.50592e-07	1.32663e-06	1.83801e-06	2.52923e-06	3.45823e-06	4.70015e-06	6.35198e-06	8.5385e-06	1.14197e-05	1.51998e-05	2.01388e-05	2.6567e-05	3.49019e-05	4.56703e-05	5.95352e-05	7.73281e-05	0.00010009	0.00012912	0.000166036	0.00021285	0.000272052	0.000346728	0.000440681	0.000558603	0.000706256	0.000890716	0.00112065	0.00140665	0.00176164
6.12994e-13	1.24344e-11	4.3509e-11	1.14016e-10	2.57249e-10	5.27474e-10	1.01052e-09	1.83876e-09	3.21223e-09	5.42776e-09	8.91912e-09	1.43116e-08	2.2496e-08	3.47269e-08	5.27549e-08	7.90006e-08	1.16784e-07	1.70623e-07	2.46625e-07	3.52994e-07	5.0068e-07	7.04216e-07	9.82794e-07	1.36163e-06	1.8737e-06	2.56192e-06	3.48195e-06	4.70566e-06	6.32548e-06	8.4599e-06	1.12603e-05	1.49192e-05	1.96813e-05	2.58559e-05	3.38334e-05	4.41047e-05	5.72861e-05	7.41484e-05	9.56544e-05	0.000123003	0.000157683	0.000201541	0.000256862	0.000326465	0.000413823	0.000523208	0.00065986	0.000830198	0.00104207	0.00130506
4.54117e-13	9.21161e-12	3.22323e-11	8.44651e-11	1.90574e-10	3.90763e-10	7.48609e-10	1.36219e-09	2.37968e-09	4.02098e-09	6.60745e-09	1.06023e-08	1.66654e-08	2.57263e-08	3.90818e-08	5.85251e-08	8.65155e-08	1.264e-07	1.82705e-07	2.61505e-07	3.70913e-07	5.21696e-07	7.28072e-07	1.00872e-06	1.38807e-06	1.89792e-06	2.5795e-06	3.48604e-06	4.68603e-06	6.26725e-06	8.3418e-06	1.10524e-05	1.45803e-05	1.91546e-05	2.50644e-05	3.26736e-05	4.24386e-05	5.49305e-05	7.08626e-05	9.11227e-05	0.000116814	0.000149306	0.000190288	0.000241851	0.000306568	0.000387602	0.000488836	0.000615027	0.000771987	0.000966816
3.36418e-13	6.82413e-12	2.38782e-11	6.25733e-11	1.41181e-10	2.89484e-10	5.54583e-10	1.00913e-09	1.76291e-09	2.97882e-09	4.89492e-09	7.8544e-09	1.2346e-08	1.90585e-08	2.89525e-08	4.33565e-08	6.40923e-08	9.36398e-08	1.35351e-07	1.93727e-07	2.74779e-07	3.86482e-07	5.39369e-07	7.47278e-07	1.02831e-06	1.40601e-06	1.91094e-06	2.58252e-06	3.4715e-06	4.64289e-06	6.17976e-06	8.18784e-06	1.08013e-05	1.419e-05	1.85682e-05	2.42052e-05	3.14393e-05	4.06935e-05	5.24963e-05	6.75054e-05	8.65383e-05	0.000110608	0.000140969	0.000179168	0.000227111	0.000287143	0.000362139	0.000455623	0.000571903	0.000716236
2.49225e-13	5.05544e-12	1.76894e-11	4.63554e-11	1.04589e-10	2.14455e-10	4.10845e-10	7.47586e-10	1.306e-09	2.20676e-09	3.62624e-09	5.81868e-09	9.14618e-09	1.41189e-08	2.14485e-08	3.21193e-08	4.74807e-08	6.937e-08	1.0027e-07	1.43517e-07	2.03561e-07	2.86313e-07	3.99574e-07	5.53598e-07	7.61788e-07	1.0416e-06	1.41566e-06	1.91318e-06	2.57175e-06	3.43954e-06	4.57808e-06	6.0657e-06	8.00183e-06	1.05122e-05	1.37556e-05	1.79316e-05	2.32908e-05	3.01465e-05	3.88902e-05	5.00092e-05	6.41091e-05	8.19406e-05	0.000104432	0.000132731	0.000168248	0.000212721	0.000268279	0.000337534	0.000423676	0.000530601
1.8463e-13	3.74516e-12	1.31047e-11	3.4341e-11	7.74818e-11	1.58872e-10	3.04362e-10	5.53825e-10	9.67505e-10	1.63481e-09	2.68639e-09	4.31058e-09	6.77565e-09	1.04595e-08	1.58895e-08	2.37945e-08	3.51746e-08	5.13906e-08	7.42822e-08	1.0632e-07	1.50802e-07	2.12106e-07	2.96012e-07	4.10115e-07	5.64347e-07	7.71636e-07	1.04874e-06	1.41732e-06	1.9052e-06	2.54807e-06	3.39152e-06	4.49358e-06	5.9279e-06	7.78766e-06	1.01904e-05	1.32841e-05	1.72542e-05	2.23331e-05	2.88106e-05	3.70477e-05	4.74932e-05	6.07031e-05	7.73654e-05	9.83294e-05	0.000124641	0.000157587	0.000198746	0.000250051	0.000313867	0.000393079
1.36777e-13	2.77448e-12	9.70817e-12	2.54404e-11	5.73999e-11	1.17695e-10	2.25477e-10	4.10284e-10	7.16746e-10	1.2111e-09	1.99012e-09	3.19336e-09	5.01953e-09	7.74861e-09	1.17712e-08	1.76274e-08	2.6058e-08	3.80711e-08	5.50296e-08	7.87637e-08	1.11717e-07	1.57132e-07	2.19291e-07	3.03821e-07	4.18078e-07	5.71642e-07	7.76929e-07	1.04997e-06	1.41141e-06	1.88766e-06	2.5125e-06	3.32893e-06	4.3915e-06	5.76924e-06	7.54925e-06	9.84109e-06	1.27822e-05	1.65448e-05	2.13434e-05	2.74456e-05	3.51838e-05	4.497e-05	5.73137e-05	7.28442e-05	9.23365e-05	0.000116744	0.000147235	0.000185243	0.000232519	0.0002912
1.01327e-13	2.05539e-12	7.19199e-12	1.88467e-11	4.25229e-11	8.71909e-11	1.67037e-10	3.03946e-10	5.30978e-10	8.97202e-10	1.47432e-09	2.3657e-09	3.71856e-09	5.74031e-09	8.72033e-09	1.30587e-08	1.93042e-08	2.82038e-08	4.07669e-08	5.83496e-08	8.27618e-08	1.16406e-07	1.62455e-07	2.25076e-07	3.0972e-07	4.23483e-07	5.75563e-07	7.7784e-07	1.04559e-06	1.39841e-06	1.86131e-06	2.46613e-06	3.2533e-06	4.27396e-06	5.59262e-06	7.29046e-06	9.46932e-06	1.22567e-05	1.58116e-05	2.03322e-05	2.60648e-05	3.33146e-05	4.2459e-05	5.39643e-05	6.84046e-05	8.64858e-05	0.000109074	0.000137231	0.000172254	0.000215726
7.50651e-14	1.52267e-12	5.32796e-12	1.3962e-11	3.15017e-11	6.45926e-11	1.23744e-10	2.25168e-10	3.93358e-10	6.64664e-10	1.0922e-09	1.75255e-09	2.75478e-09	4.25253e-09	6.46018e-09	9.67414e-09	1.43009e-08	2.08939e-08	3.02009e-08	4.32264e-08	6.13114e-08	8.62357e-08	1.20349e-07	1.6674e-07	2.29446e-07	3.13724e-07	4.26388e-07	5.76238e-07	7.74596e-07	1.03597e-06	1.37889e-06	1.82695e-06	2.4101e-06	3.16623e-06	4.14312e-06	5.40091e-06	7.01505e-06	9.07995e-06	1.17135e-05	1.50625e-05	1.93093e-05	2.468e-05	3.14544e-05	3.99778e-05	5.06754e-05	6.40702e-05	8.08042e-05	0.000101663	0.000127609	0.000159814
5.56096e-14	1.12802e-12	3.94705e-12	1.03433e-11	2.33371e-11	4.78514e-11	9.16719e-11	1.66809e-10	2.91407e-10	4.92395e-10	8.09124e-10	1.29832e-09	2.04079e-09	3.15035e-09	4.78582e-09	7.16678e-09	1.05944e-08	1.54785e-08	2.23734e-08	3.20229e-08	4.54206e-08	6.3885e-08	8.91571e-08	1.23524e-07	1.69978e-07	2.32412e-07	3.15876e-07	4.26888e-07	5.73835e-07	7.67464e-07	1.02151e-06	1.35344e-06	1.78545e-06	2.3456e-06	3.0693e-06	4.00109e-06	5.19687e-06	6.72659e-06	8.67758e-06	1.11586e-05	1.43047e-05	1.82834e-05	2.3302e-05	2.96162e-05	3.75412e-05	4.74644e-05	5.98612e-05	7.53141e-05	9.4535e-05	0.000118393
4.11966e-14	8.35659e-13	2.92404e-12	7.6625e-12	1.72885e-11	3.54492e-11	6.79122e-11	1.23575e-10	2.1588e-10	3.64775e-10	5.99414e-10	9.61822e-10	1.51185e-09	2.33384e-09	3.54542e-09	5.30928e-09	7.84851e-09	1.14668e-08	1.65746e-08	2.37232e-08	3.36484e-08	4.73272e-08	6.60492e-08	9.15091e-08	1.25923e-07	1.72175e-07	2.34007e-07	3.16246e-07	4.25107e-07	5.68552e-07	7.56751e-07	1.00265e-06	1.32269e-06	1.73766e-06	2.27379e-06	2.96408e-06	3.84994e-06	4.98318e-06	6.42851e-06	8.26647e-06	1.05972e-05	1.35447e-05	1.72626e-05	2.19403e-05	2.78112e-05	3.51625e-05	4.43463e-05	5.5794e-05	7.00333e-05	8.77078e-05
3.05192e-14	6.19071e-13	2.16619e-12	5.67652e-12	1.28077e-11	2.62614e-11	5.03106e-11	9.15467e-11	1.59928e-10	2.70232e-10	4.44057e-10	7.12535e-10	1.12001e-09	1.72895e-09	2.62651e-09	3.93321e-09	5.81432e-09	8.49481e-09	1.22788e-08	1.75746e-08	2.49274e-08	3.50608e-08	4.89304e-08	6.77916e-08	9.32859e-08	1.27551e-07	1.73356e-07	2.34281e-07	3.14927e-07	4.21193e-07	5.60615e-07	7.42784e-07	9.79875e-07	1.28729e-06	1.68447e-06	2.19584e-06	2.8521e-06	3.69163e-06	4.76235e-06	6.12395e-06	7.85057e-06	1.00342e-05	1.27884e-05	1.62537e-05	2.06031e-05	2.6049e-05	3.28525e-05	4.13332e-05	5.18819e-05	6.49756e-05
2.26092e-14	4.58619e-13	1.60475e-12	4.20527e-12	9.48814e-12	1.94549e-11	3.7271e-11	6.78194e-11	1.18477e-10	2.00193e-10	3.28965e-10	5.27859e-10	8.29722e-10	1.28084e-09	1.94577e-09	2.91379e-09	4.30735e-09	6.29311e-09	9.09633e-09	1.30196e-08	1.84667e-08	2.59737e-08	3.62486e-08	5.02212e-08	6.91079e-08	9.44917e-08	1.28426e-07	1.7356e-07	2.33304e-07	3.12028e-07	4.15314e-07	5.50268e-07	7.2591e-07	9.53649e-07	1.24788e-06	1.62672e-06	2.11289e-06	2.73483e-06	3.52804e-06	4.53673e-06	5.81585e-06	7.43349e-06	9.47389e-06	1.20411e-05	1.52631e-05	1.92976e-05	2.43378e-05	3.06204e-05	3.84351e-05	4.81351e-05
1.67493e-14	3.39753e-13	1.18883e-12	3.11534e-12	7.02899e-12	1.44126e-11	2.76111e-11	5.02419e-11	8.77701e-11	1.48306e-10	2.43704e-10	3.91047e-10	6.14673e-10	9.48867e-10	1.44146e-09	2.15859e-09	3.19097e-09	4.66205e-09	6.73873e-09	9.64512e-09	1.36804e-08	1.92418e-08	2.68536e-08	3.72048e-08	5.11964e-08	7.00012e-08	9.514e-08	1.28576e-07	1.72836e-07	2.31156e-07	3.07672e-07	4.07649e-07	5.37767e-07	7.06481e-07	9.24454e-07	1.20511e-06	1.56527e-06	2.02601e-06	2.61364e-06	3.36089e-06	4.30849e-06	5.50686e-06	7.01843e-06	8.92024e-06	1.13072e-05	1.4296e-05	1.80299e-05	2.26842e-05	2.84734e-05	3.56593e-05
1.24082e-14	2.51696e-13	8.80705e-13	2.3079e-12	5.2072e-12	1.06771e-11	2.04548e-11	3.72201e-11	6.50217e-11	1.09868e-10	1.8054e-10	2.89695e-10	4.55361e-10	7.02938e-10	1.06786e-09	1.59912e-09	2.36393e-09	3.45373e-09	4.99217e-09	7.14528e-09	1.01347e-08	1.42547e-08	1.98936e-08	2.7562e-08	3.79272e-08	5.18582e-08	7.04814e-08	9.52516e-08	1.2804e-07	1.71244e-07	2.27929e-07	3.01994e-07	3.98388e-07	5.23374e-07	6.84853e-07	8.92764e-07	1.15958e-06	1.50091e-06	1.93623e-06	2.48981e-06	3.19181e-06	4.07958e-06	5.19938e-06	6.60828e-06	8.37658e-06	1.05907e-05	1.33568e-05	1.68048e-05	2.10936e-05	2.64171e-05
9.1922e-15	1.86461e-13	6.52442e-13	1.70974e-12	3.85759e-12	7.90978e-12	1.51533e-11	2.75733e-11	4.81693e-11	8.13923e-11	1.33747e-10	2.14611e-10	3.3734e-10	5.20749e-10	7.9109e-10	1.18466e-09	1.75124e-09	2.55859e-09	3.69829e-09	5.29336e-09	7.50798e-09	1.05601e-08	1.47376e-08	2.04184e-08	2.80972e-08	3.84175e-08	5.22139e-08	7.05641e-08	9.48542e-08	1.26861e-07	1.68854e-07	2.23722e-07	2.95133e-07	3.87725e-07	5.07351e-07	6.61376e-07	8.59037e-07	1.1119e-06	1.43439e-06	1.8445e-06	2.36455e-06	3.02223e-06	3.8518e-06	4.89553e-06	6.20552e-06	7.84581e-06	9.89499e-06	1.24493e-05	1.56265e-05	1.95703e-05
6.80975e-15	1.38133e-13	4.83341e-13	1.2666e-12	2.85777e-12	5.85971e-12	1.12258e-11	2.04268e-11	3.56847e-11	6.02969e-11	9.90825e-11	1.58988e-10	2.49908e-10	3.85781e-10	5.86054e-10	8.77618e-10	1.29735e-09	1.89545e-09	2.73976e-09	3.92141e-09	5.56205e-09	7.82313e-09	1.09179e-08	1.51263e-08	2.08149e-08	2.84604e-08	3.8681e-08	5.22752e-08	7.02697e-08	9.3981e-08	1.2509e-07	1.65738e-07	2.1864e-07	2.87234e-07	3.75855e-07	4.89959e-07	6.36391e-07	8.23715e-07	1.06262e-06	1.36644e-06	1.7517e-06	2.23892e-06	2.85348e-06	3.6267e-06	4.59716e-06	5.81232e-06	7.33039e-06	9.22269e-06	1.15764e-05	1.4498e-05
5.04479e-15	1.02332e-13	3.58068e-13	9.38323e-13	2.11709e-12	4.34098e-12	8.31629e-12	1.51326e-11	2.64358e-11	4.46691e-11	7.34021e-11	1.17781e-10	1.85136e-10	2.85793e-10	4.34159e-10	6.50155e-10	9.61101e-10	1.40418e-09	2.02967e-09	2.90506e-09	4.12047e-09	5.79552e-09	8.08815e-09	1.12059e-08	1.542e-08	2.1084e-08	2.86556e-08	3.87264e-08	5.20571e-08	6.96228e-08	9.2669e-08	1.22781e-07	1.61972e-07	2.12788e-07	2.7844e-07	3.62971e-07	4.7145e-07	6.10223e-07	7.87212e-07	1.01228e-06	1.29769e-06	1.65863e-06	2.11391e-06	2.68673e-06	3.40566e-06	4.30587e-06	5.43049e-06	6.83234e-06	8.57602e-06	1.07404e-05
3.73727e-15	7.58092e-14	2.65263e-13	6.95127e-13	1.56838e-12	3.21588e-12	6.16086e-12	1.12105e-11	1.95842e-11	3.30917e-11	5.43776e-11	8.72545e-11	1.37152e-10	2.11721e-10	3.21633e-10	4.81647e-10	7.12001e-10	1.04024e-09	1.50361e-09	2.15212e-09	3.05252e-09	4.29342e-09	5.99185e-09	8.30151e-09	1.14235e-08	1.56194e-08	2.12286e-08	2.86892e-08	3.85648e-08	5.15778e-08	6.86509e-08	9.09587e-08	1.19992e-07	1.57637e-07	2.06274e-07	2.68895e-07	3.49259e-07	4.52064e-07	5.83181e-07	7.49917e-07	9.61353e-07	1.22875e-06	1.56602e-06	1.99038e-06	2.52298e-06	3.18987e-06	4.023e-06	5.06152e-06	6.35327e-06	7.95668e-06
2.76864e-15	5.61609e-14	1.96512e-13	5.14962e-13	1.16188e-12	2.38238e-12	4.56408e-12	8.30493e-12	1.45083e-11	2.45149e-11	4.02839e-11	6.46397e-11	1.01605e-10	1.56847e-10	2.38272e-10	3.56813e-10	5.27463e-10	7.70632e-10	1.1139e-09	1.59433e-09	2.26136e-09	3.18065e-09	4.43887e-09	6.14991e-09	8.4627e-09	1.15711e-08	1.57265e-08	2.12535e-08	2.85695e-08	3.82098e-08	5.08578e-08	6.73839e-08	8.88923e-08	1.1678e-07	1.52811e-07	1.99203e-07	2.58737e-07	3.34897e-07	4.32031e-07	5.55552e-07	7.12188e-07	9.10278e-07	1.16014e-06	1.47451e-06	1.86907e-06	2.36311e-06	2.98031e-06	3.74967e-06	4.70662e-06	5.89445e-06
2.05106e-15	4.1605e-14	1.4558e-13	3.81494e-13	8.60745e-13	1.76491e-12	3.38115e-12	6.15244e-12	1.0748e-11	1.81611e-11	2.98431e-11	4.78863e-11	7.52707e-11	1.16195e-10	1.76516e-10	2.64333e-10	3.90754e-10	5.70898e-10	8.252e-10	1.18111e-09	1.67526e-09	2.35628e-09	3.2884e-09	4.55597e-09	6.26932e-09	8.5721e-09	1.16505e-08	1.5745e-08	2.11648e-08	2.83065e-08	3.76764e-08	4.99192e-08	6.5853e-08	8.65131e-08	1.13205e-07	1.47573e-07	1.91677e-07	2.48098e-07	3.20056e-07	4.11563e-07	5.27602e-07	6.74351e-07	8.59452e-07	1.09234e-06	1.38464e-06	1.75064e-06	2.20787e-06	2.77782e-06	3.48675e-06	4.36672e-06
1.51946e-15	3.08217e-14	1.07848e-13	2.82617e-13	6.37655e-13	1.30748e-12	2.50482e-12	4.55784e-12	7.96232e-12	1.34541e-11	2.21083e-11	3.5475e-11	5.57619e-11	8.60793e-11	1.30766e-10	1.95823e-10	2.89478e-10	4.22932e-10	6.11323e-10	8.74986e-10	1.24106e-09	1.74558e-09	2.4361e-09	3.37514e-09	4.64443e-09	6.35037e-09	8.6309e-09	1.16642e-08	1.56793e-08	2.097e-08	2.79114e-08	3.69811e-08	4.87851e-08	6.40905e-08	8.38646e-08	1.09325e-07	1.41998e-07	1.83796e-07	2.37104e-07	3.04893e-07	3.90857e-07	4.99571e-07	6.36698e-07	8.09226e-07	1.02577e-06	1.2969e-06	1.63563e-06	2.05786e-06	2.58305e-06	3.23494e-06
1.12564e-15	2.28333e-14	7.98958e-14	2.09368e-13	4.72387e-13	9.68604e-13	1.85562e-12	3.37653e-12	5.89863e-12	9.96701e-12	1.63782e-11	2.62805e-11	4.13094e-11	6.37691e-11	9.68741e-11	1.45069e-10	2.14451e-10	3.13315e-10	4.5288e-10	6.48205e-10	9.194e-10	1.29315e-09	1.80471e-09	2.50037e-09	3.44068e-09	4.70447e-09	6.39393e-09	8.64103e-09	1.16155e-08	1.55349e-08	2.06773e-08	2.73962e-08	3.61409e-08	4.74794e-08	6.21284e-08	8.09897e-08	1.05195e-07	1.36159e-07	1.75651e-07	2.25871e-07	2.89554e-07	3.70091e-07	4.71677e-07	5.99489e-07	7.59906e-07	9.6077e-07	1.21171e-06	1.5245e-06	1.91357e-06	2.3965e-06
8.33898e-16	1.69153e-14	5.91882e-14	1.55104e-13	3.49953e-13	7.17559e-13	1.37467e-12	2.5014e-12	4.36982e-12	7.38375e-12	1.21333e-11	1.94691e-11	3.06028e-11	4.72413e-11	7.17661e-11	1.0747e-10	1.58869e-10	2.3211e-10	3.35501e-10	4.80202e-10	6.81109e-10	9.57992e-10	1.33696e-09	1.85232e-09	2.54892e-09	3.48515e-09	4.73674e-09	6.40143e-09	8.60498e-09	1.15086e-08	1.53181e-08	2.02956e-08	2.67738e-08	3.51736e-08	4.60259e-08	5.99987e-08	7.79301e-08	1.00869e-07	1.30125e-07	1.67329e-07	2.14507e-07	2.74171e-07	3.49427e-07	4.44113e-07	5.62952e-07	7.11756e-07	8.97653e-07	1.12938e-06	1.41761e-06	1.77537e-06
6.17767e-16	1.25312e-14	4.38477e-14	1.14904e-13	2.59251e-13	5.31581e-13	1.01838e-12	1.85308e-12	3.23724e-12	5.47001e-12	8.98856e-12	1.44231e-11	2.26711e-11	3.49972e-11	5.31656e-11	7.96157e-11	1.17693e-10	1.71951e-10	2.48546e-10	3.55743e-10	5.04578e-10	7.09698e-10	9.90446e-10	1.37223e-09	1.88828e-09	2.58187e-09	3.50906e-09	4.7423e-09	6.37473e-09	8.52576e-09	1.13479e-08	1.50354e-08	1.98346e-08	2.60572e-08	3.40968e-08	4.44481e-08	5.7732e-08	7.47257e-08	9.63992e-08	1.2396e-07	1.58911e-07	2.03111e-07	2.58862e-07	3.29007e-07	4.17045e-07	5.27282e-07	6.64998e-07	8.36664e-07	1.05019e-06	1.31523e-06
4.57653e-16	9.28333e-15	3.24832e-14	8.51227e-14	1.92058e-13	3.93805e-13	7.54437e-13	1.37279e-12	2.39821e-12	4.05229e-12	6.65889e-12	1.06849e-11	1.67952e-11	2.59266e-11	3.93861e-11	5.89808e-11	8.71891e-11	1.27385e-10	1.84127e-10	2.63541e-10	3.738e-10	5.25757e-10	7.3374e-10	1.01657e-09	1.39888e-09	1.91269e-09	2.59958e-09	3.51318e-09	4.72251e-09	6.31604e-09	8.40674e-09	1.11385e-08	1.46938e-08	1.93037e-08	2.52595e-08	3.2928e-08	4.2769e-08	5.53582e-08	7.14142e-08	9.18322e-08	1.17724e-07	1.50468e-07	1.9177e-07	2.43734e-07	3.08955e-07	3.9062e-07	4.92643e-07	6.19816e-07	7.77999e-07	9.74346e-07
3.39037e-16	6.87726e-15	2.40641e-14	6.30605e-14	1.4228e-13	2.91738e-13	5.58901e-13	1.01699e-12	1.77663e-12	3.00201e-12	4.93303e-12	7.91555e-12	1.24422e-11	1.92069e-11	2.91779e-11	4.3694e-11	6.45913e-11	9.43688e-11	1.36405e-10	1.95236e-10	2.76918e-10	3.89491e-10	5.43568e-10	7.53096e-10	1.03631e-09	1.41696e-09	1.92581e-09	2.60263e-09	3.49852e-09	4.67904e-09	6.22787e-09	8.25159e-09	1.08854e-08	1.43005e-08	1.87127e-08	2.43936e-08	3.1684e-08	4.10103e-08	5.2905e-08	6.80309e-08	8.7212e-08	1.11469e-07	1.42067e-07	1.80563e-07	2.28879e-07	2.89378e-07	3.64959e-07	4.59171e-07	5.76356e-07	7.21813e-07
2.51165e-16	5.0948e-15	1.78272e-14	4.67163e-14	1.05404e-13	2.16125e-13	4.14044e-13	7.53406e-13	1.31616e-12	2.22394e-12	3.65447e-12	5.86398e-12	9.21738e-12	1.42288e-11	2.16155e-11	3.23693e-11	4.78504e-11	6.99101e-11	1.01051e-10	1.44634e-10	2.05146e-10	2.88542e-10	4.02685e-10	5.57908e-10	7.67719e-10	1.04971e-09	1.42668e-09	1.92807e-09	2.59177e-09	3.46632e-09	4.61372e-09	6.11293e-09	8.06413e-09	1.05941e-08	1.38627e-08	1.80712e-08	2.34721e-08	3.03812e-08	3.9193e-08	5.03986e-08	6.46082e-08	8.25786e-08	1.05245e-07	1.33764e-07	1.69558e-07	2.14377e-07	2.70368e-07	3.40162e-07	4.26975e-07	5.34732e-07
1.86068e-16	3.77432e-15	1.32067e-14	3.46083e-14	7.8085e-14	1.60109e-13	3.06731e-13	5.58137e-13	9.75038e-13	1.64754e-12	2.7073e-12	4.34414e-12	6.82841e-12	1.0541e-11	1.60132e-11	2.39798e-11	3.54484e-11	5.17907e-11	7.48605e-11	1.07148e-10	1.51976e-10	2.13757e-10	2.98317e-10	4.13308e-10	5.6874e-10	7.77643e-10	1.05691e-09	1.42835e-09	1.92003e-09	2.56791e-09	3.41793e-09	4.52857e-09	5.97405e-09	7.84829e-09	1.02698e-08	1.33875e-08	1.73886e-08	2.2507e-08	2.90349e-08	3.73362e-08	4.7863e-08	6.11757e-08	7.79678e-08	9.90949e-08	1.25612e-07	1.58814e-07	2.00294e-07	2.51998e-07	3.16311e-07	3.9614e-07
1.37842e-16	2.79608e-15	9.78375e-15	2.56385e-14	5.78468e-14	1.18612e-13	2.27232e-13	4.13478e-13	7.22326e-13	1.22052e-12	2.00562e-12	3.21822e-12	5.05861e-12	7.80894e-12	1.18629e-11	1.77647e-11	2.62609e-11	3.83675e-11	5.5458e-11	7.93769e-11	1.12586e-10	1.58355e-10	2.20998e-10	3.06186e-10	4.21333e-10	5.76092e-10	7.82978e-10	1.05815e-09	1.42239e-09	1.90235e-09	2.53206e-09	3.35485e-09	4.42569e-09	5.81416e-09	7.60803e-09	9.91771e-09	1.28818e-08	1.66736e-08	2.15096e-08	2.76593e-08	3.54578e-08	4.53201e-08	5.77599e-08	7.34113e-08	9.30554e-08	1.17652e-07	1.48381e-07	1.86685e-07	2.34329e-07	2.93467e-07
1.02116e-16	2.07139e-15	7.24798e-15	1.89934e-14	4.2854e-14	8.78698e-14	1.68338e-13	3.06312e-13	5.35112e-13	9.04187e-13	1.4858e-12	2.38412e-12	3.74751e-12	5.785e-12	8.78822e-12	1.31604e-11	1.94545e-11	2.84233e-11	4.10843e-11	5.88039e-11	8.34061e-11	1.17312e-10	1.6372e-10	2.26828e-10	3.12131e-10	4.2678e-10	5.80044e-10	7.83896e-10	1.05374e-09	1.4093e-09	1.8758e-09	2.48533e-09	3.27863e-09	4.30723e-09	5.63616e-09	7.34722e-09	9.54304e-09	1.23521e-08	1.59347e-08	2.04905e-08	2.62677e-08	3.35739e-08	4.27896e-08	5.43845e-08	6.89371e-08	8.71591e-08	1.09923e-07	1.383e-07	1.73595e-07	2.17406e-07
7.56495e-17	1.53452e-15	5.36944e-15	1.40707e-14	3.1747e-14	6.50955e-14	1.24708e-13	2.26921e-13	3.96421e-13	6.69838e-13	1.10071e-12	1.7662e-12	2.77622e-12	4.28563e-12	6.51047e-12	9.74945e-12	1.44123e-11	2.10565e-11	3.0436e-11	4.3563e-11	6.17888e-11	8.69071e-11	1.21286e-10	1.68039e-10	2.31233e-10	3.16166e-10	4.29707e-10	5.80725e-10	7.80626e-10	1.04403e-09	1.38963e-09	1.84118e-09	2.42887e-09	3.19088e-09	4.17537e-09	5.44296e-09	7.06966e-09	9.15064e-09	1.18047e-08	1.51798e-08	1.94596e-08	2.48722e-08	3.16993e-08	4.0289e-08	5.10699e-08	6.4569e-08	8.14333e-08	1.02455e-07	1.28602e-07	1.61058e-07
5.60425e-17	1.1368e-15	3.97778e-15	1.04238e-14	2.35188e-14	4.82239e-14	9.23857e-14	1.68108e-13	2.93676e-13	4.96228e-13	8.15424e-13	1.30843e-12	2.05668e-12	3.17488e-12	4.82308e-12	7.22257e-12	1.06769e-11	1.55991e-11	2.25475e-11	3.22723e-11	4.57742e-11	6.43824e-11	8.98512e-11	1.24486e-10	1.71301e-10	2.34222e-10	3.18335e-10	4.30211e-10	5.78302e-10	7.7344e-10	1.02946e-09	1.36398e-09	1.79935e-09	2.36386e-09	3.09319e-09	4.03224e-09	5.23733e-09	6.77896e-09	8.74513e-09	1.12454e-08	1.4416e-08	1.84258e-08	2.34834e-08	2.98468e-08	3.78335e-08	4.78339e-08	6.03273e-08	7.59004e-08	9.5271e-08	1.19315e-07
4.15173e-17	8.42165e-16	2.94681e-15	7.72216e-15	1.74231e-14	3.57252e-14	6.8441e-14	1.24537e-13	2.1756e-13	3.67615e-13	6.04081e-13	9.6931e-13	1.52362e-12	2.35201e-12	3.57302e-12	5.35061e-12	7.90962e-12	1.15561e-11	1.67036e-11	2.39079e-11	3.39104e-11	4.76956e-11	6.65634e-11	9.22215e-11	1.26903e-10	1.73516e-10	2.35828e-10	3.18708e-10	4.28417e-10	5.72978e-10	7.62643e-10	1.01046e-09	1.33299e-09	1.75119e-09	2.29149e-09	2.98716e-09	3.87991e-09	5.02198e-09	6.47855e-09	8.33083e-09	1.06797e-08	1.36501e-08	1.7397e-08	2.21111e-08	2.80277e-08	3.54362e-08	4.46915e-08	5.62284e-08	7.05785e-08	8.83907e-08
3.07568e-17	6.23891e-16	2.18305e-15	5.72072e-15	1.29074e-14	2.64659e-14	5.07023e-14	9.22594e-14	1.61173e-13	2.72336e-13	4.47514e-13	7.18082e-13	1.12873e-12	1.74241e-12	2.64696e-12	3.96383e-12	5.85959e-12	8.56094e-12	1.23744e-11	1.77114e-11	2.51214e-11	3.53338e-11	4.93114e-11	6.83194e-11	9.40121e-11	1.28544e-10	1.74706e-10	2.36105e-10	3.17379e-10	4.24473e-10	5.6498e-10	7.48567e-10	9.87504e-10	1.29731e-09	1.69758e-09	2.21294e-09	2.87431e-09	3.72037e-09	4.79943e-09	6.17163e-09	7.91169e-09	1.01123e-08	1.2888e-08	1.63803e-08	2.07635e-08	2.62518e-08	3.31083e-08	4.1655e-08	5.22858e-08	6.54814e-08
2.27852e-17	4.6219e-16	1.61724e-15	4.23801e-15	9.56201e-15	1.96064e-14	3.75612e-14	6.83474e-14	1.194e-13	2.01751e-13	3.31526e-13	5.31968e-13	8.36182e-13	1.29081e-12	1.96092e-12	2.93648e-12	4.34089e-12	6.3421e-12	9.16715e-12	1.31209e-11	1.86104e-11	2.61759e-11	3.65308e-11	5.06122e-11	6.96459e-11	9.52274e-11	1.29425e-10	1.74911e-10	2.3512e-10	3.14457e-10	4.18547e-10	5.54552e-10	7.31561e-10	9.61074e-10	1.2576e-09	1.63939e-09	2.12934e-09	2.75612e-09	3.55551e-09	4.57205e-09	5.86113e-09	7.49136e-09	9.54765e-09	1.21348e-08	1.5382e-08	1.94478e-08	2.45272e-08	3.08588e-08	3.87343e-08	4.85098e-08
1.68797e-17	3.42399e-16	1.19808e-15	3.1396e-15	7.08371e-15	1.45248e-14	2.7826e-14	5.0633e-14	8.84534e-14	1.49461e-13	2.45601e-13	3.94092e-13	6.19459e-13	9.56254e-13	1.45268e-12	2.1754e-12	3.21581e-12	4.69835e-12	6.79119e-12	9.72021e-12	1.37869e-11	1.93916e-11	2.70627e-11	3.74945e-11	5.15949e-11	7.05462e-11	9.58807e-11	1.29577e-10	1.74181e-10	2.32956e-10	3.10067e-10	4.10822e-10	5.41954e-10	7.11981e-10	9.31652e-10	1.21449e-09	1.57745e-09	2.04178e-09	2.63398e-09	3.38706e-09	4.34203e-09	5.54974e-09	7.07307e-09	8.98969e-09	1.13952e-08	1.44073e-08	1.81702e-08	2.28608e-08	2.86951e-08	3.5937e-08
1.25048e-17	2.53655e-16	8.87562e-16	2.32587e-15	5.24774e-15	1.07602e-14	2.0614e-14	3.75099e-14	6.55279e-14	1.10724e-13	1.81946e-13	2.9195e-13	4.58906e-13	7.08411e-13	1.07617e-12	1.61157e-12	2.38233e-12	3.48062e-12	5.03104e-12	7.20091e-12	1.02136e-11	1.43656e-11	2.00485e-11	2.77766e-11	3.82225e-11	5.22619e-11	7.10301e-11	9.59931e-11	1.29037e-10	1.72578e-10	2.29704e-10	3.04345e-10	4.01489e-10	5.27448e-10	6.90184e-10	8.99715e-10	1.16861e-09	1.51259e-09	1.9513e-09	2.5092e-09	3.21665e-09	4.11135e-09	5.23986e-09	6.65973e-09	8.44179e-09	1.06732e-08	1.34608e-08	1.69357e-08	2.12578e-08	2.66228e-08
9.26377e-18	1.87912e-16	6.57522e-16	1.72305e-15	3.88762e-15	7.97136e-15	1.52712e-14	2.7788e-14	4.85443e-14	8.2026e-14	1.34789e-13	2.16282e-13	3.39966e-13	5.24803e-13	7.97249e-13	1.19388e-12	1.76487e-12	2.57851e-12	3.72708e-12	5.33457e-12	7.56643e-12	1.06423e-11	1.48523e-11	2.05774e-11	2.83159e-11	3.87166e-11	5.26204e-11	7.11135e-11	9.55927e-11	1.27849e-10	1.70169e-10	2.25464e-10	2.97431e-10	3.90743e-10	5.11301e-10	6.66525e-10	8.65725e-10	1.12056e-09	1.44556e-09	1.85886e-09	2.38296e-09	3.04576e-09	3.88179e-09	4.93365e-09	6.25384e-09	7.90689e-09	9.97203e-09	1.25463e-08	1.57482e-08	1.97226e-08
6.86277e-18	1.39209e-16	4.87104e-16	1.27646e-15	2.88002e-15	5.90533e-15	1.13132e-14	2.05859e-14	3.59625e-14	6.07664e-14	9.98539e-14	1.60226e-13	2.51853e-13	3.88784e-13	5.90617e-13	8.84451e-13	1.30745e-12	1.9102e-12	2.76109e-12	3.95194e-12	5.60535e-12	7.88404e-12	1.10029e-11	1.52441e-11	2.09769e-11	2.86819e-11	3.89822e-11	5.26822e-11	7.08168e-11	9.47126e-11	1.26064e-10	1.67028e-10	2.20342e-10	2.8947e-10	3.78781e-10	4.93774e-10	6.41345e-10	8.30128e-10	1.0709e-09	1.37708e-09	1.76534e-09	2.25635e-09	2.8757e-09	3.65494e-09	4.63296e-09	5.85757e-09	7.38746e-09	9.29449e-09	1.16665e-08	1.46109e-08
5.08406e-18	1.03128e-16	3.60856e-16	9.45628e-16	2.13357e-15	4.37478e-15	8.38104e-15	1.52504e-14	2.66417e-14	4.50168e-14	7.39736e-14	1.18698e-13	1.86577e-13	2.88018e-13	4.3754e-13	6.55217e-13	9.68583e-13	1.41511e-12	2.04547e-12	2.92767e-12	4.15255e-12	5.84064e-12	8.15112e-12	1.12931e-11	1.55401e-11	2.12481e-11	2.88787e-11	3.90279e-11	5.24624e-11	7.01649e-11	9.33905e-11	1.23737e-10	1.63233e-10	2.14445e-10	2.80608e-10	3.65797e-10	4.7512e-10	6.14974e-10	7.93341e-10	1.02016e-09	1.30779e-09	1.67155e-09	2.13037e-09	2.70764e-09	3.43218e-09	4.3394e-09	5.47277e-09	6.88553e-09	8.64279e-09	1.0824e-08
3.76637e-18	7.63994e-17	2.67329e-16	7.00539e-16	1.58059e-15	3.24091e-15	6.20883e-15	1.12978e-14	1.97366e-14	3.33493e-14	5.4801e-14	8.79338e-14	1.3822e-13	2.13369e-13	3.24137e-13	4.85397e-13	7.17544e-13	1.04834e-12	1.51532e-12	2.16887e-12	3.07628e-12	4.32685e-12	6.0385e-12	8.36614e-12	1.15124e-11	1.5741e-11	2.13939e-11	2.89126e-11	3.88651e-11	5.19794e-11	6.91854e-11	9.16669e-11	1.20926e-10	1.58864e-10	2.0788e-10	2.70989e-10	3.51978e-10	4.55584e-10	5.87721e-10	7.55755e-10	9.68838e-10	1.23831e-09	1.57822e-09	2.00587e-09	2.54262e-09	3.2147e-09	4.05432e-09	5.10093e-09	6.40274e-09	8.01862e-09
2.79019e-18	5.65981e-17	1.98042e-16	5.18972e-16	1.17093e-15	2.40093e-15	4.59961e-15	8.36958e-15	1.46213e-14	2.47058e-14	4.05975e-14	6.5143e-14	1.02396e-13	1.58068e-13	2.40127e-13	3.59591e-13	5.3157e-13	7.76631e-13	1.12258e-12	1.60674e-12	2.27897e-12	3.20541e-12	4.47343e-12	6.19779e-12	8.52859e-12	1.16612e-11	1.5849e-11	2.1419e-11	2.8792e-11	3.85073e-11	5.12538e-11	6.79085e-11	8.95844e-11	1.1769e-10	1.54001e-10	2.00753e-10	2.60751e-10	3.37505e-10	4.35395e-10	5.59877e-10	7.17733e-10	9.17365e-10	1.16917e-09	1.48599e-09	1.88362e-09	2.38151e-09	3.00352e-09	3.77886e-09	4.74326e-09	5.94034e-09
2.06703e-18	4.19289e-17	1.46713e-16	3.84464e-16	8.67446e-16	1.77865e-15	3.40748e-15	6.20034e-15	1.08317e-14	1.83025e-14	3.00754e-14	4.82591e-14	7.58567e-14	1.17099e-13	1.7789e-13	2.66391e-13	3.93797e-13	5.75343e-13	8.31625e-13	1.1903e-12	1.6883e-12	2.37463e-12	3.314e-12	4.59144e-12	6.31813e-12	8.63883e-12	1.17412e-11	1.58676e-11	2.13296e-11	2.85269e-11	3.79697e-11	5.03078e-11	6.63657e-11	8.71866e-11	1.14087e-10	1.48722e-10	1.93169e-10	2.5003e-10	3.22548e-10	4.14767e-10	5.31709e-10	6.79601e-10	8.66143e-10	1.10085e-09	1.39542e-09	1.76427e-09	2.22506e-09	2.79945e-09	3.5139e-09	4.40071e-09
1.53129e-18	3.10617e-17	1.08688e-16	2.84818e-16	6.4262e-16	1.31766e-15	2.52432e-15	4.59332e-15	8.02431e-15	1.35588e-14	2.22804e-14	3.57512e-14	5.6196e-14	8.67494e-14	1.31784e-13	1.97348e-13	2.91732e-13	4.26224e-13	6.16083e-13	8.81798e-13	1.25072e-12	1.75917e-12	2.45507e-12	3.40142e-12	4.68059e-12	6.39981e-12	8.6981e-12	1.1755e-11	1.58014e-11	2.11332e-11	2.81287e-11	3.7269e-11	4.91649e-11	6.45895e-11	8.45175e-11	1.10176e-10	1.43103e-10	1.85227e-10	2.3895e-10	3.07267e-10	3.939e-10	5.03461e-10	6.41655e-10	8.15526e-10	1.03375e-09	1.307e-09	1.64837e-09	2.07388e-09	2.60316e-09	3.26013e-09
1.13441e-18	2.30111e-17	8.05178e-17	2.10998e-16	4.76065e-16	9.76145e-16	1.87006e-15	3.40282e-15	5.94456e-15	1.00446e-14	1.65057e-14	2.64851e-14	4.16311e-14	6.42656e-14	9.76283e-14	1.46199e-13	2.1612e-13	3.15755e-13	4.56405e-13	6.53252e-13	9.26558e-13	1.30322e-12	1.81876e-12	2.51983e-12	3.46746e-12	4.74109e-12	6.44371e-12	8.7083e-12	1.17059e-11	1.56559e-11	2.08382e-11	2.76095e-11	3.64223e-11	4.7849e-11	6.26121e-11	8.16203e-11	1.06014e-10	1.37219e-10	1.77018e-10	2.27629e-10	2.91808e-10	3.72973e-10	4.7535e-10	6.04157e-10	7.65822e-10	9.6825e-10	1.22114e-09	1.53637e-09	1.92847e-09	2.41516e-09
8.4039e-19	1.7047e-17	5.96491e-17	1.56311e-16	3.52677e-16	7.23146e-16	1.38538e-15	2.52087e-15	4.40384e-15	7.44123e-15	1.22277e-14	1.96207e-14	3.0841e-14	4.76091e-14	7.23248e-14	1.08307e-13	1.60106e-13	2.33917e-13	3.38113e-13	4.83941e-13	6.86411e-13	9.65451e-13	1.34737e-12	1.86674e-12	2.56876e-12	3.51229e-12	4.77362e-12	6.45127e-12	8.67197e-12	1.15982e-11	1.54373e-11	2.04536e-11	2.69823e-11	3.54474e-11	4.63842e-11	6.04658e-11	7.85368e-11	1.01654e-10	1.31138e-10	1.68632e-10	2.16177e-10	2.76305e-10	3.52148e-10	4.4757e-10	5.67335e-10	7.17297e-10	9.04642e-10	1.13817e-09	1.42864e-09	1.7892e-09
6.22576e-19	1.26287e-17	4.41891e-17	1.15798e-16	2.6127e-16	5.3572e-16	1.02631e-15	1.86751e-15	3.26244e-15	5.5126e-15	9.05854e-15	1.45354e-14	2.28476e-14	3.52697e-14	5.35795e-14	8.02355e-14	1.18609e-13	1.7329e-13	2.50481e-13	3.58512e-13	5.08506e-13	7.15224e-13	9.98157e-13	1.38291e-12	1.90299e-12	2.60197e-12	3.53638e-12	4.77922e-12	6.42436e-12	8.59214e-12	1.14363e-11	1.51524e-11	1.9989e-11	2.62601e-11	3.43623e-11	4.47941e-11	5.81815e-11	7.53075e-11	9.71497e-11	1.24926e-10	1.60148e-10	2.04692e-10	2.60877e-10	3.31568e-10	4.20292e-10	5.31387e-10	6.70175e-10	8.43177e-10	1.05837e-09	1.32547e-09
4.61216e-19	9.3556e-18	3.27361e-17	8.57854e-17	1.93553e-16	3.96871e-16	7.60311e-16	1.38348e-15	2.41688e-15	4.08383e-15	6.71073e-15	1.07681e-14	1.69259e-14	2.61284e-14	3.96927e-14	5.944e-14	8.78679e-14	1.28376e-13	1.85561e-13	2.65592e-13	3.7671e-13	5.29851e-13	7.39453e-13	1.02449e-12	1.40977e-12	1.92758e-12	2.61982e-12	3.54053e-12	4.75928e-12	6.36521e-12	8.47219e-12	1.12252e-11	1.48082e-11	1.9454e-11	2.54562e-11	3.31843e-11	4.31019e-11	5.57892e-11	7.19702e-11	9.25471e-11	1.1864e-10	1.51639e-10	1.93263e-10	2.45632e-10	3.1136e-10	3.93661e-10	4.96478e-10	6.24641e-10	7.84056e-10	9.81932e-10
3.41677e-19	6.9308e-18	2.42515e-17	6.35514e-17	1.43388e-16	2.94009e-16	5.63252e-16	1.02491e-15	1.79047e-15	3.02538e-15	4.97143e-15	7.97717e-15	1.2539e-14	1.93564e-14	2.94051e-14	4.40342e-14	6.50941e-14	9.51035e-14	1.37467e-13	1.96756e-13	2.79074e-13	3.92523e-13	5.478e-13	7.5896e-13	1.04438e-12	1.42799e-12	1.94081e-12	2.62289e-12	3.52576e-12	4.71546e-12	6.27636e-12	8.31583e-12	1.09702e-11	1.44119e-11	1.88584e-11	2.45835e-11	3.19307e-11	4.13296e-11	5.33169e-11	6.85606e-11	8.7891e-11	1.12337e-10	1.43173e-10	1.81969e-10	2.30661e-10	2.91631e-10	3.678e-10	4.62746e-10	5.80843e-10	7.27433e-10
2.53121e-19	5.13446e-18	1.79659e-17	4.708e-17	1.06224e-16	2.17807e-16	4.17267e-16	7.59271e-16	1.32641e-15	2.24126e-15	3.68293e-15	5.90964e-15	9.28914e-15	1.43396e-14	2.17838e-14	3.26213e-14	4.82229e-14	7.04544e-14	1.01838e-13	1.4576e-13	2.06743e-13	2.90788e-13	4.0582e-13	5.62251e-13	7.73696e-13	1.05788e-12	1.43779e-12	1.94308e-12	2.61195e-12	3.4933e-12	4.64964e-12	6.16052e-12	8.12691e-12	1.06766e-11	1.39707e-11	1.82119e-11	2.36548e-11	3.06177e-11	3.94981e-11	5.07909e-11	6.51112e-11	8.32215e-11	1.06065e-10	1.34806e-10	1.70878e-10	2.16046e-10	2.72473e-10	3.4281e-10	4.30299e-10	5.38896e-10
1.87516e-19	3.8037e-18	1.33095e-17	3.48778e-17	7.86929e-17	1.61356e-16	3.09119e-16	5.62482e-16	9.82629e-16	1.66036e-15	2.72838e-15	4.37797e-15	6.88157e-15	1.0623e-14	1.61378e-14	2.41665e-14	3.57244e-14	5.21939e-14	7.54433e-14	1.07982e-13	1.53159e-13	2.15421e-13	3.00639e-13	4.16526e-13	5.73168e-13	7.83697e-13	1.06514e-12	1.43947e-12	1.93498e-12	2.5879e-12	3.44454e-12	4.56382e-12	6.02056e-12	7.90939e-12	1.03497e-11	1.34917e-11	1.75239e-11	2.26822e-11	2.92609e-11	3.76268e-11	4.82356e-11	6.1652e-11	7.85748e-11	9.98664e-11	1.2659e-10	1.60051e-10	2.01853e-10	2.5396e-10	3.18773e-10	3.99224e-10
1.38916e-19	2.81785e-18	9.85992e-18	2.58381e-17	5.82972e-17	1.19535e-16	2.29001e-16	4.16697e-16	7.27949e-16	1.23003e-15	2.02123e-15	3.24328e-15	5.09799e-15	7.86973e-15	1.19552e-14	1.7903e-14	2.64653e-14	3.86662e-14	5.58898e-14	7.99949e-14	1.13463e-13	1.59588e-13	2.22719e-13	3.0857e-13	4.24613e-13	5.80577e-13	7.89074e-13	1.06639e-12	1.43347e-12	1.91716e-12	2.55178e-12	3.38096e-12	4.46014e-12	5.85942e-12	7.66726e-12	9.99493e-12	1.29821e-11	1.68034e-11	2.1677e-11	2.78747e-11	3.57338e-11	4.56729e-11	5.82096e-11	7.39829e-11	9.37799e-11	1.18568e-10	1.49536e-10	1.88138e-10	2.36153e-10	2.95752e-10
1.02911e-19	2.08752e-18	7.30441e-18	1.91413e-17	4.31876e-17	8.85539e-17	1.69648e-16	3.08697e-16	5.39278e-16	9.11227e-16	1.49737e-15	2.40268e-15	3.77668e-15	5.83004e-15	8.85664e-15	1.32628e-14	1.9606e-14	2.86446e-14	4.14042e-14	5.92617e-14	8.40555e-14	1.18226e-13	1.64994e-13	2.28594e-13	3.14561e-13	4.30102e-13	5.8456e-13	7.89999e-13	1.06194e-12	1.42027e-12	1.8904e-12	2.50468e-12	3.30416e-12	4.34077e-12	5.68004e-12	7.40442e-12	9.61734e-12	1.24482e-11	1.60587e-11	2.06501e-11	2.64723e-11	3.38353e-11	4.31227e-11	5.48079e-11	6.94738e-11	8.78377e-11	1.10779e-10	1.39376e-10	1.74947e-10	2.19099e-10
7.62385e-20	1.54647e-18	5.41124e-18	1.41802e-17	3.19942e-17	6.56023e-17	1.25678e-16	2.28688e-16	3.99507e-16	6.75053e-16	1.10928e-15	1.77995e-15	2.79784e-15	4.319e-15	6.56116e-15	9.82536e-15	1.45245e-14	2.12205e-14	3.0673e-14	4.39021e-14	6.22698e-14	8.75837e-14	1.22231e-13	1.69347e-13	2.33033e-13	3.18628e-13	4.33053e-13	5.85246e-13	7.86704e-13	1.05216e-12	1.40044e-12	1.85551e-12	2.44778e-12	3.21572e-12	4.20788e-12	5.48533e-12	7.1247e-12	9.22189e-12	1.18966e-11	1.52979e-11	1.96111e-11	2.50658e-11	3.19461e-11	4.06027e-11	5.14675e-11	6.50717e-11	8.20673e-11	1.03252e-10	1.29604e-10	1.62312e-10
5.64788e-20	1.14565e-18	4.00875e-18	1.0505e-17	2.37019e-17	4.85994e-17	9.31049e-17	1.69416e-16	2.95962e-16	5.00092e-16	8.21772e-16	1.31862e-15	2.07269e-15	3.19959e-15	4.86063e-15	7.2788e-15	1.076e-14	1.57205e-14	2.27231e-14	3.25235e-14	4.61306e-14	6.48836e-14	9.05507e-14	1.25455e-13	1.72635e-13	2.36045e-13	3.20813e-13	4.33561e-13	5.82804e-13	7.79461e-13	1.03747e-12	1.3746e-12	1.81336e-12	2.38226e-12	3.11727e-12	4.06363e-12	5.27811e-12	6.83174e-12	8.81322e-12	1.1333e-11	1.45283e-11	1.85692e-11	2.36663e-11	3.00792e-11	3.81281e-11	4.82063e-11	6.07969e-11	7.64913e-11	9.60127e-11	1.20244e-10
4.18406e-20	8.48721e-19	2.96975e-18	7.78228e-18	1.75588e-17	3.60033e-17	6.89738e-17	1.25507e-16	2.19254e-16	3.70477e-16	6.08784e-16	9.76856e-16	1.53549e-15	2.37032e-15	3.60084e-15	5.39227e-15	7.9712e-15	1.1646e-14	1.68337e-14	2.4094e-14	3.41744e-14	4.8067e-14	6.70816e-14	9.29395e-14	1.27891e-13	1.74867e-13	2.37664e-13	3.2119e-13	4.31752e-13	5.77439e-13	7.6858e-13	1.01833e-12	1.34337e-12	1.76482e-12	2.30933e-12	3.01041e-12	3.91012e-12	5.06108e-12	6.52899e-12	8.39568e-12	1.07628e-11	1.37564e-11	1.75324e-11	2.22832e-11	2.8246e-11	3.57121e-11	4.50395e-11	5.66662e-11	7.1128e-11	8.90788e-11
3.09962e-20	6.28748e-19	2.20005e-18	5.76525e-18	1.30079e-17	2.66719e-17	5.10971e-17	9.29777e-17	1.62427e-16	2.74456e-16	4.50998e-16	7.23673e-16	1.13752e-15	1.75597e-15	2.66757e-15	3.99469e-15	5.90521e-15	8.62759e-15	1.24707e-14	1.78493e-14	2.5317e-14	3.56089e-14	4.96953e-14	6.88513e-14	9.47441e-14	1.29544e-13	1.76066e-13	2.37943e-13	3.1985e-13	4.27777e-13	5.69378e-13	7.54395e-13	9.95192e-13	1.30741e-12	1.7108e-12	2.23017e-12	2.89669e-12	3.74934e-12	4.8368e-12	6.21968e-12	7.97329e-12	1.0191e-11	1.29883e-11	1.65078e-11	2.09251e-11	2.64562e-11	3.33661e-11	4.19793e-11	5.26929e-11	6.59912e-11
2.29626e-20	4.65788e-19	1.62983e-18	4.27101e-18	9.63646e-18	1.9759e-17	3.78536e-17	6.88796e-17	1.20329e-16	2.03322e-16	3.34108e-16	5.3611e-16	8.42692e-16	1.30086e-15	1.97618e-15	2.95934e-15	4.37469e-15	6.39148e-15	9.23852e-15	1.32231e-14	1.87553e-14	2.63797e-14	3.68152e-14	5.10063e-14	7.01881e-14	9.59688e-14	1.30433e-13	1.76273e-13	2.36951e-13	3.16905e-13	4.21806e-13	5.5887e-13	7.37257e-13	9.68556e-13	1.26739e-12	1.65215e-12	2.14592e-12	2.77758e-12	3.58319e-12	4.60765e-12	5.90676e-12	7.54968e-12	9.62198e-12	1.22293e-11	1.55017e-11	1.95992e-11	2.47182e-11	3.10991e-11	3.90359e-11	4.88875e-11
1.70111e-20	3.45064e-19	1.20741e-18	3.16404e-18	7.13886e-18	1.46379e-17	2.80427e-17	5.10272e-17	8.91421e-17	1.50625e-16	2.47513e-16	3.9716e-16	6.24282e-16	9.63699e-16	1.46399e-15	2.19233e-15	3.24085e-15	4.73492e-15	6.84406e-15	9.79589e-15	1.38943e-14	1.95426e-14	2.72734e-14	3.77864e-14	5.19966e-14	7.10954e-14	9.66271e-14	1.30586e-13	1.75537e-13	2.34769e-13	3.12481e-13	4.14021e-13	5.46173e-13	7.17524e-13	9.38905e-13	1.22394e-12	1.58974e-12	2.05768e-12	2.65449e-12	3.41343e-12	4.37583e-12	5.59294e-12	7.12814e-12	9.05968e-12	1.14839e-11	1.45195e-11	1.83117e-11	2.30387e-11	2.89185e-11	3.62168e-11
1.26021e-20	2.5563e-19	8.94472e-19	2.34398e-18	5.2886e-18	1.0844e-17	2.07745e-17	3.78019e-17	6.60381e-17	1.11586e-16	1.83362e-16	2.94223e-16	4.62479e-16	7.13926e-16	1.08455e-15	1.62412e-15	2.40088e-15	3.50772e-15	5.07021e-15	7.25697e-15	1.02931e-14	1.44775e-14	2.02046e-14	2.79928e-14	3.85201e-14	5.26688e-14	7.15831e-14	9.67405e-14	1.30041e-13	1.73921e-13	2.31492e-13	3.06714e-13	4.04615e-13	5.31555e-13	6.95558e-13	9.06719e-13	1.17771e-12	1.52437e-12	1.96649e-12	2.52873e-12	3.2417e-12	4.14335e-12	5.28066e-12	6.71157e-12	8.50752e-12	1.07563e-11	1.35656e-11	1.70675e-11	2.14233e-11	2.683e-11
9.33589e-21	1.89375e-19	6.62641e-19	1.73646e-18	3.91789e-18	8.03343e-18	1.53901e-17	2.80043e-17	4.89222e-17	8.26646e-17	1.35838e-16	2.17966e-16	3.42613e-16	5.28889e-16	8.03456e-16	1.20318e-15	1.77861e-15	2.59858e-15	3.7561e-15	5.3761e-15	7.62534e-15	1.07252e-14	1.49679e-14	2.07376e-14	2.85364e-14	3.9018e-14	5.30301e-14	7.16671e-14	9.63369e-14	1.28844e-13	1.71493e-13	2.27219e-13	2.99746e-13	3.93786e-13	5.15282e-13	6.71714e-13	8.72465e-13	1.12928e-12	1.45682e-12	1.87333e-12	2.40151e-12	3.06947e-12	3.91201e-12	4.97206e-12	6.30252e-12	7.96845e-12	1.00497e-11	1.26439e-11	1.58708e-11	1.98762e-11
6.9162e-21	1.40293e-19	4.90897e-19	1.2864e-18	2.90244e-18	5.95131e-18	1.14013e-17	2.07461e-17	3.62425e-17	6.12395e-17	1.00631e-16	1.61473e-16	2.53814e-16	3.91811e-16	5.95215e-16	8.91336e-16	1.31763e-15	1.92508e-15	2.78259e-15	3.98271e-15	5.64899e-15	7.94542e-15	1.10885e-14	1.53628e-14	2.11403e-14	2.89052e-14	3.92857e-14	5.30923e-14	7.13682e-14	9.545e-14	1.27045e-13	1.68328e-13	2.22057e-13	2.91723e-13	3.8173e-13	4.97618e-13	6.46338e-13	8.36591e-13	1.07924e-12	1.3878e-12	1.77908e-12	2.27392e-12	2.89809e-12	3.68339e-12	4.66902e-12	5.90318e-12	7.44497e-12	9.36685e-12	1.17574e-11	1.47246e-11
5.12364e-21	1.03931e-19	3.63665e-19	9.5299e-19	2.15018e-18	4.40884e-18	8.44629e-18	1.53691e-17	2.68491e-17	4.53673e-17	7.45495e-17	1.19622e-16	1.8803e-16	2.90261e-16	4.40946e-16	6.60318e-16	9.76124e-16	1.42613e-15	2.06139e-15	2.95047e-15	4.18488e-15	5.88611e-15	8.21458e-15	1.1381e-14	1.56611e-14	2.14135e-14	2.91035e-14	3.93317e-14	5.28708e-14	7.07111e-14	9.41176e-14	1.24701e-13	1.64504e-13	2.16114e-13	2.82793e-13	3.68645e-13	4.78819e-13	6.19762e-13	7.99517e-13	1.02811e-12	1.31798e-12	1.68456e-12	2.14696e-12	2.72872e-12	3.4589e-12	4.37318e-12	5.51537e-12	6.93914e-12	8.71008e-12	1.09083e-11
3.79569e-21	7.69943e-20	2.6941e-19	7.05992e-19	1.5929e-18	3.26615e-18	6.25716e-18	1.13857e-17	1.98903e-17	3.36089e-17	5.52276e-17	8.86184e-17	1.39296e-16	2.1503e-16	3.26661e-16	4.89176e-16	7.23131e-16	1.0565e-15	1.52712e-15	2.18576e-15	3.10023e-15	4.36054e-15	6.08551e-15	8.43128e-15	1.1602e-14	1.58635e-14	2.15604e-14	2.91377e-14	3.91677e-14	5.23841e-14	6.9724e-14	9.23805e-14	1.21868e-13	1.60101e-13	2.09498e-13	2.73099e-13	3.54718e-13	4.59131e-13	5.92297e-13	7.61639e-13	9.76381e-13	1.24795e-12	1.5905e-12	2.02149e-12	2.56242e-12	3.23973e-12	4.08589e-12	5.14064e-12	6.45258e-12	8.08105e-12
2.81192e-21	5.70387e-20	1.99584e-19	5.23012e-19	1.18005e-18	2.41962e-18	4.63542e-18	8.43474e-18	1.47351e-17	2.48981e-17	4.09136e-17	6.56501e-17	1.03193e-16	1.59298e-16	2.41996e-16	3.6239e-16	5.35708e-16	7.82678e-16	1.13132e-15	1.61925e-15	2.29671e-15	3.23037e-15	4.50826e-15	6.24605e-15	8.59499e-15	1.1752e-14	1.59724e-14	2.15857e-14	2.90161e-14	3.88071e-14	5.16528e-14	6.84372e-14	9.02818e-14	1.18606e-13	1.552e-13	2.02316e-13	2.62782e-13	3.40132e-13	4.38784e-13	5.64236e-13	7.23321e-13	9.24507e-13	1.17827e-12	1.49755e-12	1.89828e-12	2.40005e-12	3.0269e-12	3.80828e-12	4.78019e-12	5.98659e-12
2.08312e-21	4.22553e-20	1.47855e-19	3.87457e-19	8.742e-19	1.7925e-18	3.434e-18	6.24861e-18	1.0916e-17	1.8445e-17	3.03096e-17	4.86348e-17	7.64473e-17	1.18011e-16	1.79275e-16	2.68465e-16	3.96862e-16	5.79822e-16	8.38099e-16	1.19957e-15	1.70144e-15	2.39311e-15	3.3398e-15	4.62718e-15	6.36732e-15	8.70609e-15	1.18326e-14	1.59911e-14	2.14957e-14	2.8749e-14	3.82654e-14	5.06995e-14	6.68824e-14	8.78654e-14	1.14975e-13	1.4988e-13	1.94673e-13	2.51976e-13	3.25059e-13	4.17997e-13	5.35849e-13	6.84892e-13	8.72887e-13	1.10942e-12	1.40628e-12	1.778e-12	2.24238e-12	2.82124e-12	3.54125e-12	4.43497e-12
1.54321e-21	3.13035e-20	1.09534e-19	2.87035e-19	6.47623e-19	1.32792e-18	2.54397e-18	4.62909e-18	8.08679e-18	1.36644e-17	2.24539e-17	3.60296e-17	5.66336e-17	8.74248e-17	1.3281e-16	1.98884e-16	2.94003e-16	4.29543e-16	6.20879e-16	8.88663e-16	1.26046e-15	1.77286e-15	2.47418e-15	3.4279e-15	4.71703e-15	6.44963e-15	8.76582e-15	1.18465e-14	1.59244e-14	2.12978e-14	2.83477e-14	3.75591e-14	4.95477e-14	6.50923e-14	8.51755e-14	1.11034e-13	1.44218e-13	1.86669e-13	2.4081e-13	3.09659e-13	3.96967e-13	5.0738e-13	6.4665e-13	8.21875e-13	1.0418e-12	1.31718e-12	1.6612e-12	2.09003e-12	2.62343e-12	3.28551e-12
1.14324e-21	2.31902e-20	8.11447e-20	2.12641e-19	4.79771e-19	9.83745e-19	1.88462e-18	3.42931e-18	5.99084e-18	1.01228e-17	1.66342e-17	2.66913e-17	4.19552e-17	6.47659e-17	9.83884e-17	1.47337e-16	2.17803e-16	3.18213e-16	4.59959e-16	6.58338e-16	9.33772e-16	1.31337e-15	1.83292e-15	2.53945e-15	3.49446e-15	4.778e-15	6.49388e-15	8.7761e-15	1.17971e-14	1.57778e-14	2.10005e-14	2.78245e-14	3.67058e-14	4.82216e-14	6.30996e-14	8.22557e-14	1.06839e-13	1.38287e-13	1.78396e-13	2.29401e-13	2.9408e-13	3.75877e-13	4.7905e-13	6.0886e-13	7.71785e-13	9.75788e-13	1.23065e-12	1.54833e-12	1.94348e-12	2.43397e-12
8.46933e-22	1.71797e-20	6.01134e-20	1.57528e-19	3.55423e-19	7.28776e-19	1.39616e-18	2.5405e-18	4.43812e-18	7.49916e-18	1.23229e-17	1.97734e-17	3.10812e-17	4.79798e-17	7.28879e-17	1.0915e-16	1.61352e-16	2.35738e-16	3.40746e-16	4.87709e-16	6.91755e-16	9.72967e-16	1.35786e-15	1.88127e-15	2.58876e-15	3.53963e-15	4.81078e-15	6.50149e-15	8.73949e-15	1.16885e-14	1.55575e-14	2.06129e-14	2.71924e-14	3.57234e-14	4.67453e-14	6.09365e-14	7.91483e-14	1.02446e-13	1.32159e-13	1.69945e-13	2.1786e-13	2.78456e-13	3.54889e-13	4.51055e-13	5.71752e-13	7.22882e-13	9.11685e-13	1.14703e-12	1.43977e-12	1.80313e-12
6.27423e-22	1.27271e-20	4.45331e-20	1.167e-19	2.63304e-19	5.3989e-19	1.0343e-18	1.88205e-18	3.28784e-18	5.55552e-18	9.12906e-18	1.46485e-17	2.30255e-17	3.55443e-17	5.39967e-17	8.08602e-17	1.19533e-16	1.74639e-16	2.52431e-16	3.61303e-16	5.12465e-16	7.20792e-16	1.00593e-15	1.39368e-15	1.9178e-15	2.62222e-15	3.56391e-15	4.81643e-15	6.47437e-15	8.65903e-15	1.15253e-14	1.52704e-14	2.01446e-14	2.64646e-14	3.46298e-14	4.51429e-14	5.86345e-14	7.58938e-14	9.7906e-14	1.25898e-13	1.61395e-13	2.06285e-13	2.62908e-13	3.3415e-13	4.23564e-13	5.35524e-13	6.75393e-13	8.49742e-13	1.06661e-12	1.33579e-12
4.64807e-22	9.42844e-21	3.2991e-20	8.64533e-20	1.9506e-19	3.99961e-19	7.6623e-19	1.39425e-18	2.43569e-18	4.11563e-18	6.76298e-18	1.08519e-17	1.70577e-17	2.63318e-17	4.00017e-17	5.99027e-17	8.8552e-17	1.29376e-16	1.87005e-16	2.6766e-16	3.79643e-16	5.33976e-16	7.4521e-16	1.03246e-15	1.42074e-15	1.94259e-15	2.64021e-15	3.5681e-15	4.79633e-15	6.41477e-15	8.53815e-15	1.13126e-14	1.49235e-14	1.96054e-14	2.56544e-14	3.34427e-14	4.34375e-14	5.62235e-14	7.25306e-14	9.32676e-14	1.19564e-13	1.5282e-13	1.94767e-13	2.47544e-13	3.13784e-13	3.96726e-13	5.00343e-13	6.29504e-13	7.9016e-13	9.89576e-13
3.44337e-22	6.98476e-21	2.44403e-20	6.40462e-20	1.44504e-19	2.96298e-19	5.67637e-19	1.03289e-18	1.80441e-18	3.04893e-18	5.01014e-18	8.03928e-18	1.26367e-17	1.95071e-17	2.9634e-17	4.4377e-17	6.56009e-17	9.58439e-17	1.38537e-16	1.98288e-16	2.81247e-16	3.95579e-16	5.52065e-16	7.64868e-16	1.05251e-15	1.43911e-15	1.95592e-15	2.64331e-15	3.55321e-15	4.75218e-15	6.32522e-15	8.38057e-15	1.10556e-14	1.45241e-14	1.90052e-14	2.47749e-14	3.21793e-14	4.16514e-14	5.3732e-14	6.90944e-14	8.85752e-14	1.13212e-13	1.44287e-13	1.83385e-13	2.32457e-13	2.93902e-13	3.70663e-13	4.66348e-13	5.85365e-13	7.33096e-13
2.55091e-22	5.17444e-21	1.81058e-20	4.74466e-20	1.07051e-19	2.19503e-19	4.20516e-19	7.65183e-19	1.33674e-18	2.2587e-18	3.7116e-18	5.95564e-18	9.36146e-18	1.44512e-17	2.19534e-17	3.28753e-17	4.85984e-17	7.10029e-17	1.02631e-16	1.46895e-16	2.08353e-16	2.93052e-16	4.0898e-16	5.66628e-16	7.7972e-16	1.06612e-15	1.44898e-15	1.95821e-15	2.63228e-15	3.5205e-15	4.68584e-15	6.20848e-15	8.19018e-15	1.07597e-14	1.40794e-14	1.83537e-14	2.3839e-14	3.08561e-14	3.98056e-14	5.11864e-14	6.56182e-14	8.38694e-14	1.06891e-13	1.35855e-13	1.72208e-13	2.17728e-13	2.74594e-13	3.45479e-13	4.33649e-13	5.43091e-13
1.88976e-22	3.83332e-21	1.34131e-20	3.51493e-20	7.93056e-20	1.62612e-19	3.11526e-19	5.66861e-19	9.90279e-19	1.67329e-18	2.74962e-18	4.41205e-18	6.93514e-18	1.07057e-17	1.62635e-17	2.43546e-17	3.60026e-17	5.26003e-17	7.60307e-17	1.08823e-16	1.54351e-16	2.17098e-16	3.0298e-16	4.19769e-16	5.7763e-16	7.89799e-16	1.07343e-15	1.45068e-15	1.95004e-15	2.60805e-15	3.47135e-15	4.59936e-15	6.06744e-15	7.97097e-15	1.04303e-14	1.35968e-14	1.76604e-14	2.28588e-14	2.94887e-14	3.79198e-14	4.86111e-14	6.2132e-14	7.91865e-14	1.00644e-13	1.27575e-13	1.61297e-13	2.03424e-13	2.55937e-13	3.21255e-13	4.02332e-13
1.39997e-22	2.83979e-21	9.93669e-21	2.60392e-20	5.8751e-20	1.20466e-19	2.30784e-19	4.19941e-19	7.33617e-19	1.2396e-18	2.03697e-18	3.26853e-18	5.13768e-18	7.931e-18	1.20483e-17	1.80424e-17	2.66713e-17	3.89672e-17	5.63249e-17	8.06177e-17	1.14346e-16	1.6083e-16	2.24453e-16	3.10972e-16	4.27919e-16	5.85097e-16	7.95217e-16	1.07469e-15	1.44463e-15	1.93209e-15	2.57164e-15	3.40729e-15	4.49487e-15	5.90504e-15	7.72695e-15	1.00727e-14	1.30831e-14	1.69342e-14	2.18458e-14	2.80917e-14	3.6012e-14	4.60285e-14	5.86628e-14	7.45589e-14	9.451e-14	1.19492e-13	1.50701e-13	1.89603e-13	2.37992e-13	2.98055e-13
1.03712e-22	2.10377e-21	7.36128e-21	1.92903e-20	4.35238e-20	8.92433e-20	1.70969e-19	3.111e-19	5.43477e-19	9.18321e-19	1.50902e-18	2.42138e-18	3.80609e-18	5.87543e-18	8.92559e-18	1.33661e-17	1.97586e-17	2.88676e-17	4.17265e-17	5.97231e-17	8.47099e-17	1.19146e-16	1.66279e-16	2.30374e-16	3.1701e-16	4.33451e-16	5.89111e-16	7.9615e-16	1.07021e-15	1.43133e-15	1.90512e-15	2.52418e-15	3.32988e-15	4.37456e-15	5.72427e-15	7.46207e-15	9.69222e-15	1.25452e-14	1.61838e-14	2.08108e-14	2.66784e-14	3.40988e-14	4.34585e-14	5.52346e-14	7.00147e-14	8.85215e-14	1.11642e-13	1.40461e-13	1.76309e-13	2.20804e-13
7.6832e-23	1.55851e-21	5.45337e-21	1.42906e-20	3.22432e-20	6.61131e-20	1.26657e-19	2.30469e-19	4.02617e-19	6.80309e-19	1.11791e-18	1.79381e-18	2.81962e-18	4.35263e-18	6.61224e-18	9.90185e-18	1.46375e-17	2.13857e-17	3.09118e-17	4.42439e-17	6.27546e-17	8.82656e-17	1.23182e-16	1.70665e-16	2.34847e-16	3.21108e-16	4.36424e-16	5.89802e-16	7.92829e-16	1.06035e-15	1.41135e-15	1.86996e-15	2.46684e-15	3.24076e-15	4.24064e-15	5.52804e-15	7.18017e-15	9.29368e-15	1.19892e-14	1.5417e-14	1.97638e-14	2.5261e-14	3.21948e-14	4.09188e-14	5.18682e-14	6.55784e-14	8.27062e-14	1.04056e-13	1.30613e-13	1.63576e-13
5.69185e-23	1.15457e-21	4.03995e-21	1.05868e-20	2.38864e-20	4.89778e-20	9.38298e-20	1.70735e-19	2.98266e-19	5.03985e-19	8.2817e-19	1.32888e-18	2.08883e-18	3.2245e-18	4.89847e-18	7.33547e-18	1.08438e-17	1.58429e-17	2.29e-17	3.27767e-17	4.64898e-17	6.53888e-17	9.12557e-17	1.26432e-16	1.73979e-16	2.37883e-16	3.23311e-16	4.36936e-16	5.87342e-16	7.8553e-16	1.04555e-15	1.3853e-15	1.82748e-15	2.40081e-15	3.14154e-15	4.09527e-15	5.3192e-15	6.88493e-15	8.88183e-15	1.14212e-14	1.46414e-14	1.87138e-14	2.38505e-14	3.03134e-14	3.84249e-14	4.85816e-14	6.12703e-14	7.70868e-14	9.67602e-14	1.2118e-13
4.21663e-23	8.55329e-22	2.99287e-21	7.84287e-21	1.76955e-20	3.62836e-20	6.95108e-20	1.26484e-19	2.20961e-19	3.73361e-19	6.13523e-19	9.84461e-19	1.54744e-18	2.38877e-18	3.62887e-18	5.43425e-18	8.03326e-18	1.17367e-17	1.69647e-17	2.42816e-17	3.44405e-17	4.84412e-17	6.76039e-17	9.3663e-17	1.28887e-16	1.76228e-16	2.39515e-16	3.2369e-16	4.35114e-16	5.81935e-16	7.74564e-16	1.02626e-15	1.35383e-15	1.77856e-15	2.32731e-15	3.03385e-15	3.94056e-15	5.10048e-15	6.57982e-15	8.46105e-15	1.08466e-14	1.38635e-14	1.76689e-14	2.24567e-14	2.84659e-14	3.59902e-14	4.53901e-14	5.71073e-14	7.16817e-14	8.97724e-14
3.12376e-23	6.33643e-22	2.21717e-21	5.81014e-21	1.31091e-20	2.68796e-20	5.14949e-20	9.37015e-20	1.63692e-19	2.76593e-19	4.54509e-19	7.29307e-19	1.14637e-18	1.76965e-18	2.68834e-18	4.02579e-18	5.95118e-18	8.69476e-18	1.25678e-17	1.79882e-17	2.55141e-17	3.58861e-17	5.00822e-17	6.93873e-17	9.54817e-17	1.30553e-16	1.77437e-16	2.39796e-16	3.2234e-16	4.31108e-16	5.73811e-16	7.60268e-16	1.00294e-15	1.31759e-15	1.72412e-15	2.24753e-15	2.91924e-15	3.77853e-15	4.87445e-15	6.2681e-15	8.03537e-15	1.02703e-14	1.30894e-14	1.66363e-14	2.1088e-14	2.66622e-14	3.36258e-14	4.23062e-14	5.31031e-14	6.6505e-14
2.31414e-23	4.69414e-22	1.64252e-21	4.30426e-21	9.71148e-21	1.99129e-20	3.81483e-20	6.94158e-20	1.21266e-19	2.04905e-19	3.36709e-19	5.40284e-19	8.49253e-19	1.31099e-18	1.99157e-18	2.98238e-18	4.40874e-18	6.44124e-18	9.31044e-18	1.3326e-17	1.89013e-17	2.65851e-17	3.71018e-17	5.14034e-17	7.07346e-17	9.67159e-17	1.31448e-16	1.77645e-16	2.38795e-16	3.19372e-16	4.2509e-16	5.63221e-16	7.42997e-16	9.76097e-16	1.27726e-15	1.66501e-15	2.16263e-15	2.7992e-15	3.61108e-15	4.64352e-15	5.95275e-15	7.60846e-15	9.6969e-15	1.23245e-14	1.56224e-14	1.97518e-14	2.49106e-14	3.13412e-14	3.93398e-14	4.92681e-14
1.71435e-23	3.47751e-22	1.21681e-21	3.18867e-21	7.19444e-21	1.47518e-20	2.8261e-20	5.14245e-20	8.98361e-20	1.51797e-19	2.4944e-19	4.00252e-19	6.29142e-19	9.71202e-19	1.47539e-18	2.2094e-18	3.26608e-18	4.77179e-18	6.89735e-18	9.87216e-18	1.40024e-17	1.96947e-17	2.74857e-17	3.80806e-17	5.24015e-17	7.16489e-17	9.73794e-17	1.31603e-16	1.76904e-16	2.36597e-16	3.14914e-16	4.17244e-16	5.50425e-16	7.2311e-16	9.46215e-16	1.23347e-15	1.60211e-15	2.0737e-15	2.67516e-15	3.44001e-15	4.4099e-15	5.63649e-15	7.18364e-15	9.13021e-15	1.15734e-14	1.46325e-14	1.84542e-14	2.32181e-14	2.91436e-14	3.64987e-14
1.27002e-23	2.5762e-22	9.01436e-22	2.36223e-21	5.32977e-21	1.09284e-20	2.09363e-20	3.80962e-20	6.65522e-20	1.12454e-19	1.8479e-19	2.96514e-19	4.6608e-19	7.19484e-19	1.093e-18	1.63677e-18	2.41957e-18	3.53503e-18	5.10968e-18	7.31347e-18	1.03733e-17	1.45902e-17	2.03619e-17	2.82108e-17	3.882e-17	5.30788e-17	7.21404e-17	9.74937e-17	1.31054e-16	1.75275e-16	2.33294e-16	3.09102e-16	4.07765e-16	5.35693e-16	7.00973e-16	9.13778e-16	1.18687e-15	1.53624e-15	1.9818e-15	2.54842e-15	3.26694e-15	4.17561e-15	5.32177e-15	6.76383e-15	8.57375e-15	1.084e-14	1.36712e-14	1.72004e-14	2.15901e-14	2.70389e-14
9.40857e-24	1.9085e-22	6.678e-22	1.74998e-21	3.94839e-21	8.09597e-21	1.551e-20	2.82224e-20	4.93031e-20	8.33082e-20	1.36896e-19	2.19663e-19	3.4528e-19	5.33007e-19	8.09711e-19	1.21255e-18	1.79246e-18	2.61881e-18	3.78534e-18	5.41795e-18	7.68471e-18	1.08087e-17	1.50845e-17	2.08991e-17	2.87585e-17	3.93218e-17	5.3443e-17	7.22251e-17	9.7087e-17	1.29847e-16	1.72829e-16	2.28988e-16	3.0208e-16	3.96851e-16	5.19294e-16	6.76944e-16	8.79258e-16	1.13807e-15	1.46816e-15	1.88792e-15	2.42021e-15	3.09337e-15	3.94246e-15	5.01077e-15	6.35159e-15	8.03049e-15	1.01279e-14	1.27424e-14	1.59944e-14	2.00309e-14
6.97004e-24	1.41385e-22	4.94718e-22	1.29642e-21	2.92504e-21	5.99764e-21	1.14901e-20	2.09076e-20	3.65246e-20	6.17162e-20	1.01415e-19	1.6273e-19	2.5579e-19	3.94861e-19	5.99849e-19	8.98276e-19	1.32789e-18	1.94006e-18	2.80425e-18	4.01372e-18	5.69297e-18	8.00727e-18	1.11748e-17	1.54824e-17	2.13048e-17	2.91303e-17	3.95915e-17	5.35057e-17	7.19238e-17	9.61931e-17	1.28035e-16	1.69639e-16	2.23786e-16	2.93995e-16	3.84702e-16	5.01492e-16	6.5137e-16	8.43104e-16	1.08764e-15	1.3986e-15	1.79293e-15	2.29162e-15	2.92065e-15	3.71207e-15	4.70538e-15	5.94913e-15	7.50294e-15	9.43978e-15	1.18489e-14	1.48393e-14
5.16353e-24	1.04741e-22	3.66496e-22	9.6041e-22	2.16692e-21	4.44316e-21	8.51205e-21	1.54888e-20	2.70581e-20	4.57205e-20	7.51299e-20	1.20554e-19	1.89494e-19	2.9252e-19	4.44379e-19	6.65459e-19	9.83724e-19	1.43723e-18	2.07744e-18	2.97344e-18	4.21746e-18	5.93193e-18	8.27853e-18	1.14696e-17	1.5783e-17	2.15802e-17	2.93301e-17	3.9638e-17	5.32824e-17	7.12616e-17	9.48503e-17	1.25672e-16	1.65785e-16	2.17797e-16	2.84994e-16	3.71515e-16	4.82547e-16	6.24587e-16	8.05742e-16	1.03611e-15	1.32824e-15	1.69768e-15	2.16367e-15	2.74997e-15	3.48583e-15	4.40723e-15	5.55831e-15	6.99316e-15	8.77789e-15	1.09932e-14
3.82524e-24	7.75937e-23	2.71507e-22	7.11489e-22	1.6053e-21	3.29158e-21	6.30588e-21	1.14744e-20	2.00451e-20	3.38706e-20	5.56576e-20	8.93083e-20	1.40381e-19	2.16704e-19	3.29204e-19	4.92984e-19	7.2876e-19	1.06473e-18	1.53901e-18	2.20278e-18	3.12437e-18	4.39449e-18	6.13289e-18	8.49692e-18	1.16923e-17	1.5987e-17	2.17283e-17	2.93645e-17	3.94726e-17	5.27919e-17	7.02669e-17	9.30998e-17	1.22816e-16	1.61348e-16	2.11129e-16	2.75225e-16	3.5748e-16	4.62705e-16	5.96908e-16	7.67569e-16	9.83982e-16	1.25767e-15	1.60289e-15	2.03723e-15	2.58236e-15	3.26495e-15	4.1177e-15	5.18066e-15	6.50282e-15	8.14396e-15
2.83381e-24	5.74828e-23	2.01138e-22	5.27084e-22	1.18923e-21	2.43846e-21	4.67151e-21	8.50041e-21	1.48498e-20	2.50919e-20	4.12321e-20	6.61612e-20	1.03996e-19	1.60539e-19	2.4388e-19	3.65212e-19	5.39879e-19	7.88771e-19	1.14012e-18	1.63186e-18	2.31459e-18	3.25551e-18	4.54335e-18	6.29467e-18	8.6619e-18	1.18435e-17	1.60967e-17	2.17538e-17	2.9242e-17	3.91092e-17	5.2055e-17	6.897e-17	9.09847e-17	1.19529e-16	1.56408e-16	2.03892e-16	2.64827e-16	3.4278e-16	4.422e-16	5.68629e-16	7.28952e-16	9.31705e-16	1.18745e-15	1.50921e-15	1.91306e-15	2.41874e-15	3.05047e-15	3.83793e-15	4.81741e-15	6.0332e-15
2.09934e-24	4.25843e-23	1.49006e-22	3.90473e-22	8.81006e-22	1.80645e-21	3.46074e-21	6.29726e-21	1.1001e-20	1.85886e-20	3.05455e-20	4.90134e-20	7.70425e-20	1.1893e-19	1.80671e-19	2.70555e-19	3.99952e-19	5.84336e-19	8.44624e-19	1.20891e-18	1.71469e-18	2.41174e-18	3.3658e-18	4.66321e-18	6.41689e-18	8.77387e-18	1.19247e-17	1.61156e-17	2.1663e-17	2.89728e-17	3.85633e-17	5.10942e-17	6.74031e-17	8.85495e-17	1.1587e-16	1.51047e-16	1.96189e-16	2.53938e-16	3.2759e-16	4.21251e-16	5.40021e-16	6.90224e-16	8.79683e-16	1.11805e-15	1.41723e-15	1.79184e-15	2.25984e-15	2.84321e-15	3.56882e-15	4.4695e-15
1.55523e-24	3.15472e-23	1.10387e-22	2.8927e-22	6.52665e-22	1.33825e-21	2.56378e-21	4.66513e-21	8.14975e-21	1.37708e-20	2.26287e-20	3.63101e-20	5.70745e-20	8.81055e-20	1.33844e-19	2.00432e-19	2.96292e-19	4.32887e-19	6.25713e-19	8.95582e-19	1.27027e-18	1.78666e-18	2.49345e-18	3.45459e-18	4.75375e-18	6.49984e-18	8.83406e-18	1.19387e-17	1.60484e-17	2.14636e-17	2.85684e-17	3.78515e-17	4.99335e-17	6.55991e-17	8.58387e-17	1.11898e-16	1.4534e-16	1.88122e-16	2.42685e-16	3.1207e-16	4.00057e-16	5.1133e-16	6.51685e-16	8.28274e-16	1.04991e-15	1.32743e-15	1.67413e-15	2.1063e-15	2.64385e-15	3.31109e-15
1.15214e-24	2.33708e-23	8.17764e-23	2.14296e-22	4.83506e-22	9.91403e-22	1.89929e-21	3.45601e-21	6.03748e-21	1.02016e-20	1.67637e-20	2.68992e-20	4.22818e-20	6.52701e-20	9.91544e-20	1.48484e-19	2.19498e-19	3.2069e-19	4.6354e-19	6.63463e-19	9.41042e-19	1.32359e-18	1.84719e-18	2.55922e-18	3.52167e-18	4.8152e-18	6.54443e-18	8.84442e-18	1.18889e-17	1.59006e-17	2.1164e-17	2.80411e-17	3.69916e-17	4.8597e-17	6.35908e-17	8.28961e-17	1.07671e-16	1.39364e-16	1.79785e-16	2.31187e-16	2.9637e-16	3.78803e-16	4.8278e-16	6.13601e-16	7.77793e-16	9.83385e-16	1.24023e-15	1.56039e-15	1.95861e-15	2.45291e-15
8.53526e-25	1.73135e-23	6.05815e-23	1.58755e-22	3.5819e-22	7.3445e-22	1.40703e-21	2.56027e-21	4.47268e-21	7.55755e-21	1.24189e-20	1.99274e-20	3.13231e-20	4.83533e-20	7.34554e-20	1.1e-19	1.62608e-19	2.37573e-19	3.43399e-19	4.91506e-19	6.97141e-19	9.80542e-19	1.36843e-18	1.89592e-18	2.60891e-18	3.56719e-18	4.84824e-18	6.55211e-18	8.80753e-18	1.17795e-17	1.56787e-17	2.07734e-17	2.74041e-17	3.60015e-17	4.71093e-17	6.14109e-17	7.97645e-17	1.03243e-16	1.33188e-16	1.71268e-16	2.19556e-16	2.80624e-16	3.57652e-16	4.54566e-16	5.76203e-16	7.2851e-16	9.18783e-16	1.15596e-15	1.45098e-15	1.81716e-15
6.32308e-25	1.28261e-23	4.48798e-23	1.17608e-22	2.65354e-22	5.44094e-22	1.04235e-21	1.8967e-21	3.31344e-21	5.59877e-21	9.20014e-21	1.47626e-20	2.32048e-20	3.5821e-20	5.44171e-20	8.14897e-20	1.20463e-19	1.75999e-19	2.54396e-19	3.64116e-19	5.16455e-19	7.26404e-19	1.01376e-18	1.40453e-18	1.93273e-18	2.64264e-18	3.59166e-18	4.85392e-18	6.52478e-18	8.72644e-18	1.1615e-17	1.53893e-17	2.03014e-17	2.66706e-17	3.48994e-17	4.54943e-17	5.9091e-17	7.64847e-17	9.86683e-17	1.26878e-16	1.62651e-16	2.07891e-16	2.64955e-16	3.36751e-16	4.26862e-16	5.39693e-16	6.80651e-16	8.56357e-16	1.07491e-15	1.34619e-15
4.68425e-25	9.50185e-24	3.32478e-23	8.71264e-23	1.96579e-22	4.03075e-22	7.72195e-22	1.40511e-21	2.45466e-21	4.14767e-21	6.81563e-21	1.09364e-20	1.71905e-20	2.65369e-20	4.03132e-20	6.03691e-20	8.92414e-20	1.30383e-19	1.88461e-19	2.69744e-19	3.82599e-19	5.38133e-19	7.51011e-19	1.0405e-18	1.4318e-18	1.95772e-18	2.66077e-18	3.59587e-18	4.83367e-18	6.46471e-18	8.60463e-18	1.14007e-17	1.50397e-17	1.97581e-17	2.58541e-17	3.3703e-17	4.37757e-17	5.66612e-17	7.30952e-17	9.39938e-17	1.20495e-16	1.5401e-16	1.96284e-16	2.49471e-16	3.16227e-16	3.99815e-16	5.04239e-16	6.34405e-16	7.96312e-16	9.97281e-16
3.47018e-25	7.03914e-24	2.46306e-23	6.45448e-23	1.45629e-22	2.98605e-22	5.72056e-22	1.04093e-21	1.81845e-21	3.07267e-21	5.04914e-21	8.10187e-21	1.2735e-20	1.9659e-20	2.98647e-20	4.47225e-20	6.61117e-20	9.65901e-20	1.39615e-19	1.99831e-19	2.83436e-19	3.98659e-19	5.56363e-19	7.70823e-19	1.06071e-18	1.45031e-18	1.97115e-18	2.66389e-18	3.58087e-18	4.78917e-18	6.37447e-18	8.44582e-18	1.11417e-17	1.46371e-17	1.91532e-17	2.49678e-17	3.24298e-17	4.19757e-17	5.41503e-17	6.96323e-17	8.92648e-17	1.14093e-16	1.45411e-16	1.84813e-16	2.34267e-16	2.9619e-16	3.73549e-16	4.69979e-16	5.89923e-16	7.38804e-16
2.57077e-25	5.21472e-24	1.82468e-23	4.7816e-23	1.07885e-22	2.21212e-22	4.2379e-22	7.7114e-22	1.34714e-21	2.27629e-21	3.7405e-21	6.00201e-21	9.43435e-21	1.45637e-20	2.21243e-20	3.31313e-20	4.89767e-20	7.15557e-20	1.0343e-19	1.48039e-19	2.09975e-19	2.95334e-19	4.12164e-19	5.7104e-19	7.8579e-19	1.07442e-18	1.46026e-18	1.97346e-18	2.65278e-18	3.54791e-18	4.72232e-18	6.25682e-18	8.25395e-18	1.08435e-17	1.4189e-17	1.84966e-17	2.40246e-17	3.10963e-17	4.01155e-17	5.15849e-17	6.6129e-17	8.45224e-17	1.07723e-16	1.36913e-16	1.73549e-16	2.19423e-16	2.76732e-16	3.48169e-16	4.37025e-16	5.47319e-16
1.90447e-25	3.86316e-24	1.35175e-23	3.54229e-23	7.9923e-23	1.63878e-22	3.13951e-22	5.71275e-22	9.97989e-22	1.68632e-21	2.77103e-21	4.4464e-21	6.98914e-21	1.07891e-20	1.63901e-20	2.45442e-20	3.62828e-20	5.30098e-20	7.66226e-20	1.0967e-19	1.55553e-19	2.18789e-19	3.05338e-19	4.23037e-19	5.82128e-19	7.95948e-19	1.08179e-18	1.46197e-18	1.96523e-18	2.62835e-18	3.49838e-18	4.63516e-18	6.11467e-18	8.03303e-18	1.05115e-17	1.37026e-17	1.77979e-17	2.30367e-17	2.97183e-17	3.8215e-17	4.89896e-17	6.26157e-17	7.9803e-17	1.01427e-16	1.28568e-16	1.62552e-16	2.05008e-16	2.5793e-16	3.23756e-16	4.05464e-16
1.41087e-25	2.8619e-24	1.0014e-23	2.6242e-23	5.92084e-23	1.21404e-22	2.32581e-22	4.23211e-22	7.39328e-22	1.24925e-21	2.05283e-21	3.29397e-21	5.17768e-21	7.99275e-21	1.21421e-20	1.81828e-20	2.6879e-20	3.92706e-20	5.67634e-20	8.12453e-20	1.15237e-19	1.62083e-19	2.262e-19	3.13393e-19	4.31251e-19	5.89653e-19	8.01408e-19	1.08306e-18	1.45587e-18	1.94713e-18	2.59166e-18	3.43381e-18	4.52986e-18	5.95101e-18	7.78711e-18	1.01512e-17	1.3185e-17	1.7066e-17	2.20159e-17	2.83104e-17	3.62924e-17	4.63869e-17	5.91195e-17	7.51393e-17	9.52458e-17	1.20422e-16	1.51874e-16	1.91079e-16	2.39845e-16	3.00375e-16
1.0452e-25	2.12015e-24	7.41859e-24	1.94405e-23	4.38627e-23	8.99381e-23	1.723e-22	3.13522e-22	5.47708e-22	9.2547e-22	1.52077e-21	2.44024e-21	3.83572e-21	5.92117e-21	8.99508e-21	1.34702e-20	1.99124e-20	2.90924e-20	4.20514e-20	6.0188e-20	8.53694e-20	1.20074e-19	1.67573e-19	2.32167e-19	3.19478e-19	4.36825e-19	5.93698e-19	8.02348e-19	1.07854e-18	1.44247e-18	1.91995e-18	2.54383e-18	3.3558e-18	4.40862e-18	5.76883e-18	7.52016e-18	9.76767e-18	1.26428e-17	1.63098e-17	2.09728e-17	2.68861e-17	3.43642e-17	4.37968e-17	5.56646e-17	7.05598e-17	8.92107e-17	1.12511e-16	1.41555e-16	1.77681e-16	2.22523e-16
7.74302e-26	1.57064e-24	5.49583e-24	1.44019e-23	3.24943e-23	6.66278e-23	1.27643e-22	2.32263e-22	4.05752e-22	6.85605e-22	1.12662e-21	1.80777e-21	2.84157e-21	4.38651e-21	6.66372e-21	9.97894e-21	1.47515e-20	2.15522e-20	3.11524e-20	4.45884e-20	6.32432e-20	8.89528e-20	1.24141e-19	1.71994e-19	2.36675e-19	3.23608e-19	4.39822e-19	5.94394e-19	7.99001e-19	1.06861e-18	1.42234e-18	1.88452e-18	2.48604e-18	3.26599e-18	4.27366e-18	5.57108e-18	7.23607e-18	9.36604e-18	1.20826e-17	1.55371e-17	1.99177e-17	2.54576e-17	3.24455e-17	4.12373e-17	5.2272e-17	6.60889e-17	8.33501e-17	1.04866e-16	1.3163e-16	1.64849e-16
5.73617e-26	1.16356e-24	4.07141e-24	1.06692e-23	2.40724e-23	4.93591e-23	9.45603e-23	1.72065e-22	3.00588e-22	5.07909e-22	8.34617e-22	1.33923e-21	2.10509e-21	3.24961e-21	4.9366e-21	7.39258e-21	1.09282e-20	1.59662e-20	2.30783e-20	3.30319e-20	4.68517e-20	6.58978e-20	9.19662e-20	1.27416e-19	1.75333e-19	2.39735e-19	3.25828e-19	4.40338e-19	5.91915e-19	7.91645e-19	1.05369e-18	1.39608e-18	1.8417e-18	2.4195e-18	3.166e-18	4.12715e-18	5.36061e-18	6.93853e-18	8.95098e-18	1.15101e-17	1.47554e-17	1.88595e-17	2.40362e-17	3.05494e-17	3.8724e-17	4.89599e-17	6.17473e-17	7.7687e-17	9.75135e-17	1.22123e-16
4.24946e-26	8.61988e-25	3.01617e-24	7.90393e-24	1.78332e-23	3.65661e-23	7.0052e-23	1.27469e-22	2.22681e-22	3.76268e-22	6.183e-22	9.92126e-22	1.55949e-21	2.40737e-21	3.65713e-21	5.47656e-21	8.0958e-21	1.18281e-20	1.70968e-20	2.44706e-20	3.47086e-20	4.88183e-20	6.81302e-20	9.43923e-20	1.2989e-19	1.776e-19	2.41379e-19	3.2621e-19	4.38501e-19	5.86465e-19	7.80594e-19	1.03424e-18	1.36437e-18	1.79241e-18	2.34543e-18	3.05747e-18	3.97124e-18	5.14019e-18	6.63105e-18	8.52692e-18	1.09311e-17	1.39715e-17	1.78065e-17	2.26315e-17	2.86875e-17	3.62704e-17	4.57435e-17	5.75519e-17	7.22398e-17	9.04713e-17
3.14808e-26	6.38576e-25	2.23444e-24	5.85537e-24	1.32112e-23	2.70888e-23	5.18958e-23	9.4431e-23	1.64966e-22	2.78746e-22	4.58048e-22	7.34985e-22	1.1553e-21	1.78342e-21	2.70927e-21	4.05714e-21	5.99751e-21	8.76246e-21	1.26656e-20	1.81283e-20	2.57128e-20	3.61655e-20	5.04721e-20	6.99275e-20	9.6225e-20	1.31569e-19	1.78818e-19	2.41663e-19	3.2485e-19	4.34464e-19	5.78278e-19	7.66187e-19	1.01075e-18	1.32785e-18	1.73754e-18	2.26503e-18	2.94197e-18	3.80795e-18	4.9124e-18	6.3169e-18	8.09792e-18	1.03503e-17	1.31913e-17	1.67659e-17	2.12522e-17	2.68697e-17	3.38876e-17	4.26355e-17	5.35166e-17	6.70228e-17
2.33215e-26	4.73069e-25	1.65531e-24	4.33777e-24	9.78709e-24	2.00679e-23	3.84453e-23	6.99562e-23	1.2221e-22	2.065e-22	3.3933e-22	5.4449e-22	8.55865e-22	1.32119e-21	2.00707e-21	3.0056e-21	4.44307e-21	6.49139e-21	9.38293e-21	1.34298e-20	1.90485e-20	2.67921e-20	3.73907e-20	5.18036e-20	7.12853e-20	9.74689e-20	1.32472e-19	1.79028e-19	2.40654e-19	3.21859e-19	4.28399e-19	5.67606e-19	7.48781e-19	9.83696e-19	1.2872e-18	1.67798e-18	2.17946e-18	2.821e-18	3.6392e-18	4.67967e-18	5.99909e-18	7.6677e-18	9.77239e-18	1.24204e-17	1.5744e-17	1.99056e-17	2.51046e-17	3.15852e-17	3.9646e-17	4.96517e-17
1.7277e-26	3.50458e-25	1.22628e-24	3.2135e-24	7.25045e-24	1.48667e-23	2.8481e-23	5.18249e-23	9.05355e-23	1.52979e-22	2.51382e-22	4.03368e-22	6.3404e-22	9.78763e-22	1.48688e-21	2.2266e-21	3.29151e-21	4.80894e-21	6.95105e-21	9.94902e-21	1.41115e-20	1.9848e-20	2.76997e-20	3.8377e-20	5.28094e-20	7.22068e-20	9.81376e-20	1.32627e-19	1.78281e-19	2.38439e-19	3.17366e-19	4.20493e-19	5.54711e-19	7.2874e-19	9.53581e-19	1.24307e-18	1.61459e-18	2.08985e-18	2.69598e-18	3.46679e-18	4.44423e-18	5.68037e-18	7.23956e-18	9.20129e-18	1.16635e-17	1.47464e-17	1.85979e-17	2.33989e-17	2.93705e-17	3.67829e-17
1.27991e-26	2.59626e-25	9.08454e-25	2.38062e-24	5.37127e-24	1.10135e-23	2.10993e-23	3.83928e-23	6.70703e-23	1.1333e-22	1.86228e-22	2.98823e-22	4.69709e-22	7.25086e-22	1.10151e-21	1.64951e-21	2.43841e-21	3.56255e-21	5.14946e-21	7.37041e-21	1.0454e-20	1.47038e-20	2.05204e-20	2.84304e-20	3.91222e-20	5.34921e-20	7.27021e-20	9.82527e-20	1.32074e-19	1.7664e-19	2.3511e-19	3.11509e-19	4.1094e-19	5.39864e-19	7.0643e-19	9.20893e-19	1.19611e-18	1.5482e-18	1.99723e-18	2.56826e-18	3.29237e-18	4.20812e-18	5.3632e-18	6.81649e-18	8.6405e-18	1.09244e-17	1.37777e-17	1.73343e-17	2.17582e-17	2.72494e-17
9.48182e-27	1.92336e-25	6.72999e-25	1.7636e-24	3.97913e-24	8.159e-24	1.56307e-23	2.84421e-23	4.96869e-23	8.39568e-23	1.37961e-22	2.21373e-22	3.47969e-22	5.37157e-22	8.16015e-22	1.22199e-21	1.80642e-21	2.6392e-21	3.81481e-21	5.46014e-21	7.74454e-21	1.08928e-20	1.52019e-20	2.10618e-20	2.89824e-20	3.96279e-20	5.3859e-20	7.27874e-20	9.78428e-20	1.30858e-19	1.74174e-19	2.30771e-19	3.04432e-19	3.99941e-19	5.23337e-19	6.82214e-19	8.86103e-19	1.14693e-18	1.47959e-18	1.90261e-18	2.43905e-18	3.11745e-18	3.97316e-18	5.04978e-18	6.40104e-18	8.09301e-18	1.02068e-17	1.28416e-17	1.61189e-17	2.01869e-17
7.02431e-27	1.42486e-25	4.9857e-25	1.30651e-24	2.94781e-24	6.04434e-24	1.15795e-23	2.10704e-23	3.6809e-23	6.21967e-23	1.02204e-22	1.63997e-22	2.57781e-22	3.97935e-22	6.04519e-22	9.05269e-22	1.33823e-21	1.95517e-21	2.82608e-21	4.04497e-21	5.73729e-21	8.06961e-21	1.12618e-20	1.56029e-20	2.14707e-20	2.93571e-20	3.98998e-20	5.39222e-20	7.24837e-20	9.6942e-20	1.29031e-19	1.7096e-19	2.25529e-19	2.96284e-19	3.87697e-19	5.05397e-19	6.56442e-19	8.49668e-19	1.09611e-18	1.40949e-18	1.80689e-18	2.30947e-18	2.94339e-18	3.74097e-18	4.74201e-18	5.99545e-18	7.56135e-18	9.51327e-18	1.19412e-17	1.49548e-17
5.20373e-27	1.05556e-25	3.6935e-25	9.67887e-25	2.18379e-24	4.47775e-24	8.57832e-24	1.56093e-23	2.72688e-23	4.60765e-23	7.57148e-23	1.21492e-22	1.90969e-22	2.94798e-22	4.47839e-22	6.7064e-22	9.91382e-22	1.44842e-21	2.09361e-21	2.99659e-21	4.25029e-21	5.97812e-21	8.34298e-21	1.15589e-20	1.59059e-20	2.17483e-20	2.95585e-20	3.99466e-20	5.36973e-20	7.18164e-20	9.55888e-20	1.2665e-19	1.67076e-19	2.19492e-19	2.87213e-19	3.74407e-19	4.86304e-19	6.29449e-19	8.12015e-19	1.04418e-18	1.33858e-18	1.71089e-18	2.18052e-18	2.77138e-18	3.51297e-18	4.44154e-18	5.60159e-18	7.04761e-18	8.84623e-18	1.10788e-17
3.85502e-27	7.81978e-26	2.73621e-25	7.17028e-25	1.61779e-24	3.3172e-24	6.35497e-24	1.15637e-23	2.02012e-23	3.41343e-23	5.60909e-23	9.00036e-23	1.41473e-22	2.18392e-22	3.31767e-22	4.96822e-22	7.34434e-22	1.07302e-21	1.55099e-21	2.21993e-21	3.14869e-21	4.4287e-21	6.18063e-21	8.56307e-21	1.17834e-20	1.61115e-20	2.18974e-20	2.95931e-20	3.97799e-20	5.32029e-20	7.08139e-20	9.38246e-20	1.23773e-19	1.62604e-19	2.12773e-19	2.77367e-19	3.60263e-19	4.66308e-19	6.01555e-19	7.73545e-19	9.91643e-19	1.26746e-18	1.61537e-18	2.05309e-18	2.60247e-18	3.29037e-18	4.14976e-18	5.22099e-18	6.55345e-18	8.20737e-18
2.85587e-27	5.79303e-26	2.02703e-25	5.31188e-25	1.19849e-24	2.45744e-24	4.70788e-24	8.56659e-24	1.49654e-23	2.52873e-23	4.15532e-23	6.66763e-23	1.04806e-22	1.61788e-22	2.45779e-22	3.68055e-22	5.44082e-22	7.94912e-22	1.149e-21	1.64456e-21	2.33261e-21	3.28086e-21	4.57873e-21	6.34368e-21	8.72934e-21	1.19357e-20	1.6222e-20	2.19231e-20	2.94697e-20	3.94137e-20	5.24602e-20	6.9507e-20	9.16931e-20	1.2046e-19	1.57626e-19	2.05479e-19	2.66889e-19	3.45449e-19	4.45643e-19	5.73056e-19	7.34627e-19	9.38959e-19	1.19669e-18	1.52096e-18	1.92796e-18	2.43757e-18	3.07422e-18	3.86781e-18	4.85491e-18	6.08017e-18
2.11568e-27	4.29159e-26	1.50166e-25	3.93513e-25	8.87865e-25	1.82052e-24	3.48768e-24	6.34629e-24	1.10867e-23	1.87333e-23	3.07833e-23	4.9395e-23	7.76423e-23	1.19856e-22	1.82078e-22	2.72662e-22	4.03066e-22	5.88885e-22	8.512e-22	1.21832e-21	1.72804e-21	2.43052e-21	3.392e-21	4.69951e-21	6.46685e-21	8.84218e-21	1.20176e-20	1.62411e-20	2.18317e-20	2.91984e-20	3.88635e-20	5.1492e-20	6.79279e-20	8.92389e-20	1.16772e-19	1.52223e-19	1.97716e-19	2.55915e-19	3.30141e-19	4.2453e-19	5.44225e-19	6.95598e-19	8.86531e-19	1.12676e-18	1.42827e-18	1.8058e-18	2.27744e-18	2.86534e-18	3.59661e-18	4.5043e-18
1.56733e-27	3.17928e-26	1.11246e-25	2.91522e-25	6.57746e-25	1.34867e-24	2.58374e-24	4.70145e-24	8.2132e-24	1.3878e-23	2.28049e-23	3.65927e-23	5.75188e-23	8.87914e-23	1.34886e-22	2.01993e-22	2.98599e-22	4.36257e-22	6.30585e-22	9.02554e-22	1.28016e-21	1.80057e-21	2.51286e-21	3.48149e-21	4.79076e-21	6.55045e-21	8.90284e-21	1.20317e-20	1.61733e-20	2.16307e-20	2.87908e-20	3.81462e-20	5.03222e-20	6.61098e-20	8.6507e-20	1.12769e-19	1.46472e-19	1.89587e-19	2.44574e-19	3.145e-19	4.03172e-19	5.15311e-19	6.56759e-19	8.34723e-19	1.05809e-18	1.33777e-18	1.68717e-18	2.1227e-18	2.66443e-18	3.33687e-18
1.16111e-27	2.35527e-26	8.24131e-26	2.15965e-25	4.8727e-25	9.99122e-25	1.91408e-24	3.48292e-24	6.08448e-24	1.0281e-23	1.68943e-23	2.71086e-23	4.2611e-23	6.57783e-23	9.99263e-23	1.4964e-22	2.21207e-22	3.23187e-22	4.67149e-22	6.68629e-22	9.48368e-22	1.3339e-21	1.86157e-21	2.57915e-21	3.54908e-21	4.85269e-21	6.59539e-21	8.91328e-21	1.19815e-20	1.60244e-20	2.13287e-20	2.82594e-20	3.72796e-20	4.89753e-20	6.40859e-20	8.35415e-20	1.08509e-19	1.40449e-19	1.81185e-19	2.32987e-19	2.98677e-19	3.81752e-19	4.86539e-19	6.18378e-19	7.83849e-19	9.91041e-19	1.24988e-18	1.57253e-18	1.97386e-18	2.47201e-18
8.60172e-28	1.74483e-26	6.10531e-26	1.59991e-25	3.60979e-25	7.40168e-25	1.41799e-24	2.58021e-24	4.5075e-24	7.61639e-24	1.25156e-23	2.00825e-23	3.1567e-23	4.87298e-23	7.40272e-23	1.10856e-22	1.63874e-22	2.39423e-22	3.46072e-22	4.95332e-22	7.02568e-22	9.88176e-22	1.37909e-21	1.91068e-21	2.62923e-21	3.59496e-21	4.88598e-21	6.60312e-21	8.8761e-21	1.18712e-20	1.58007e-20	2.09351e-20	2.76174e-20	3.62818e-20	4.7476e-20	6.18891e-20	8.03855e-20	1.04047e-19	1.34225e-19	1.72601e-19	2.21265e-19	2.82809e-19	3.60437e-19	4.58105e-19	5.80689e-19	7.34181e-19	9.25936e-19	1.16496e-18	1.46227e-18	1.83131e-18
6.37231e-28	1.2926e-26	4.52293e-26	1.18524e-25	2.6742e-25	5.4833e-25	1.05047e-24	1.91146e-24	3.33924e-24	5.64236e-24	9.27176e-24	1.48775e-23	2.33854e-23	3.60999e-23	5.48407e-23	8.21242e-23	1.21401e-22	1.77369e-22	2.56377e-22	3.66951e-22	5.20475e-22	7.32059e-22	1.02165e-21	1.41547e-21	1.94778e-21	2.66321e-21	3.61962e-21	4.89171e-21	6.57558e-21	8.79438e-21	1.17055e-20	1.55091e-20	2.04595e-20	2.68782e-20	3.51711e-20	4.58485e-20	5.9551e-20	7.70801e-20	9.94364e-20	1.27866e-19	1.63917e-19	2.0951e-19	2.67018e-19	3.39373e-19	4.30185e-19	5.43895e-19	6.8595e-19	8.63025e-19	1.08328e-18	1.35667e-18
4.72072e-28	9.57582e-27	3.35067e-26	8.78047e-26	1.98109e-25	4.06213e-25	7.78207e-25	1.41605e-24	2.47377e-24	4.17996e-24	6.86869e-24	1.10215e-23	1.73243e-23	2.67435e-23	4.0627e-23	6.08391e-23	8.99362e-23	1.31398e-22	1.89928e-22	2.71844e-22	3.85578e-22	5.42323e-22	7.56858e-22	1.0486e-21	1.44295e-21	1.97296e-21	2.68148e-21	3.62387e-21	4.87131e-21	6.51504e-21	8.67162e-21	1.14894e-20	1.51568e-20	1.99119e-20	2.60554e-20	3.39654e-20	4.41165e-20	5.71024e-20	7.36643e-20	9.47255e-20	1.21433e-19	1.55209e-19	1.97812e-19	2.51414e-19	3.18689e-19	4.02927e-19	5.08164e-19	6.39344e-19	8.02512e-19	1.00505e-18
3.4972e-28	7.09394e-27	2.48223e-26	6.50473e-26	1.46763e-25	3.0093e-25	5.7651e-25	1.04903e-24	1.83261e-24	3.09659e-24	5.08845e-24	8.16495e-24	1.28342e-23	1.9812e-23	3.00972e-23	4.50707e-23	6.66264e-23	9.73421e-23	1.40702e-22	2.01387e-22	2.85643e-22	4.01762e-22	5.60694e-22	7.76824e-22	1.06896e-21	1.4616e-21	1.98649e-21	2.68463e-21	3.60875e-21	4.82646e-21	6.42409e-21	8.51157e-21	1.12284e-20	1.47511e-20	1.93023e-20	2.51622e-20	3.26823e-20	4.23025e-20	5.45719e-20	7.01744e-20	8.99598e-20	1.14982e-19	1.46543e-19	1.86252e-19	2.36091e-19	2.98496e-19	3.76457e-19	4.73638e-19	5.94515e-19	7.44556e-19
2.59079e-28	5.25532e-27	1.83888e-26	4.81882e-26	1.08725e-25	2.22934e-25	4.27089e-25	7.77144e-25	1.35763e-24	2.29401e-24	3.76962e-24	6.04874e-24	9.5078e-24	1.46771e-23	2.22966e-23	3.33892e-23	4.9358e-23	7.21128e-23	1.04235e-22	1.49191e-22	2.1161e-22	2.97633e-22	4.15373e-22	5.75486e-22	7.91908e-22	1.08278e-21	1.47163e-21	1.98882e-21	2.67343e-21	3.57553e-21	4.75909e-21	6.30553e-21	8.31821e-21	1.09279e-20	1.42995e-20	1.86406e-20	2.42116e-20	3.13384e-20	4.04278e-20	5.19865e-20	6.66439e-20	8.51804e-20	1.08561e-19	1.37979e-19	1.749e-19	2.21131e-19	2.78887e-19	3.5088e-19	4.40428e-19	5.5158e-19
1.9193e-28	3.89324e-27	1.36228e-26	3.56987e-26	8.05453e-26	1.65154e-25	3.16395e-25	5.75722e-25	1.00576e-24	1.69945e-24	2.7926e-24	4.48102e-24	7.04355e-24	1.08731e-23	1.65177e-23	2.47353e-23	3.65653e-23	5.34225e-23	7.72191e-23	1.10524e-22	1.56764e-22	2.20492e-22	3.07716e-22	4.2633e-22	5.8666e-22	8.02145e-22	1.09021e-21	1.47336e-21	1.98053e-21	2.64882e-21	3.52562e-21	4.67125e-21	6.16228e-21	8.09557e-21	1.05933e-20	1.38093e-20	1.79364e-20	2.32161e-20	2.99497e-20	3.85125e-20	4.9371e-20	6.31032e-20	8.04243e-20	1.02217e-19	1.29569e-19	1.63818e-19	2.06604e-19	2.59938e-19	3.26277e-19	4.08621e-19
1.42185e-28	2.88418e-27	1.0092e-26	2.64463e-26	5.96694e-26	1.22349e-25	2.34392e-25	4.26505e-25	7.45084e-25	1.25898e-24	2.06881e-24	3.31962e-24	5.21799e-24	8.05497e-24	1.22366e-23	1.83244e-23	2.70883e-23	3.95763e-23	5.72053e-23	8.18779e-23	1.16134e-22	1.63344e-22	2.27961e-22	3.15833e-22	4.34608e-22	5.94243e-22	8.07647e-22	1.09149e-21	1.46721e-21	1.96229e-21	2.61184e-21	3.46055e-21	4.56513e-21	5.99735e-21	7.84773e-21	1.02302e-20	1.32876e-20	1.71989e-20	2.21873e-20	2.85308e-20	3.65749e-20	4.6748e-20	5.95798e-20	7.57243e-20	9.59873e-20	1.21359e-19	1.53056e-19	1.92567e-19	2.41712e-19	3.02714e-19
1.05334e-28	2.13665e-27	7.47635e-27	1.95919e-26	4.42042e-26	9.06383e-26	1.73641e-25	3.15963e-25	5.51972e-25	9.32676e-25	1.53261e-24	2.45923e-24	3.86558e-24	5.96727e-24	9.06511e-24	1.3575e-23	2.00675e-23	2.93189e-23	4.23788e-23	6.06566e-23	8.6034e-23	1.21009e-22	1.68878e-22	2.33975e-22	3.21966e-22	4.40226e-22	5.9832e-22	8.08595e-22	1.08694e-21	1.4537e-21	1.9349e-21	2.56364e-21	3.38193e-21	4.44294e-21	5.81374e-21	7.57871e-21	9.84372e-21	1.27413e-20	1.64367e-20	2.11361e-20	2.70954e-20	3.46318e-20	4.41378e-20	5.6098e-20	7.11092e-20	8.99052e-20	1.13387e-19	1.42657e-19	1.79065e-19	2.24256e-19
7.8033e-29	1.58287e-27	5.53861e-27	1.4514e-26	3.27473e-26	6.71465e-26	1.28637e-25	2.34071e-25	4.08911e-25	6.90943e-25	1.13539e-24	1.82185e-24	2.86369e-24	4.42066e-24	6.7156e-24	1.00566e-23	1.48664e-23	2.172e-23	3.1395e-23	4.49355e-23	6.37356e-23	8.96453e-23	1.25108e-22	1.73333e-22	2.38518e-22	3.26128e-22	4.43246e-22	5.99022e-22	8.05222e-22	1.07693e-21	1.43341e-21	1.89919e-21	2.5054e-21	3.29141e-21	4.30693e-21	5.61445e-21	7.29241e-21	9.43896e-21	1.21766e-20	1.5658e-20	2.00727e-20	2.56558e-20	3.26981e-20	4.15584e-20	5.2679e-20	6.66034e-20	8.3999e-20	1.05683e-19	1.32654e-19	1.66133e-19
5.78083e-29	1.17262e-27	4.10311e-27	1.07523e-26	2.42598e-26	4.97434e-26	9.52965e-26	1.73404e-25	3.02929e-25	5.11863e-25	8.41115e-25	1.34966e-24	2.12148e-24	3.27491e-24	4.97504e-24	7.45014e-24	1.10133e-23	1.60905e-23	2.3258e-23	3.32891e-23	4.72165e-23	6.64109e-23	9.26822e-23	1.28408e-22	1.76698e-22	2.41601e-22	3.28365e-22	4.43766e-22	5.96523e-22	7.97809e-22	1.0619e-21	1.40695e-21	1.85604e-21	2.43834e-21	3.19065e-21	4.15929e-21	5.40235e-21	6.99255e-21	9.02067e-21	1.15998e-20	1.48703e-20	1.90063e-20	2.42233e-20	3.07872e-20	3.90255e-20	4.9341e-20	6.2228e-20	7.82918e-20	9.82727e-20	1.23074e-19
4.28254e-29	8.68699e-28	3.03966e-27	7.96546e-27	1.79721e-26	3.68508e-26	7.05974e-26	1.28461e-25	2.24415e-25	3.79198e-25	6.23114e-25	9.9985e-25	1.57163e-24	2.42611e-24	3.6856e-24	5.5192e-24	8.15883e-24	1.19202e-23	1.72299e-23	2.46611e-23	3.49788e-23	4.91984e-23	6.86606e-23	9.51271e-23	1.30901e-22	1.78983e-22	2.43259e-22	3.2875e-22	4.41915e-22	5.91031e-22	7.86671e-22	1.0423e-21	1.37499e-21	1.80637e-21	2.36369e-21	3.08127e-21	4.00216e-21	5.18021e-21	6.68268e-21	8.59331e-21	1.10162e-20	1.40802e-20	1.79451e-20	2.28077e-20	2.89108e-20	3.65527e-20	4.60996e-20	5.8e-20	7.28022e-20	9.11756e-20
3.17258e-29	6.43548e-28	2.25183e-27	5.90096e-27	1.3314e-26	2.72997e-26	5.22998e-26	9.51662e-26	1.66251e-25	2.80916e-25	4.61614e-25	7.40707e-25	1.16429e-24	1.79731e-24	2.73036e-24	4.08872e-24	6.04421e-24	8.83068e-24	1.27642e-23	1.82694e-23	2.59129e-23	3.64471e-23	5.08651e-23	7.04719e-23	9.69742e-23	1.32594e-22	1.8021e-22	2.43544e-22	3.27379e-22	4.37847e-22	5.82781e-22	7.72153e-22	1.01862e-21	1.33819e-21	1.75107e-21	2.28266e-21	2.96487e-21	3.83759e-21	4.95065e-21	6.36608e-21	8.16097e-21	1.04309e-20	1.3294e-20	1.68964e-20	2.14177e-20	2.70789e-20	3.41515e-20	4.29675e-20	5.39332e-20	6.75446e-20
2.35031e-29	4.76752e-28	1.6682e-27	4.37154e-27	9.86328e-27	2.02241e-26	3.87447e-26	7.05009e-26	1.23162e-25	2.08108e-25	3.41972e-25	5.48729e-25	8.62528e-25	1.33148e-24	2.0227e-24	3.029e-24	4.47766e-24	6.54193e-24	9.45598e-24	1.35343e-23	1.91968e-23	2.70007e-23	3.76818e-23	5.22069e-23	7.18402e-23	9.82278e-23	1.33503e-22	1.80422e-22	2.42528e-22	3.24365e-22	4.31734e-22	5.72025e-22	7.54611e-22	9.91355e-22	1.29722e-21	1.69104e-21	2.19643e-21	2.84296e-21	3.66753e-21	4.71611e-21	6.0458e-21	7.72739e-21	9.84847e-21	1.25171e-20	1.58666e-20	2.00606e-20	2.53e-20	3.18311e-20	3.99547e-20	5.00382e-20
1.74115e-29	3.53187e-28	1.23583e-27	3.23852e-27	7.3069e-27	1.49824e-26	2.87027e-26	5.22283e-26	9.12404e-26	1.5417e-25	2.53339e-25	4.06509e-25	6.38976e-25	9.86383e-25	1.49845e-24	2.24394e-24	3.31713e-24	4.84638e-24	7.00516e-24	1.00265e-23	1.42213e-23	2.00026e-23	2.79153e-23	3.86758e-23	5.32206e-23	7.27689e-23	9.89016e-23	1.3366e-22	1.79669e-22	2.40295e-22	3.19837e-22	4.23766e-22	5.59029e-22	7.34414e-22	9.61005e-22	1.25275e-21	1.62716e-21	2.10612e-21	2.71697e-21	3.49378e-21	4.47884e-21	5.72459e-21	7.29593e-21	9.27293e-21	1.17543e-20	1.48612e-20	1.87427e-20	2.3581e-20	2.95992e-20	3.70692e-20
1.28988e-29	2.61647e-28	9.15527e-28	2.39915e-27	5.41309e-27	1.10992e-26	2.12635e-26	3.86917e-26	6.75925e-26	1.14212e-25	1.87678e-25	3.01149e-25	4.73365e-25	7.30731e-25	1.11008e-24	1.66235e-24	2.45739e-24	3.59028e-24	5.18955e-24	7.42779e-24	1.05354e-23	1.48183e-23	2.06802e-23	2.86517e-23	3.94268e-23	5.39085e-23	7.32681e-23	9.90176e-23	1.33102e-22	1.78015e-22	2.36941e-22	3.13934e-22	4.14139e-22	5.44067e-22	7.1193e-22	9.28062e-22	1.20543e-21	1.56025e-21	2.01278e-21	2.58825e-21	3.318e-21	4.24088e-21	5.40496e-21	6.86956e-21	8.70777e-21	1.10095e-20	1.38849e-20	1.74693e-20	2.19276e-20	2.74616e-20
9.55564e-30	1.93833e-28	6.78239e-28	1.77734e-27	4.01011e-27	8.22252e-27	1.57524e-26	2.86635e-26	5.00738e-26	8.46104e-26	1.39035e-25	2.23097e-25	3.50678e-25	5.41339e-25	8.22368e-25	1.2315e-24	1.82048e-24	2.65975e-24	3.84451e-24	5.50264e-24	7.80483e-24	1.09776e-23	1.53203e-23	2.12257e-23	2.92081e-23	3.99364e-23	5.42784e-23	7.33541e-23	9.86046e-23	1.31877e-22	1.7553e-22	2.32568e-22	3.06802e-22	4.03055e-22	5.27411e-22	6.87525e-22	8.93002e-22	1.15586e-21	1.49111e-21	1.91743e-21	2.45804e-21	3.14172e-21	4.00409e-21	5.08909e-21	6.45088e-21	8.15602e-21	1.02862e-20	1.29416e-20	1.62444e-20	2.0344e-20
7.07899e-30	1.43595e-28	5.02452e-28	1.31668e-27	2.97076e-27	6.09139e-27	1.16697e-26	2.12345e-26	3.70956e-26	6.26809e-26	1.03e-25	1.65274e-25	2.59788e-25	4.01034e-25	6.09225e-25	9.12317e-25	1.34864e-24	1.97039e-24	2.84809e-24	4.07646e-24	5.78196e-24	8.13244e-24	1.13495e-23	1.57244e-23	2.16379e-23	2.95856e-23	4.02104e-23	5.4342e-23	7.30481e-23	9.76968e-23	1.30036e-22	1.72291e-22	2.27284e-22	2.9859e-22	3.90716e-22	5.09331e-22	6.61552e-22	8.56283e-22	1.10464e-21	1.42046e-21	1.82096e-21	2.32745e-21	2.9663e-21	3.77009e-21	4.77893e-21	6.04213e-21	7.62022e-21	9.58734e-21	1.20341e-20	1.50712e-20
5.24425e-30	1.06378e-28	3.72225e-28	9.75422e-28	2.2008e-27	4.51262e-27	8.6451e-27	1.57309e-26	2.74811e-26	4.64352e-26	7.63043e-26	1.22438e-25	1.92456e-25	2.97093e-25	4.51325e-25	6.75861e-25	9.99101e-25	1.4597e-24	2.10991e-24	3.01992e-24	4.28338e-24	6.02466e-24	8.40794e-24	1.16489e-23	1.60297e-23	2.19176e-23	2.97886e-23	4.02576e-23	5.41153e-23	7.23756e-23	9.6333e-23	1.27636e-22	1.68376e-22	2.21201e-22	2.89449e-22	3.77322e-22	4.9009e-22	6.3435e-22	8.18337e-22	1.05231e-21	1.349e-21	1.72421e-21	2.19749e-21	2.79295e-21	3.54032e-21	4.47612e-21	5.6452e-21	7.10247e-21	8.9151e-21	1.1165e-20
3.88503e-30	7.88066e-29	2.75751e-28	7.22611e-28	1.63039e-27	3.34303e-27	6.40445e-27	1.16537e-26	2.03585e-26	3.44e-26	5.65276e-26	9.07043e-26	1.42575e-25	2.20092e-25	3.3435e-25	5.0069e-25	7.40152e-25	1.08137e-24	1.56306e-24	2.23721e-24	3.17321e-24	4.46318e-24	6.22875e-24	8.62974e-24	1.18751e-23	1.62369e-23	2.20679e-23	2.98235e-23	4.00896e-23	5.36171e-23	7.13652e-23	9.4555e-23	1.24736e-22	1.6387e-22	2.14429e-22	2.79527e-22	3.63068e-22	4.69938e-22	6.06239e-22	7.79567e-22	9.99363e-22	1.27733e-21	1.62794e-21	2.06907e-21	2.62273e-21	3.31599e-21	4.18206e-21	5.26164e-21	6.60447e-21	8.27127e-21
2.8781e-30	5.83814e-29	2.04282e-28	5.35323e-28	1.20782e-27	2.47658e-27	4.74453e-27	8.63329e-27	1.50819e-26	2.54842e-26	4.18767e-26	6.71954e-26	1.05622e-25	1.63048e-25	2.47693e-25	3.7092e-25	5.48318e-25	8.01101e-25	1.15795e-24	1.65736e-24	2.35077e-24	3.3064e-24	4.61437e-24	6.39307e-24	8.7973e-24	1.20286e-23	1.63483e-23	2.20938e-23	2.96991e-23	3.97205e-23	5.28687e-23	7.00481e-23	9.24069e-23	1.21398e-22	1.58853e-22	2.07079e-22	2.68967e-22	3.48139e-22	4.49113e-22	5.77518e-22	7.40346e-22	9.46269e-22	1.20601e-21	1.53281e-21	1.94297e-21	2.45655e-21	3.09815e-21	3.89792e-21	4.89271e-21	6.1275e-21
2.13215e-30	4.325e-29	1.51336e-28	3.96577e-28	8.94777e-28	1.83469e-27	3.51484e-27	6.3957e-27	1.1173e-26	1.88791e-26	3.1023e-26	4.97796e-26	7.82468e-26	1.20789e-25	1.83495e-25	2.74785e-25	4.06204e-25	5.9347e-25	8.57827e-25	1.22781e-24	1.74149e-24	2.44944e-24	3.41841e-24	4.7361e-24	6.5172e-24	8.91102e-24	1.21111e-23	1.63675e-23	2.20017e-23	2.94257e-23	3.91661e-23	5.18929e-23	6.84567e-23	8.99337e-23	1.17681e-22	1.53408e-22	1.99256e-22	2.57907e-22	3.32711e-22	4.27836e-22	5.48462e-22	7.01013e-22	8.93433e-22	1.13553e-21	1.43939e-21	1.81985e-21	2.29517e-21	2.88765e-21	3.62461e-21	4.53937e-21
1.57954e-30	3.20404e-29	1.12112e-28	2.93792e-28	6.62867e-28	1.35917e-27	2.60385e-27	4.73805e-27	8.27714e-27	1.3986e-26	2.29824e-26	3.68776e-26	5.79666e-26	8.94827e-26	1.35937e-25	2.03565e-25	3.00923e-25	4.39653e-25	6.35494e-25	9.09581e-25	1.29013e-24	1.81459e-24	2.53242e-24	3.50859e-24	4.82806e-24	6.60145e-24	8.97215e-24	1.21253e-23	1.62992e-23	2.17991e-23	2.90149e-23	3.84432e-23	5.0714e-23	6.66245e-23	8.71804e-23	1.13647e-22	1.47612e-22	1.91063e-22	2.46478e-22	3.16948e-22	4.06311e-22	5.19323e-22	6.61872e-22	8.41221e-22	1.06632e-21	1.34818e-21	1.7003e-21	2.13922e-21	2.68518e-21	3.36285e-21
1.17015e-30	2.37361e-29	8.30547e-29	2.17646e-28	4.91064e-28	1.0069e-27	1.92898e-27	3.51003e-27	6.13185e-27	1.03611e-26	1.70258e-26	2.73196e-26	4.29427e-26	6.62904e-26	1.00704e-25	1.50805e-25	2.2293e-25	3.25703e-25	4.70785e-25	6.73834e-25	9.55752e-25	1.34428e-24	1.87606e-24	2.59923e-24	3.57672e-24	4.89047e-24	6.64673e-24	8.98268e-24	1.20748e-23	1.61492e-23	2.14948e-23	2.84794e-23	3.75699e-23	4.93566e-23	6.45849e-23	8.41919e-23	1.09354e-22	1.41543e-22	1.82596e-22	2.34801e-22	3.01002e-22	3.84724e-22	4.90327e-22	6.23192e-22	7.89951e-22	9.98757e-22	1.25961e-21	1.58478e-21	1.98923e-21	2.49126e-21
8.66868e-31	1.75841e-29	6.15284e-29	1.61236e-28	3.63789e-28	7.4593e-28	1.42903e-27	2.6003e-27	4.54259e-27	7.67568e-27	1.2613e-26	2.02389e-26	3.18128e-26	4.91091e-26	7.46036e-26	1.11719e-25	1.6515e-25	2.41287e-25	3.48766e-25	4.99189e-25	7.08038e-25	9.9587e-25	1.38982e-24	1.92556e-24	2.6497e-24	3.62295e-24	4.92402e-24	6.65453e-24	8.9452e-24	1.19636e-23	1.59237e-23	2.10981e-23	2.78324e-23	3.65643e-23	4.78456e-23	6.23709e-23	8.10113e-23	1.04857e-22	1.3527e-22	1.73945e-22	2.22988e-22	2.85011e-22	3.63243e-22	4.61672e-22	5.8521e-22	7.39897e-22	9.33145e-22	1.17403e-21	1.47366e-21	1.84557e-21
6.42192e-31	1.30266e-29	4.55814e-29	1.19447e-28	2.69502e-28	5.52599e-28	1.05865e-27	1.92635e-27	3.36523e-27	5.68629e-27	9.34395e-27	1.49933e-26	2.35675e-26	3.63809e-26	5.52677e-26	8.27635e-26	1.22346e-25	1.7875e-25	2.58373e-25	3.69808e-25	5.24528e-25	7.37758e-25	1.02961e-24	1.42649e-24	1.96294e-24	2.68395e-24	3.6478e-24	4.9298e-24	6.62677e-24	8.86285e-24	1.17966e-23	1.56298e-23	2.06188e-23	2.70875e-23	3.54449e-23	4.62055e-23	6.00147e-23	7.76802e-23	1.00211e-22	1.28862e-22	1.65194e-22	2.11141e-22	2.69097e-22	3.42015e-22	4.33534e-22	5.48129e-22	6.91291e-22	8.69744e-22	1.09171e-21	1.36723e-21
4.75747e-31	9.65037e-30	3.37675e-29	8.84883e-29	1.99652e-28	4.09375e-28	7.84266e-28	1.42707e-27	2.49303e-27	4.2125e-27	6.92217e-27	1.11073e-26	1.74592e-26	2.69517e-26	4.09433e-26	6.13127e-26	9.06364e-26	1.32421e-25	1.91407e-25	2.73961e-25	3.8858e-25	5.46545e-25	7.62751e-25	1.05677e-24	1.45418e-24	1.98832e-24	2.70236e-24	3.65208e-24	4.90923e-24	6.56576e-24	8.73913e-24	1.15789e-23	1.52748e-23	2.00669e-23	2.62582e-23	3.42299e-23	4.446e-23	5.75469e-23	7.42378e-23	9.5463e-23	1.22378e-22	1.56417e-22	1.99352e-22	2.53371e-22	3.2117e-22	4.06064e-22	5.12121e-22	6.44322e-22	8.0876e-22	1.01287e-21
3.52442e-31	7.14917e-30	2.50156e-29	6.55538e-29	1.47906e-28	3.03273e-28	5.80998e-28	1.0572e-27	1.84688e-27	3.1207e-27	5.12807e-27	8.22851e-27	1.29341e-26	1.99663e-26	3.03315e-26	4.54216e-26	6.71451e-26	9.80999e-26	1.41798e-25	2.02955e-25	2.87867e-25	4.0489e-25	5.6506e-25	7.82872e-25	1.07729e-24	1.47298e-24	2.00196e-24	2.70553e-24	3.63685e-24	4.86404e-24	6.47411e-24	8.57784e-24	1.13158e-23	1.48659e-23	1.94526e-23	2.53581e-23	3.29367e-23	4.26318e-23	5.49967e-23	7.07207e-23	9.06602e-23	1.15877e-22	1.47684e-22	1.87702e-22	2.37929e-22	3.0082e-22	3.79388e-22	4.77325e-22	5.99144e-22	7.50352e-22
2.61096e-31	5.29624e-30	1.8532e-29	4.85634e-29	1.09571e-28	2.2467e-28	4.30414e-28	7.83194e-28	1.3682e-27	2.31187e-27	3.79897e-27	6.09583e-27	9.58182e-27	1.47914e-26	2.24702e-26	3.36491e-26	4.97423e-26	7.26742e-26	1.05046e-25	1.50353e-25	2.13257e-25	2.9995e-25	4.18607e-25	5.79966e-25	7.98073e-25	1.09121e-24	1.48309e-24	2.00431e-24	2.69424e-24	3.60337e-24	4.79614e-24	6.35462e-24	8.38297e-24	1.1013e-23	1.44108e-23	1.87858e-23	2.44001e-23	3.15824e-23	4.07426e-23	5.23912e-23	6.71627e-23	8.58436e-23	1.09407e-22	1.39053e-22	1.76262e-22	2.22853e-22	2.81058e-22	3.53611e-22	4.43857e-22	5.55875e-22
1.93424e-31	3.92355e-30	1.37288e-29	3.59767e-29	8.11723e-29	1.6644e-28	3.18859e-28	5.80204e-28	1.01359e-27	1.71268e-27	2.81434e-27	4.5159e-27	7.09839e-27	1.09577e-26	1.66463e-26	2.49279e-26	3.685e-26	5.38384e-26	7.78203e-26	1.11384e-25	1.57985e-25	2.22209e-25	3.10111e-25	4.29649e-25	5.91227e-25	8.0839e-25	1.0987e-24	1.48483e-24	1.99594e-24	2.66944e-24	3.55307e-24	4.70762e-24	6.21025e-24	8.1586e-24	1.06758e-23	1.39168e-23	1.80761e-23	2.33968e-23	3.01828e-23	3.88124e-23	4.97554e-23	6.35945e-23	8.10504e-23	1.03013e-22	1.30578e-22	1.65093e-22	2.08213e-22	2.61962e-22	3.28817e-22	4.11802e-22
1.43292e-31	2.90664e-30	1.01706e-29	2.66522e-29	6.01339e-29	1.23301e-28	2.36216e-28	4.29826e-28	7.50885e-28	1.26878e-27	2.08492e-27	3.34546e-27	5.25861e-27	8.11768e-27	1.23319e-26	1.8467e-26	2.72992e-26	3.98845e-26	5.76507e-26	8.25153e-26	1.17038e-25	1.64616e-25	2.29736e-25	3.18292e-25	4.37992e-25	5.9887e-25	8.13935e-25	1.09999e-24	1.47863e-24	1.97757e-24	2.63218e-24	3.48749e-24	4.60067e-24	6.04404e-24	7.90883e-24	1.03098e-23	1.33911e-23	1.73328e-23	2.236e-23	2.87529e-23	3.68597e-23	4.71119e-23	6.00436e-23	7.63139e-23	9.67346e-23	1.22304e-22	1.54248e-22	1.94066e-22	2.43594e-22	3.0507e-22
1.06154e-31	2.15329e-30	7.53455e-30	1.97444e-29	4.45483e-29	9.1344e-29	1.74993e-28	3.18423e-28	5.56269e-28	9.39937e-28	1.54454e-27	2.47838e-27	3.89568e-27	6.01373e-27	9.13569e-27	1.36807e-26	2.02237e-26	2.95471e-26	4.27087e-26	6.11289e-26	8.67038e-26	1.21951e-25	1.70193e-25	2.35797e-25	3.24472e-25	4.43654e-25	6.02978e-25	8.1489e-25	1.0954e-24	1.46502e-24	1.94996e-24	2.5836e-24	3.40826e-24	4.47753e-24	5.85901e-24	7.63772e-24	9.92036e-24	1.28405e-23	1.65647e-23	2.13007e-23	2.73063e-23	3.49014e-23	4.44814e-23	5.65347e-23	7.16628e-23	9.06052e-23	1.1427e-22	1.43768e-22	1.80459e-22	2.26002e-22
7.86405e-32	1.5952e-30	5.58173e-30	1.4627e-29	3.30022e-29	6.76693e-29	1.29638e-28	2.35894e-28	4.12094e-28	6.96322e-28	1.14423e-27	1.83603e-27	2.88599e-27	4.45508e-27	6.76788e-27	1.01349e-26	1.49821e-26	2.18891e-26	3.16394e-26	4.52854e-26	6.42318e-26	9.03432e-26	1.26082e-25	1.74682e-25	2.40375e-25	3.28667e-25	4.46697e-25	6.03685e-25	8.11491e-25	1.08531e-24	1.44457e-24	1.91397e-24	2.5249e-24	3.31704e-24	4.34046e-24	5.65816e-24	7.34918e-24	9.51244e-24	1.22714e-23	1.57799e-23	2.0229e-23	2.58556e-23	3.29526e-23	4.18819e-23	5.30891e-23	6.7122e-23	8.4653e-23	1.06506e-22	1.33687e-22	1.67426e-22
5.82583e-32	1.18175e-30	4.13505e-30	1.0836e-29	2.44486e-29	5.01306e-29	9.60384e-29	1.74754e-28	3.05287e-28	5.15848e-28	8.47664e-28	1.36016e-27	2.13799e-27	3.3004e-27	5.01377e-27	7.50814e-27	1.1099e-26	1.62158e-26	2.3439e-26	3.35482e-26	4.75841e-26	6.69279e-26	9.34037e-26	1.29408e-25	1.78074e-25	2.43482e-25	3.30921e-25	4.47221e-25	6.01167e-25	8.0402e-25	1.07016e-24	1.41791e-24	1.87049e-24	2.45732e-24	3.21549e-24	4.19167e-24	5.44441e-24	7.04699e-24	9.0909e-24	1.16901e-23	1.4986e-23	1.91543e-23	2.44119e-23	3.10269e-23	3.93294e-23	4.97252e-23	6.27125e-23	7.89014e-23	9.90378e-23	1.24032e-22
4.31588e-32	8.75462e-31	3.06332e-30	8.02748e-30	1.8112e-29	3.71377e-29	7.1147e-29	1.29461e-28	2.26162e-28	3.8215e-28	6.27965e-28	1.00763e-27	1.58386e-27	2.445e-27	3.71429e-27	5.56217e-27	8.22235e-27	1.2013e-26	1.73641e-26	2.48531e-26	3.52511e-26	4.95814e-26	6.91952e-26	9.58677e-26	1.31921e-25	1.80376e-25	2.45153e-25	3.3131e-25	4.45355e-25	5.95633e-25	7.92796e-25	1.05041e-24	1.3857e-24	1.82043e-24	2.38209e-24	3.10526e-24	4.03332e-24	5.22054e-24	6.7347e-24	8.66021e-24	1.11019e-23	1.41898e-23	1.80848e-23	2.29853e-23	2.91359e-23	3.68373e-23	4.64585e-23	5.84516e-23	7.3369e-23	9.18855e-23
3.19728e-32	6.48558e-31	2.26936e-30	5.9469e-30	1.34177e-29	2.75123e-29	5.2707e-29	9.59071e-29	1.67545e-28	2.83104e-28	4.65208e-28	7.46474e-28	1.17336e-27	1.8113e-27	2.75162e-27	4.12055e-27	6.09126e-27	8.89943e-27	1.28636e-26	1.84117e-26	2.61147e-26	3.67308e-26	5.12611e-26	7.10206e-26	9.77292e-26	1.33626e-25	1.81613e-25	2.4544e-25	3.29927e-25	4.41255e-25	5.87318e-25	7.78164e-25	1.02655e-24	1.34861e-24	1.7647e-24	2.30044e-24	2.98795e-24	3.86747e-24	4.98919e-24	6.41564e-24	8.22451e-24	1.05121e-23	1.33975e-23	1.70279e-23	2.15844e-23	2.72898e-23	3.44173e-23	4.3302e-23	5.43531e-23	6.80704e-23
2.36861e-32	4.80464e-31	1.68119e-30	4.40557e-30	9.94007e-30	2.03816e-29	3.90463e-29	7.10498e-29	1.2412e-28	2.09728e-28	3.44634e-28	5.53001e-28	8.69243e-28	1.34184e-27	2.03845e-27	3.05258e-27	4.51252e-27	6.59286e-27	9.5296e-27	1.36397e-26	1.93462e-26	2.72109e-26	3.79751e-26	5.26133e-26	7.23996e-26	9.89925e-26	1.34543e-25	1.81827e-25	2.44416e-25	3.2689e-25	4.35096e-25	5.76478e-25	7.60486e-25	9.99073e-25	1.30732e-24	1.7042e-24	2.21353e-24	2.86509e-24	3.69608e-24	4.75282e-24	6.09286e-24	7.78755e-24	9.92515e-24	1.26146e-23	1.59901e-23	2.02168e-23	2.5497e-23	3.20789e-23	4.02658e-23	5.04278e-23
1.75471e-32	3.55936e-31	1.24545e-30	3.26373e-30	7.36379e-30	1.50991e-29	2.89262e-29	5.2635e-29	9.19507e-29	1.55371e-28	2.55311e-28	4.09674e-28	6.43951e-28	9.94063e-28	1.51012e-27	2.26141e-27	3.34296e-27	4.88411e-27	7.0597e-27	1.01045e-26	1.4332e-26	2.01583e-26	2.81327e-26	3.89769e-26	5.36349e-26	7.33355e-26	9.96716e-26	1.347e-25	1.81068e-25	2.42166e-25	3.22327e-25	4.27065e-25	5.63382e-25	7.40131e-25	9.68487e-25	1.26251e-24	1.63982e-24	2.12251e-24	2.73813e-24	3.52098e-24	4.5137e-24	5.76916e-24	7.35273e-24	9.34512e-24	1.18458e-23	1.49769e-23	1.88886e-23	2.37646e-23	2.98296e-23	3.73578e-23
1.29992e-32	2.63684e-31	9.22654e-31	2.41783e-30	5.45523e-30	1.11857e-29	2.14291e-29	3.89929e-29	6.81188e-29	1.15101e-28	1.89139e-28	3.03494e-28	4.77051e-28	7.3642e-28	1.11872e-27	1.67529e-27	2.47652e-27	3.61824e-27	5.22995e-27	7.48562e-27	1.06174e-26	1.49336e-26	2.08412e-26	2.88748e-26	3.97337e-26	5.43282e-26	7.38385e-26	9.97885e-26	1.34138e-25	1.79401e-25	2.38786e-25	3.16378e-25	4.17363e-25	5.48303e-25	7.17473e-25	9.35287e-25	1.21481e-24	1.5724e-24	2.02845e-24	2.6084e-24	3.34383e-24	4.2739e-24	5.44704e-24	6.92304e-24	8.77557e-24	1.10952e-23	1.3993e-23	1.76053e-23	2.20983e-23	2.76754e-23
9.63004e-33	1.95342e-31	6.83519e-31	1.79117e-30	4.04133e-30	8.28654e-30	1.5875e-29	2.88867e-29	5.04636e-29	8.52692e-29	1.40118e-28	2.24834e-28	3.53408e-28	5.45553e-28	8.28771e-28	1.24109e-27	1.83465e-27	2.68046e-27	3.87445e-27	5.54549e-27	7.86559e-27	1.10631e-26	1.54395e-26	2.1391e-26	2.94355e-26	4.02473e-26	5.47009e-26	7.39252e-26	9.93722e-26	1.32904e-25	1.76897e-25	2.34379e-25	3.0919e-25	4.06193e-25	5.31517e-25	6.92878e-25	8.99954e-25	1.16486e-24	1.50272e-24	1.93235e-24	2.47717e-24	3.16618e-24	4.03526e-24	5.12871e-24	6.5011e-24	8.21952e-24	1.03663e-23	1.30423e-23	1.63708e-23	2.05024e-23
7.13411e-33	1.44713e-31	5.06363e-31	1.32693e-30	2.99389e-30	6.13882e-30	1.17605e-29	2.13998e-29	3.73844e-29	6.31689e-29	1.03802e-28	1.66561e-28	2.61811e-28	4.04156e-28	6.13969e-28	9.1942e-28	1.35914e-27	1.98573e-27	2.87026e-27	4.1082e-27	5.82698e-27	8.19575e-27	1.14379e-26	1.58468e-26	2.18063e-26	2.9816e-26	4.05234e-26	5.47651e-26	7.36168e-26	9.84574e-26	1.31048e-25	1.73632e-25	2.29054e-25	3.00915e-25	3.93758e-25	5.13297e-25	6.66703e-25	8.62949e-25	1.11324e-24	1.43152e-24	1.83514e-24	2.34557e-24	2.9894e-24	3.79944e-24	4.81613e-24	6.08917e-24	7.67955e-24	9.66198e-24	1.21278e-23	1.51886e-23
5.28508e-33	1.07206e-31	3.75123e-31	9.83016e-31	2.21793e-30	4.54775e-30	8.71241e-30	1.58533e-29	2.7695e-29	4.67967e-29	7.68983e-29	1.23391e-28	1.93954e-28	2.99406e-28	4.54839e-28	6.81123e-28	1.00688e-27	1.47107e-27	2.12634e-27	3.04343e-27	4.31673e-27	6.07156e-27	8.4734e-27	1.17396e-26	1.61545e-26	2.20882e-26	3.00205e-26	4.0571e-26	5.45366e-26	7.2939e-26	9.7083e-26	1.2863e-25	1.69687e-25	2.22923e-25	2.91703e-25	3.80259e-25	4.93905e-25	6.39289e-25	8.24708e-25	1.0605e-24	1.3595e-24	1.73764e-24	2.2146e-24	2.8147e-24	3.56788e-24	4.51097e-24	5.68915e-24	7.15777e-24	8.98451e-24	1.1252e-23
3.91528e-33	7.94201e-32	2.77898e-31	7.28236e-31	1.64308e-30	3.36905e-30	6.45431e-30	1.17444e-29	2.0517e-29	3.46678e-29	5.69677e-29	9.14105e-29	1.43685e-28	2.21805e-28	3.36953e-28	5.04588e-28	7.45914e-28	1.08979e-27	1.57523e-27	2.25463e-27	3.19791e-27	4.49793e-27	6.27725e-27	8.69693e-27	1.19676e-26	1.63634e-26	2.22397e-26	3.00557e-26	4.04017e-26	5.40346e-26	7.19208e-26	9.52912e-26	1.25707e-25	1.65146e-25	2.16099e-25	2.81703e-25	3.65894e-25	4.73597e-25	6.10959e-25	7.85636e-25	1.00714e-24	1.28727e-24	1.64062e-24	2.08518e-24	2.64315e-24	3.34181e-24	4.21462e-24	5.30261e-24	6.65589e-24	8.33566e-24
2.90051e-33	5.88359e-32	2.05872e-31	5.39491e-31	1.21723e-30	2.49586e-30	4.78147e-30	8.7005e-30	1.51993e-29	2.56826e-29	4.22027e-29	6.77186e-29	1.06444e-28	1.64317e-28	2.49621e-28	3.73808e-28	5.52587e-28	8.07338e-28	1.16696e-27	1.67027e-27	2.36907e-27	3.33215e-27	4.6503e-27	6.44284e-27	8.86579e-27	1.21223e-26	1.64756e-26	2.22658e-26	2.99303e-26	4.00298e-26	5.32803e-26	7.05935e-26	9.31264e-26	1.22343e-25	1.6009e-25	2.08691e-25	2.71061e-25	3.50849e-25	4.52609e-25	5.82014e-25	7.4611e-25	9.53636e-25	1.2154e-24	1.54474e-24	1.95809e-24	2.47567e-24	3.12227e-24	3.92827e-24	4.9308e-24	6.17521e-24
2.14875e-33	4.35867e-32	1.52514e-31	3.99665e-31	9.01743e-31	1.84898e-30	3.5422e-30	6.44549e-30	1.126e-29	1.90261e-29	3.12645e-29	5.01672e-29	7.8856e-29	1.21729e-28	1.84924e-28	2.76924e-28	4.09367e-28	5.98091e-28	8.64506e-28	1.23737e-27	1.75505e-27	2.46851e-27	3.44503e-27	4.77297e-27	6.56794e-27	8.9804e-27	1.22054e-26	1.64949e-26	2.21729e-26	2.96548e-26	3.9471e-26	5.22969e-26	6.89897e-26	9.06338e-26	1.18597e-25	1.54602e-25	2.00807e-25	2.59915e-25	3.35301e-25	4.31166e-25	5.52732e-25	7.06471e-25	9.00389e-25	1.14437e-24	1.45059e-24	1.83402e-24	2.31303e-24	2.91013e-24	3.65283e-24	4.57471e-24
1.59183e-33	3.22898e-32	1.12985e-31	2.96079e-31	6.68028e-31	1.36976e-30	2.62413e-30	4.77494e-30	8.34158e-30	1.40949e-29	2.31613e-29	3.71647e-29	5.84179e-29	9.01793e-29	1.36995e-28	2.0515e-28	3.03266e-28	4.43076e-28	6.40442e-28	9.16663e-28	1.30017e-27	1.82872e-27	2.55214e-27	3.53591e-27	4.86565e-27	6.65284e-27	9.042e-27	1.22197e-26	1.64261e-26	2.19688e-26	2.92408e-26	3.87425e-26	5.11088e-26	6.71432e-26	8.78592e-26	1.14532e-25	1.48761e-25	1.9255e-25	2.48397e-25	3.19416e-25	4.09474e-25	5.23366e-25	6.67025e-25	8.47771e-25	1.07462e-24	1.35868e-24	1.71354e-24	2.15588e-24	2.70608e-24	3.38903e-24
1.17926e-33	2.39209e-32	8.37013e-32	2.19341e-31	4.94887e-31	1.01474e-30	1.944e-30	3.53736e-30	6.17959e-30	1.04418e-29	1.71583e-29	2.75323e-29	4.32771e-29	6.68065e-29	1.01488e-28	1.51979e-28	2.24665e-28	3.28239e-28	4.74451e-28	6.7908e-28	9.63193e-28	1.35475e-27	1.89067e-27	2.61946e-27	3.60456e-27	4.92855e-27	6.69848e-27	9.05261e-27	1.21688e-26	1.62749e-26	2.16621e-26	2.87012e-26	3.78623e-26	4.97409e-26	6.50877e-26	8.48474e-26	1.10205e-25	1.42645e-25	1.84017e-25	2.36629e-25	3.03346e-25	3.87719e-25	4.94144e-25	6.28044e-25	7.96101e-25	1.00653e-24	1.26942e-24	1.59711e-24	2.00471e-24	2.51065e-24
8.73617e-34	1.7721e-32	6.20075e-32	1.62492e-31	3.66621e-31	7.51738e-31	1.44015e-30	2.62054e-30	4.57796e-30	7.73544e-30	1.27112e-29	2.03964e-29	3.20604e-29	4.94915e-29	7.51844e-29	1.12589e-28	1.66436e-28	2.43165e-28	3.51482e-28	5.03075e-28	7.13551e-28	1.00362e-27	1.40064e-27	1.94055e-27	2.67032e-27	3.65116e-27	4.96236e-27	6.70634e-27	9.01485e-27	1.20567e-26	1.60477e-26	2.12623e-26	2.80491e-26	3.6849e-26	4.82181e-26	6.28565e-26	8.1642e-26	1.05674e-25	1.36323e-25	1.75299e-25	2.24724e-25	2.8723e-25	3.66071e-25	4.65266e-25	5.89766e-25	7.45658e-25	9.4041e-25	1.18317e-24	1.48513e-24	1.85994e-24
6.47192e-34	1.31281e-32	4.59363e-32	1.20377e-31	2.716e-31	5.56901e-31	1.06689e-30	1.94134e-30	3.39143e-30	5.73056e-30	9.41669e-30	1.51101e-29	2.3751e-29	3.66642e-29	5.5698e-29	8.34079e-29	1.23299e-28	1.80141e-28	2.60384e-28	3.72687e-28	5.28611e-28	7.43502e-28	1.03762e-27	1.43759e-27	1.97823e-27	2.70484e-27	3.6762e-27	4.96818e-27	6.67836e-27	8.93185e-27	1.18884e-26	1.57515e-26	2.07793e-26	2.72984e-26	3.57209e-26	4.65652e-26	6.04819e-26	7.8285e-26	1.00991e-25	1.29865e-25	1.6648e-25	2.12785e-25	2.71192e-25	3.44678e-25	4.3691e-25	5.52397e-25	6.96673e-25	8.76515e-25	1.10021e-24	1.37788e-24
4.79451e-34	9.72551e-33	3.40304e-32	8.91772e-32	2.01206e-31	4.12562e-31	7.90372e-31	1.43818e-30	2.51244e-30	4.2453e-30	6.97606e-30	1.11938e-29	1.75951e-29	2.71615e-29	4.12621e-29	6.17901e-29	9.1342e-29	1.33452e-28	1.92897e-28	2.76093e-28	3.91605e-28	5.508e-28	7.68689e-28	1.06499e-27	1.46551e-27	2.0038e-27	2.7234e-27	3.68052e-27	4.94745e-27	6.61688e-27	8.80717e-27	1.1669e-26	1.53937e-26	2.02231e-26	2.64627e-26	3.44964e-26	4.48061e-26	5.7995e-26	7.48158e-26	9.62062e-26	1.23331e-25	1.57635e-25	2.00904e-25	2.55344e-25	3.23671e-25	4.09226e-25	5.16108e-25	6.49338e-25	8.15056e-25	1.02076e-24
3.55186e-34	7.20483e-33	2.52104e-32	6.60641e-32	1.49057e-31	3.05634e-31	5.85522e-31	1.06543e-30	1.86126e-30	3.145e-30	5.16799e-30	8.29258e-30	1.30348e-29	2.01217e-29	3.05677e-29	4.57752e-29	6.76678e-29	9.88637e-29	1.42902e-28	2.04535e-28	2.90108e-28	4.08043e-28	5.69459e-28	7.88967e-28	1.08567e-27	1.48445e-27	2.01754e-27	2.72659e-27	3.66516e-27	4.9019e-27	6.52451e-27	8.64462e-27	1.14039e-26	1.49817e-26	1.9604e-26	2.55555e-26	3.31932e-26	4.29637e-26	5.54249e-26	7.12713e-26	9.1366e-26	1.16779e-25	1.48833e-25	1.89163e-25	2.39781e-25	3.03162e-25	3.82342e-25	4.81042e-25	6.03809e-25	7.56194e-25
2.63128e-34	5.33747e-33	1.86763e-32	4.89415e-32	1.10424e-31	2.26419e-31	4.33765e-31	7.89292e-31	1.37885e-30	2.32987e-30	3.82854e-30	6.14329e-30	9.65642e-30	1.49065e-29	2.26451e-29	3.39111e-29	5.01296e-29	7.324e-29	1.05864e-28	1.51523e-28	2.14917e-28	3.02285e-28	4.21866e-28	5.84481e-28	8.04286e-28	1.09971e-27	1.49463e-27	2.01991e-27	2.71522e-27	3.63142e-27	4.83348e-27	6.40409e-27	8.44823e-27	1.10987e-26	1.4523e-26	1.8932e-26	2.45901e-26	3.18283e-26	4.10598e-26	5.27991e-26	6.76856e-26	8.65119e-26	1.10258e-25	1.40136e-25	1.77634e-25	2.24588e-25	2.83246e-25	3.56364e-25	4.47312e-25	5.60202e-25
1.9493e-34	3.9541e-33	1.38357e-32	3.62568e-32	8.18043e-32	1.67735e-31	3.21341e-31	5.84722e-31	1.02148e-30	1.72601e-30	2.83625e-30	4.55106e-30	7.15365e-30	1.1043e-29	1.67759e-29	2.5122e-29	3.71369e-29	5.42575e-29	7.84262e-29	1.12251e-28	1.59215e-28	2.23939e-28	3.12526e-28	4.32994e-28	5.9583e-28	8.14683e-28	1.10725e-27	1.49639e-27	2.01148e-27	2.69022e-27	3.58073e-27	4.74427e-27	6.2586e-27	8.22212e-27	1.07589e-26	1.40252e-26	1.82168e-26	2.3579e-26	3.04178e-26	3.91145e-26	5.01427e-26	6.40896e-26	8.16815e-26	1.03815e-25	1.31595e-25	1.66379e-25	2.09834e-25	2.64001e-25	3.31377e-25	4.15008e-25
1.44408e-34	2.92927e-33	1.02498e-32	2.68597e-32	6.06021e-32	1.24261e-31	2.38055e-31	4.33172e-31	7.56731e-31	1.27866e-30	2.10115e-30	3.37151e-30	5.29956e-30	8.18088e-30	1.24279e-29	1.86108e-29	2.75117e-29	4.0195e-29	5.80995e-29	8.31578e-29	1.17949e-28	1.65898e-28	2.31525e-28	3.2077e-28	4.41402e-28	6.03532e-28	8.20272e-28	1.10855e-27	1.49014e-27	1.99297e-27	2.65267e-27	3.51464e-27	4.63649e-27	6.09109e-27	7.97041e-27	1.03901e-26	1.34953e-26	1.74677e-26	2.25341e-26	2.89768e-26	3.71466e-26	4.74787e-26	6.05111e-26	7.6908e-26	9.74877e-26	1.23256e-25	1.55449e-25	1.95577e-25	2.4549e-25	3.07446e-25
1.0698e-34	2.17005e-33	7.59321e-33	1.98981e-32	4.48952e-32	9.20551e-32	1.76356e-31	3.20902e-31	5.606e-31	9.47255e-31	1.55657e-30	2.49768e-30	3.92601e-30	6.06055e-30	9.20681e-30	1.37872e-29	2.03812e-29	2.97772e-29	4.30412e-29	6.16048e-29	8.73789e-29	1.229e-28	1.71518e-28	2.37632e-28	3.26998e-28	4.47108e-28	6.07672e-28	8.21234e-28	1.10393e-27	1.47643e-27	1.96514e-27	2.60371e-27	3.43479e-27	4.51239e-27	5.90462e-27	7.69718e-27	9.99759e-27	1.29404e-26	1.66937e-26	2.14665e-26	2.75189e-26	3.51731e-26	4.48277e-26	5.69749e-26	7.22207e-26	9.13106e-26	1.15159e-25	1.44887e-25	1.81864e-25	2.27761e-25
7.92528e-35	1.60762e-33	5.62519e-33	1.47409e-32	3.32591e-32	6.81961e-32	1.30648e-31	2.3773e-31	4.15303e-31	7.01744e-31	1.15313e-30	1.85032e-30	2.90846e-30	4.48976e-30	6.82057e-30	1.02138e-29	1.50987e-29	2.20595e-29	3.18857e-29	4.56379e-29	6.47319e-29	9.10466e-29	1.27063e-28	1.76042e-28	2.42246e-28	3.31225e-28	4.50175e-28	6.08385e-28	8.17808e-28	1.09376e-27	1.45582e-27	1.92888e-27	2.54456e-27	3.34286e-27	4.37425e-27	5.70221e-27	7.4064e-27	9.5865e-27	1.2367e-26	1.59028e-26	2.03865e-26	2.60569e-26	3.32092e-26	4.2208e-26	5.35024e-26	6.76446e-26	8.5312e-26	1.07335e-25	1.34728e-25	1.6873e-25
5.87119e-35	1.19095e-33	4.16724e-33	1.09203e-32	2.4639e-32	5.05209e-32	9.67861e-32	1.76115e-31	3.07664e-31	5.19864e-31	8.54263e-31	1.37075e-30	2.15464e-30	3.3261e-30	5.05281e-30	7.56659e-30	1.11854e-29	1.63421e-29	2.36215e-29	3.38094e-29	4.79545e-29	6.7449e-29	9.41309e-29	1.30415e-28	1.79461e-28	2.45378e-28	3.33498e-28	4.50703e-28	6.05847e-28	8.10279e-28	1.07849e-27	1.42895e-27	1.88506e-27	2.47645e-27	3.24052e-27	4.2243e-27	5.48679e-27	7.10185e-27	9.16168e-27	1.17811e-26	1.51027e-26	1.93034e-26	2.4602e-26	3.12685e-26	3.96356e-26	5.01123e-26	6.32007e-26	7.95156e-26	9.98089e-26	1.24998e-25
4.34948e-35	8.82278e-34	3.08717e-33	8.08998e-33	1.8253e-32	3.74268e-32	7.17009e-32	1.30469e-31	2.27923e-31	3.85125e-31	6.32854e-31	1.01548e-30	1.5962e-30	2.46404e-30	3.74321e-30	5.60547e-30	8.28636e-30	1.21065e-29	1.74992e-29	2.50466e-29	3.55256e-29	4.99674e-29	6.97339e-29	9.66141e-29	1.32948e-28	1.8178e-28	2.47061e-28	3.33889e-28	4.48823e-28	6.0027e-28	7.98968e-28	1.05859e-27	1.39648e-27	1.8346e-27	2.40064e-27	3.12944e-27	4.06472e-27	5.26118e-27	6.78714e-27	8.72763e-27	1.11884e-26	1.43003e-26	1.82256e-26	2.31642e-26	2.93627e-26	3.71241e-26	4.68202e-26	5.89066e-26	7.39402e-26	9.26008e-26
3.22218e-35	6.53608e-34	2.28703e-33	5.9932e-33	1.35222e-32	2.77265e-32	5.31173e-32	9.66538e-32	1.6885e-31	2.85308e-31	4.6883e-31	7.52285e-31	1.18249e-30	1.8254e-30	2.77304e-30	4.15263e-30	6.13869e-30	8.96871e-30	1.29638e-29	1.8555e-29	2.6318e-29	3.70168e-29	5.16602e-29	7.15735e-29	9.849e-29	1.34666e-28	1.83027e-28	2.47351e-28	3.32496e-28	4.44691e-28	5.9189e-28	7.84222e-28	1.03454e-27	1.35911e-27	1.77844e-27	2.31835e-27	3.01122e-27	3.89758e-27	5.02803e-27	6.46559e-27	8.28854e-27	1.05939e-26	1.35019e-26	1.71605e-26	2.17525e-26	2.75022e-26	3.46853e-26	4.36391e-26	5.47763e-26	6.86004e-26
2.38705e-35	4.84204e-34	1.69427e-33	4.43987e-33	1.00175e-32	2.05403e-32	3.93503e-32	7.16029e-32	1.25087e-31	2.11361e-31	3.47317e-31	5.57307e-31	8.76011e-31	1.35229e-30	2.05432e-30	3.07635e-30	4.54765e-30	6.64419e-30	9.60379e-30	1.37459e-29	1.94969e-29	2.74227e-29	3.82708e-29	5.3023e-29	7.29632e-29	9.97632e-29	1.3559e-28	1.83242e-28	2.46319e-28	3.29435e-28	4.38483e-28	5.80966e-28	7.66406e-28	1.00685e-27	1.3175e-27	1.71747e-27	2.23076e-27	2.8874e-27	3.72486e-27	4.78983e-27	6.1403e-27	7.84818e-27	1.00024e-26	1.27128e-26	1.61146e-26	2.03741e-26	2.56955e-26	3.23286e-26	4.05793e-26	5.08204e-26
1.76837e-35	3.58707e-34	1.25515e-33	3.28914e-33	7.42112e-33	1.52166e-32	2.91514e-32	5.30447e-32	9.26666e-32	1.5658e-31	2.57299e-31	4.12863e-31	6.48965e-31	1.0018e-30	1.52188e-30	2.27901e-30	3.36898e-30	4.92213e-30	7.11466e-30	1.01832e-29	1.44436e-29	2.03152e-29	2.83517e-29	3.92804e-29	5.40525e-29	7.39064e-29	1.00448e-28	1.35749e-28	1.82478e-28	2.44051e-28	3.24836e-28	4.3039e-28	5.67768e-28	7.45893e-28	9.76027e-28	1.27234e-27	1.65259e-27	2.13904e-27	2.75944e-27	3.54839e-27	4.54885e-27	5.81408e-27	7.40997e-27	9.41788e-27	1.1938e-26	1.50935e-26	1.90357e-26	2.39497e-26	3.00619e-26	3.76487e-26
1.31004e-35	2.65737e-34	9.29838e-34	2.43665e-33	5.4977e-33	1.12727e-32	2.15959e-32	3.92965e-32	6.86491e-32	1.15997e-31	1.90612e-31	3.05856e-31	4.80765e-31	7.42153e-31	1.12743e-30	1.68834e-30	2.4958e-30	3.64641e-30	5.27067e-30	7.5439e-30	1.07001e-29	1.50499e-29	2.10035e-29	2.90996e-29	4.00431e-29	5.47512e-29	7.44134e-29	1.00565e-28	1.35183e-28	1.80798e-28	2.40645e-28	3.18841e-28	4.20613e-28	5.52571e-28	7.23059e-28	9.42569e-28	1.22427e-27	1.58464e-27	2.04425e-27	2.62871e-27	3.36987e-27	4.30717e-27	5.48944e-27	6.97694e-27	8.84389e-27	1.11816e-26	1.4102e-26	1.77423e-26	2.22704e-26	2.78908e-26
9.70501e-36	1.96863e-34	6.88841e-34	1.80512e-33	4.0728e-33	8.35105e-33	1.59986e-32	2.91116e-32	5.08565e-32	8.5933e-32	1.41209e-31	2.26584e-31	3.56159e-31	5.49801e-31	8.35223e-31	1.25075e-30	1.84894e-30	2.70132e-30	3.90461e-30	5.58866e-30	7.92683e-30	1.11492e-29	1.55597e-29	2.15575e-29	2.96646e-29	4.05607e-29	5.51268e-29	7.45007e-29	1.00146e-28	1.33938e-28	1.78274e-28	2.36203e-28	3.11598e-28	4.09355e-28	5.35655e-28	6.98272e-28	9.06961e-28	1.17393e-27	1.51441e-27	1.9474e-27	2.49646e-27	3.19083e-27	4.06668e-27	5.16864e-27	6.55171e-27	8.28351e-27	1.0447e-26	1.31438e-26	1.64983e-26	2.0662e-26
7.18965e-36	1.4584e-34	5.10306e-34	1.33726e-33	3.0172e-33	6.18661e-33	1.18521e-32	2.15664e-32	3.76754e-32	6.36607e-32	1.0461e-31	1.67858e-31	2.63849e-31	4.07302e-31	6.18749e-31	9.26578e-31	1.36973e-30	2.00119e-30	2.89261e-30	4.14018e-30	5.87234e-30	8.25956e-30	1.15269e-29	1.59702e-29	2.19761e-29	3.00481e-29	4.08389e-29	5.51915e-29	7.41899e-29	9.92239e-29	1.32069e-28	1.74984e-28	2.30837e-28	3.03258e-28	3.96823e-28	5.17293e-28	6.71893e-28	8.69668e-28	1.12191e-27	1.44267e-27	1.84942e-27	2.36383e-27	3.01267e-27	3.82902e-27	4.85363e-27	6.13658e-27	7.73933e-27	9.7372e-27	1.22222e-26	1.53068e-26
5.32622e-36	1.08041e-34	3.78044e-34	9.9067e-34	2.2352e-33	4.58315e-33	8.78024e-33	1.59768e-32	2.79106e-32	4.7161e-32	7.7497e-32	1.24352e-31	1.95464e-31	3.01737e-31	4.5838e-31	6.86426e-31	1.01472e-30	1.48252e-30	2.1429e-30	3.06712e-30	4.35034e-30	6.11883e-30	8.53937e-30	1.1831e-29	1.62803e-29	2.22602e-29	3.02542e-29	4.08868e-29	5.49612e-29	7.35069e-29	9.78388e-29	1.29631e-28	1.71008e-28	2.24659e-28	2.93974e-28	3.8322e-28	4.97751e-28	6.44266e-28	8.31128e-28	1.06875e-27	1.37009e-27	1.75117e-27	2.23184e-27	2.83661e-27	3.59566e-27	4.54609e-27	5.73344e-27	7.2135e-27	9.05446e-27	1.13396e-26
3.94576e-36	8.00385e-35	2.80062e-34	7.33906e-34	1.65588e-33	3.39528e-33	6.50456e-33	1.18359e-32	2.06767e-32	3.49378e-32	5.74112e-32	9.21222e-32	1.44804e-31	2.23532e-31	3.39576e-31	5.08517e-31	7.51722e-31	1.09828e-30	1.5875e-30	2.27218e-30	3.22281e-30	4.53294e-30	6.32612e-30	8.76463e-30	1.20607e-29	1.64907e-29	2.24129e-29	3.02897e-29	4.07163e-29	5.44552e-29	7.24808e-29	9.60331e-29	1.26686e-28	1.66431e-28	2.17781e-28	2.83896e-28	3.68743e-28	4.77284e-28	6.15715e-28	7.91753e-28	1.01498e-27	1.2973e-27	1.65339e-27	2.10141e-27	2.66373e-27	3.36782e-27	4.24744e-27	5.34389e-27	6.70771e-27	8.40056e-27
2.92309e-36	5.92939e-35	2.07475e-34	5.43691e-34	1.2267e-33	2.51529e-33	4.8187e-33	8.76824e-33	1.53177e-32	2.58825e-32	4.25313e-32	6.82458e-32	1.07273e-31	1.65597e-31	2.51564e-31	3.76719e-31	5.56889e-31	8.13623e-31	1.17605e-30	1.68327e-30	2.38752e-30	3.35809e-30	4.6865e-30	6.493e-30	8.93481e-30	1.22166e-29	1.66039e-29	2.24392e-29	3.01634e-29	4.03414e-29	5.36951e-29	7.11431e-29	9.38514e-29	1.23295e-28	1.61336e-28	2.10316e-28	2.73171e-28	3.53581e-28	4.56133e-28	5.86545e-28	7.51919e-28	9.6106e-28	1.22486e-27	1.55677e-27	1.97334e-27	2.49495e-27	3.14658e-27	3.95885e-27	4.96919e-27	6.22329e-27
2.16548e-36	4.3926e-35	1.53701e-34	4.02776e-34	9.08764e-34	1.86337e-33	3.56978e-33	6.49567e-33	1.13476e-32	1.91742e-32	3.15079e-32	5.05577e-32	7.94699e-32	1.22677e-31	1.86363e-31	2.7908e-31	4.12554e-31	6.02747e-31	8.71236e-31	1.247e-30	1.76872e-30	2.48773e-30	3.47185e-30	4.81013e-30	6.61907e-30	9.05031e-30	1.23005e-29	1.66234e-29	2.23456e-29	2.98857e-29	3.97783e-29	5.27041e-29	6.95268e-29	9.13395e-29	1.19521e-28	1.55806e-28	2.0237e-28	2.61939e-28	3.37912e-28	4.34523e-28	5.57035e-28	7.11971e-28	9.07399e-28	1.15328e-27	1.46188e-27	1.8483e-27	2.33104e-27	2.93279e-27	3.68127e-27	4.61032e-27
1.60423e-36	3.25412e-35	1.13865e-34	2.98384e-34	6.73229e-34	1.38042e-33	2.64456e-33	4.81211e-33	8.40652e-33	1.42046e-32	2.33417e-32	3.74541e-32	5.88727e-32	9.08814e-32	1.38061e-31	2.06748e-31	3.05627e-31	4.46526e-31	6.45428e-31	9.23799e-31	1.3103e-30	1.84296e-30	2.57201e-30	3.56343e-30	4.90353e-30	6.70464e-30	9.1124e-30	1.23149e-29	1.6554e-29	2.21399e-29	2.94685e-29	3.90441e-29	5.15067e-29	6.76659e-29	8.85432e-29	1.15424e-28	1.4992e-28	1.94049e-28	2.50331e-28	3.21903e-28	4.12662e-28	5.27441e-28	6.72218e-28	8.54371e-28	1.08299e-27	1.36926e-27	1.72688e-27	2.17266e-27	2.72715e-27	3.41541e-27
1.18844e-36	2.41071e-35	8.4353e-35	2.21048e-34	4.9874e-34	1.02264e-33	1.95914e-33	3.5649e-33	6.2277e-33	1.0523e-32	1.72919e-32	2.77467e-32	4.3614e-32	6.73266e-32	1.02278e-31	1.53162e-31	2.26414e-31	3.30795e-31	4.78145e-31	6.84367e-31	9.70691e-31	1.3653e-30	1.90539e-30	2.63986e-30	3.63262e-30	4.96692e-30	6.75063e-30	9.12309e-30	1.22635e-29	1.64016e-29	2.18308e-29	2.89246e-29	3.81571e-29	5.01282e-29	6.55944e-29	8.55079e-29	1.11063e-28	1.43755e-28	1.8545e-28	2.38471e-28	3.05708e-28	3.90738e-28	4.97991e-28	6.32933e-28	8.02299e-28	1.01437e-27	1.2793e-27	1.60955e-27	2.02032e-27	2.5302e-27
8.80419e-37	1.7859e-35	6.24902e-35	1.63757e-34	3.69476e-34	7.5759e-34	1.45136e-33	2.64094e-33	4.6136e-33	7.79567e-33	1.28102e-32	2.05552e-32	3.231e-32	4.98768e-32	7.57697e-32	1.13465e-31	1.67732e-31	2.45059e-31	3.54218e-31	5.06992e-31	7.19106e-31	1.01144e-30	1.41155e-30	1.95565e-30	2.69111e-30	3.67958e-30	5.00099e-30	6.75855e-30	9.08503e-30	1.21506e-29	1.61726e-29	2.14279e-29	2.82675e-29	3.71358e-29	4.85935e-29	6.33458e-29	8.22776e-29	1.06496e-28	1.37385e-28	1.76664e-28	2.26474e-28	2.89466e-28	3.68921e-28	4.68889e-28	5.94358e-28	7.51463e-28	9.47731e-28	1.19238e-27	1.49669e-27	1.87442e-27
6.5223e-37	1.32303e-35	4.62939e-35	1.21314e-34	2.73714e-34	5.61237e-34	1.0752e-33	1.95646e-33	3.41784e-33	5.77517e-33	9.49001e-33	1.52277e-32	2.39359e-32	3.69496e-32	5.61316e-32	8.40573e-32	1.24259e-31	1.81544e-31	2.62411e-31	3.75589e-31	5.32727e-31	7.49291e-31	1.0457e-30	1.44878e-30	1.99363e-30	2.7259e-30	3.70482e-30	5.00686e-30	6.73036e-30	9.00139e-30	1.1981e-29	1.58742e-29	2.09411e-29	2.75109e-29	3.5999e-29	4.69277e-29	6.09528e-29	7.88945e-29	1.01777e-28	1.30876e-28	1.67776e-28	2.14442e-28	2.73303e-28	3.47361e-28	4.40311e-28	5.56698e-28	7.02097e-28	8.83339e-28	1.10878e-27	1.3886e-27
4.83184e-37	9.80122e-36	3.42954e-35	8.98715e-35	2.02773e-34	4.15774e-34	7.96525e-34	1.44938e-33	2.532e-33	4.27835e-33	7.03037e-33	1.1281e-32	1.77321e-32	2.7373e-32	4.15833e-32	6.22712e-32	9.20532e-32	1.34491e-31	1.94399e-31	2.78243e-31	3.94654e-31	5.55088e-31	7.74674e-31	1.07329e-30	1.47691e-30	2.0194e-30	2.7446e-30	3.70917e-30	4.98597e-30	6.66839e-30	8.87574e-30	1.17599e-29	1.55135e-29	2.03806e-29	2.66687e-29	3.47649e-29	4.51549e-29	5.84465e-29	7.53983e-29	9.69552e-29	1.24291e-28	1.58862e-28	2.02468e-28	2.57332e-28	3.26191e-28	4.12412e-28	5.20126e-28	6.54394e-28	8.21402e-28	1.0287e-27
3.57952e-37	7.26092e-36	2.54066e-35	6.65785e-35	1.50218e-34	3.08013e-34	5.9008e-34	1.07373e-33	1.87575e-33	3.16948e-33	5.20823e-33	8.35714e-33	1.31363e-32	2.02784e-32	3.08057e-32	4.61316e-32	6.81947e-32	9.96334e-32	1.44014e-31	2.06127e-31	2.92367e-31	4.11219e-31	5.73892e-31	7.9511e-31	1.09413e-30	1.49601e-30	2.03325e-30	2.74782e-30	3.6937e-30	4.94007e-30	6.57531e-30	8.71192e-30	1.14927e-29	1.50983e-29	1.97567e-29	2.57545e-29	3.34516e-29	4.32982e-29	5.58564e-29	7.18262e-29	9.20773e-29	1.17688e-28	1.49992e-28	1.90636e-28	2.41648e-28	3.05522e-28	3.85319e-28	4.84787e-28	6.08509e-28	7.62081e-28
2.65177e-37	5.37903e-36	1.88217e-35	4.93225e-35	1.11284e-34	2.28182e-34	4.37142e-34	7.95437e-34	1.38959e-33	2.34801e-33	3.85835e-33	6.19112e-33	9.7316e-33	1.50226e-32	2.28214e-32	3.41751e-32	5.05198e-32	7.38102e-32	1.06688e-31	1.52703e-31	2.16591e-31	3.04639e-31	4.2515e-31	5.89032e-31	8.10548e-31	1.10827e-30	1.50627e-30	2.03564e-30	2.73636e-30	3.65969e-30	4.87111e-30	6.45395e-30	8.51401e-30	1.11851e-29	1.46361e-29	1.90794e-29	2.47815e-29	3.20761e-29	4.13794e-29	5.32102e-29	6.82126e-29	8.71854e-29	1.11117e-28	1.41227e-28	1.79017e-28	2.26336e-28	2.85451e-28	3.59139e-28	4.50795e-28	5.64564e-28
1.96448e-37	3.98488e-36	1.39435e-35	3.6539e-35	8.24412e-35	1.69041e-34	3.23843e-34	5.89274e-34	1.02943e-33	1.73945e-33	2.85834e-33	4.58649e-33	7.20935e-33	1.1129e-32	1.69065e-32	2.53176e-32	3.7426e-32	5.468e-32	7.90368e-32	1.13125e-31	1.60454e-31	2.25682e-31	3.14959e-31	4.36365e-31	6.00469e-31	8.21026e-31	1.11587e-30	1.50804e-30	2.02714e-30	2.71117e-30	3.60861e-30	4.78121e-30	6.30733e-30	8.28613e-30	1.08427e-29	1.41344e-29	1.83586e-29	2.37626e-29	3.06547e-29	3.94191e-29	5.05331e-29	6.45886e-29	8.23174e-29	1.04623e-28	1.32619e-28	1.67674e-28	2.11467e-28	2.66057e-28	3.33957e-28	4.18239e-28
1.45532e-37	2.95207e-36	1.03296e-35	2.70688e-35	6.10739e-35	1.25229e-34	2.39909e-34	4.36545e-34	7.62622e-34	1.28862e-33	2.11751e-33	3.39776e-33	5.34081e-33	8.24458e-33	1.25247e-32	1.87557e-32	2.77259e-32	4.05079e-32	5.85519e-32	8.38052e-32	1.18867e-31	1.67189e-31	2.33327e-31	3.23267e-31	4.44838e-31	6.08231e-31	8.26658e-31	1.11718e-30	1.50175e-30	2.00848e-30	2.67332e-30	3.542e-30	4.67259e-30	6.13851e-30	8.03246e-30	1.0471e-29	1.36004e-29	1.76037e-29	2.27095e-29	2.92024e-29	3.74359e-29	4.78484e-29	6.09822e-29	7.75068e-29	9.82467e-29	1.24216e-28	1.56659e-28	1.971e-28	2.47401e-28	3.09839e-28
1.07813e-37	2.18695e-36	7.65233e-36	2.0053e-35	4.52447e-35	9.27718e-35	1.77729e-34	3.234e-34	5.64965e-34	9.54629e-34	1.56869e-33	2.51712e-33	3.95657e-33	6.10773e-33	9.27849e-33	1.38946e-32	2.05398e-32	3.0009e-32	4.33763e-32	6.20844e-32	8.80591e-32	1.23857e-31	1.72853e-31	2.39482e-31	3.29544e-31	4.50589e-31	6.12403e-31	8.27628e-31	1.11252e-30	1.48792e-30	1.98044e-30	2.62398e-30	3.46154e-30	4.54752e-30	5.95059e-30	7.7571e-30	1.00754e-29	1.30412e-29	1.68236e-29	2.16336e-29	2.77332e-29	3.54469e-29	4.51767e-29	5.74184e-29	7.2783e-29	9.20215e-29	1.16056e-28	1.46015e-28	1.8328e-28	2.29535e-28
7.98698e-38	1.62013e-36	5.66898e-36	1.48557e-35	3.35181e-35	6.8727e-35	1.31665e-34	2.39581e-34	4.18536e-34	7.07207e-34	1.16211e-33	1.86473e-33	2.9311e-33	4.52472e-33	6.87368e-33	1.02934e-32	1.52163e-32	2.22312e-32	3.2134e-32	4.59933e-32	6.52358e-32	9.17554e-32	1.28053e-31	1.77413e-31	2.44132e-31	3.33804e-31	4.5368e-31	6.13122e-31	8.24175e-31	1.10228e-30	1.46715e-30	1.94389e-30	2.56437e-30	3.36889e-30	4.40831e-30	5.7466e-30	7.46406e-30	9.66114e-30	1.24633e-29	1.60266e-29	2.05452e-29	2.62597e-29	3.34677e-29	4.25366e-29	5.39189e-29	6.81712e-29	8.59762e-29	1.08171e-28	1.35777e-28	1.70043e-28
5.9169e-38	1.20022e-36	4.19969e-36	1.10053e-35	2.48308e-35	5.09142e-35	9.75396e-35	1.77486e-34	3.10059e-34	5.23912e-34	8.60914e-34	1.38143e-33	2.17141e-33	3.35199e-33	5.09214e-33	7.6255e-33	1.12725e-32	1.64693e-32	2.38054e-32	3.40726e-32	4.83279e-32	6.79741e-32	9.48638e-32	1.31431e-31	1.80858e-31	2.47288e-31	3.36094e-31	4.54212e-31	6.10564e-31	8.16588e-31	1.08689e-30	1.44007e-30	1.89973e-30	2.49573e-30	3.26575e-30	4.25719e-30	5.52951e-30	7.15715e-30	9.233e-30	1.18728e-29	1.52203e-29	1.94537e-29	2.47935e-29	3.15119e-29	3.99441e-29	5.05025e-29	6.36928e-29	8.01347e-29	1.00586e-28	1.25971e-28
4.38335e-38	8.89147e-37	3.1112e-36	8.15296e-36	1.83951e-35	3.77182e-35	7.22591e-35	1.31485e-34	2.29697e-34	3.88123e-34	6.37781e-34	1.02339e-33	1.60862e-33	2.48322e-33	3.77235e-33	5.64911e-33	8.35087e-33	1.22007e-32	1.76355e-32	2.52416e-32	3.58022e-32	5.03565e-32	7.02768e-32	9.73663e-32	1.33983e-31	1.83196e-31	2.48985e-31	3.36488e-31	4.52317e-31	6.04943e-31	8.05189e-31	1.06683e-30	1.40736e-30	1.84889e-30	2.41933e-30	3.1538e-30	4.09636e-30	5.30214e-30	6.83998e-30	8.79558e-30	1.12755e-29	1.44117e-29	1.83675e-29	2.33446e-29	2.95913e-29	3.74131e-29	4.71848e-29	5.93652e-29	7.45159e-29	9.33218e-29
3.24726e-38	6.58696e-37	2.30484e-36	6.03986e-36	1.36274e-35	2.79423e-35	5.35309e-35	9.74063e-35	1.70164e-34	2.87529e-34	4.7248e-34	7.58142e-34	1.1917e-33	1.83961e-33	2.79463e-33	4.18496e-33	6.18648e-33	9.03854e-33	1.30647e-32	1.86995e-32	2.65229e-32	3.7305e-32	5.20623e-32	7.21307e-32	9.92568e-32	1.35715e-31	1.84452e-31	2.49277e-31	3.35085e-31	4.48153e-31	5.96498e-31	7.90328e-31	1.04259e-30	1.36969e-30	1.79228e-30	2.3364e-30	3.03466e-30	3.92792e-30	5.06718e-30	6.51593e-30	8.35307e-30	1.06764e-29	1.3607e-29	1.72941e-29	2.19218e-29	2.77163e-29	3.49553e-29	4.39789e-29	5.52027e-29	6.91345e-29
2.40563e-38	4.87974e-37	1.70747e-36	4.47444e-36	1.00955e-35	2.07002e-35	3.96566e-35	7.21604e-35	1.26061e-34	2.13007e-34	3.50022e-34	5.61646e-34	8.82831e-34	1.36282e-33	2.07031e-33	3.1003e-33	4.58306e-33	6.69591e-33	9.67856e-33	1.38529e-32	1.96487e-32	2.76362e-32	3.85687e-32	5.34358e-32	7.35313e-32	1.0054e-31	1.36646e-31	1.84669e-31	2.48237e-31	3.32e-31	4.41897e-31	5.85489e-31	7.72373e-31	1.01469e-30	1.32776e-30	1.73084e-30	2.24813e-30	2.90988e-30	3.75386e-30	4.82712e-30	6.1881e-30	7.90928e-30	1.00803e-29	1.28118e-29	1.62401e-29	2.05328e-29	2.58955e-29	3.25803e-29	4.08952e-29	5.12161e-29
1.78214e-38	3.615e-37	1.26492e-36	3.31475e-36	7.4789e-36	1.53351e-35	2.93784e-35	5.34577e-35	9.3388e-35	1.57799e-34	2.59302e-34	4.16077e-34	6.54017e-34	1.0096e-33	1.53372e-33	2.29676e-33	3.39521e-33	4.96045e-33	7.17005e-33	1.02625e-32	1.45561e-32	2.04734e-32	2.85724e-32	3.95862e-32	5.44733e-32	7.44818e-32	1.0123e-31	1.36806e-31	1.83898e-31	2.45952e-31	3.27365e-31	4.33741e-31	5.72188e-31	7.51701e-31	9.83626e-31	1.28224e-30	1.66546e-30	2.15569e-30	2.78093e-30	3.57602e-30	4.58426e-30	5.85934e-30	7.46766e-30	9.4912e-30	1.20309e-29	1.5211e-29	1.91839e-29	2.41361e-29	3.02959e-29	3.79418e-29
1.32024e-38	2.67806e-37	9.37077e-37	2.45562e-36	5.5405e-36	1.13605e-35	2.1764e-35	3.96025e-35	6.91836e-35	1.16901e-34	1.92096e-34	3.08238e-34	4.84508e-34	7.47931e-34	1.13621e-33	1.70148e-33	2.51523e-33	3.6748e-33	5.31171e-33	7.60263e-33	1.07834e-32	1.51671e-32	2.1167e-32	2.93262e-32	4.03548e-32	5.51775e-32	7.49927e-32	1.01348e-31	1.36235e-31	1.82205e-31	2.42518e-31	3.21323e-31	4.23887e-31	5.56873e-31	7.28688e-31	9.49907e-31	1.2338e-30	1.59698e-30	2.06016e-30	2.64918e-30	3.3961e-30	4.34071e-30	5.53218e-30	7.03126e-30	8.91274e-30	1.12686e-29	1.42118e-29	1.78805e-29	2.24438e-29	2.8108e-29
9.78057e-39	1.98395e-37	6.94204e-37	1.81917e-36	4.1045e-36	8.41607e-36	1.61232e-35	2.93382e-35	5.12524e-35	8.6602e-35	1.42308e-34	2.28348e-34	3.58932e-34	5.54081e-34	8.41726e-34	1.26049e-33	1.86333e-33	2.72236e-33	3.93501e-33	5.63217e-33	7.98855e-33	1.1236e-32	1.56809e-32	2.17254e-32	2.98956e-32	4.08765e-32	5.5556e-32	7.50807e-32	1.00926e-31	1.34981e-31	1.79662e-31	2.38042e-31	3.14023e-31	4.12542e-31	5.39825e-31	7.03709e-31	9.14022e-31	1.18307e-30	1.52621e-30	1.96256e-30	2.5159e-30	3.21567e-30	4.09834e-30	5.20888e-30	6.60272e-30	8.348e-30	1.05283e-29	1.32462e-29	1.66267e-29	2.08229e-29
7.24562e-39	1.46975e-37	5.14279e-37	1.34768e-36	3.04069e-36	6.23478e-36	1.19444e-35	2.17343e-35	3.79687e-35	6.41564e-35	1.05424e-34	1.69164e-34	2.65903e-34	4.10473e-34	6.23566e-34	9.33792e-34	1.38039e-33	2.01677e-33	2.91513e-33	4.17241e-33	5.91806e-33	8.32387e-33	1.16167e-32	1.60945e-32	2.21472e-32	3.0282e-32	4.11569e-32	5.56212e-32	7.47675e-32	9.99964e-32	1.33097e-31	1.76346e-31	2.32634e-31	3.05619e-31	3.99913e-31	5.2132e-31	6.77124e-31	8.76438e-31	1.13064e-30	1.4539e-30	1.86382e-30	2.38223e-30	3.03613e-30	3.85883e-30	4.89142e-30	6.18435e-30	7.79959e-30	9.81301e-30	1.23174e-29	1.5426e-29
5.36769e-39	1.08882e-37	3.80987e-37	9.98382e-37	2.2526e-36	4.61884e-36	8.84859e-36	1.61012e-35	2.81279e-35	4.75282e-35	7.81004e-35	1.2532e-34	1.96986e-34	3.04086e-34	4.61949e-34	6.9177e-34	1.02262e-33	1.49406e-33	2.15958e-33	3.091e-33	4.38421e-33	6.16647e-33	8.60585e-33	1.19231e-32	1.6407e-32	2.24335e-32	3.04898e-32	4.12052e-32	5.53891e-32	7.40792e-32	9.86005e-32	1.3064e-31	1.7234e-31	2.26408e-31	2.96263e-31	3.86204e-31	5.01626e-31	6.49282e-31	8.37599e-31	1.07708e-30	1.38075e-30	1.7648e-30	2.24922e-30	2.8587e-30	3.62365e-30	4.58148e-30	5.77808e-30	7.26966e-30	9.12495e-30	1.14279e-29
3.97648e-39	8.06616e-38	2.82242e-37	7.3962e-37	1.66877e-36	3.42172e-36	6.5552e-36	1.1928e-35	2.08377e-35	3.52098e-35	5.78582e-35	9.28394e-35	1.45931e-34	2.25273e-34	3.4222e-34	5.12476e-34	7.57574e-34	1.10683e-33	1.59986e-33	2.28987e-33	3.2479e-33	4.56823e-33	6.37537e-33	8.83287e-33	1.21546e-32	1.66191e-32	2.25874e-32	3.05255e-32	4.10333e-32	5.48792e-32	7.30451e-32	9.67807e-32	1.27672e-31	1.67727e-31	2.19477e-31	2.86107e-31	3.71614e-31	4.81e-31	6.20509e-31	7.97917e-31	1.02289e-30	1.3074e-30	1.66626e-30	2.11777e-30	2.68447e-30	3.39404e-30	4.2805e-30	5.38549e-30	6.75993e-30	8.46596e-30
2.94585e-39	5.97556e-38	2.0909e-37	5.47924e-37	1.23625e-36	2.53487e-36	4.85621e-36	8.8365e-36	1.54369e-35	2.6084e-35	4.28624e-35	6.87771e-35	1.08108e-34	1.66886e-34	2.53523e-34	3.79651e-34	5.61225e-34	8.19958e-34	1.1852e-33	1.69638e-33	2.4061e-33	3.38423e-33	4.72299e-33	6.54355e-33	9.00438e-33	1.23118e-32	1.67331e-32	2.26139e-32	3.03982e-32	4.06555e-32	5.41131e-32	7.16969e-32	9.45821e-32	1.24255e-31	1.62592e-31	2.11953e-31	2.75298e-31	3.56333e-31	4.59684e-31	5.91112e-31	7.57773e-31	9.68543e-31	1.2344e-30	1.56889e-30	1.9887e-30	2.51437e-30	3.17108e-30	3.98967e-30	5.00788e-30	6.27174e-30
2.18234e-39	4.4268e-38	1.54898e-37	4.05912e-37	9.15839e-37	1.87788e-36	3.59757e-36	6.54624e-36	1.1436e-35	1.93235e-35	3.17532e-35	5.09513e-35	8.00886e-35	1.23632e-34	1.87814e-34	2.81253e-34	4.15766e-34	6.0744e-34	8.78019e-34	1.25671e-33	1.78249e-33	2.5071e-33	3.49888e-33	4.84758e-33	6.67061e-33	9.12077e-33	1.23962e-32	1.67528e-32	2.25195e-32	3.01183e-32	4.0088e-32	5.31144e-32	7.00681e-32	9.20506e-32	1.20451e-31	1.57019e-31	2.03946e-31	2.63978e-31	3.40542e-31	4.37906e-31	5.61372e-31	7.17514e-31	9.14463e-31	1.16226e-30	1.47327e-30	1.86269e-30	2.34919e-30	2.95562e-30	3.70993e-30	4.64622e-30
1.61672e-39	3.27946e-38	1.14751e-37	3.00707e-37	6.7847e-37	1.39117e-36	2.66515e-36	4.84957e-36	8.47197e-36	1.43152e-35	2.35234e-35	3.77457e-35	5.93311e-35	9.1589e-35	1.39136e-34	2.08357e-34	3.08007e-34	4.50002e-34	6.50453e-34	9.30991e-34	1.3205e-33	1.85731e-33	2.59203e-33	3.59118e-33	4.94171e-33	6.75684e-33	9.18334e-33	1.24108e-32	1.66829e-32	2.23122e-32	2.96979e-32	3.93481e-32	5.19077e-32	6.81927e-32	8.92326e-32	1.16322e-31	1.51087e-31	1.9556e-31	2.5228e-31	3.24409e-31	4.15875e-31	5.31547e-31	6.77451e-31	8.61022e-31	1.09142e-30	1.37992e-30	1.74032e-30	2.18958e-30	2.74838e-30	3.442e-30
1.19769e-39	2.42948e-38	8.50097e-38	2.22769e-37	5.02623e-37	1.0306e-36	1.97439e-36	3.59265e-36	6.27619e-36	1.0605e-35	1.74265e-35	2.79627e-35	4.39536e-35	6.78508e-35	1.03075e-34	1.54355e-34	2.28177e-34	3.3337e-34	4.81867e-34	6.89695e-34	9.78249e-34	1.37593e-33	1.92022e-33	2.66041e-33	3.66091e-33	5.00559e-33	6.80319e-33	9.19412e-33	1.2359e-32	1.65293e-32	2.20008e-32	2.91498e-32	3.84542e-32	5.05184e-32	6.61051e-32	8.61737e-32	1.11928e-31	1.44874e-31	1.86894e-31	2.40328e-31	3.08088e-31	3.9378e-31	5.01868e-31	6.37861e-31	8.08546e-31	1.02227e-30	1.28926e-30	1.62208e-30	2.03605e-30	2.5499e-30
8.87273e-40	1.7998e-38	6.29767e-38	1.65031e-37	3.72352e-37	7.63488e-37	1.46266e-36	2.6615e-36	4.64952e-36	7.85636e-36	1.29099e-35	2.07153e-35	3.25616e-35	5.02651e-35	7.63596e-35	1.14349e-34	1.69038e-34	2.46966e-34	3.56976e-34	5.10939e-34	7.24704e-34	1.01931e-33	1.42254e-33	1.97088e-33	2.71207e-33	3.70823e-33	5.03993e-33	6.81117e-33	9.15576e-33	1.22452e-32	1.62986e-32	2.15947e-32	2.84876e-32	3.7425e-32	4.89719e-32	6.3839e-32	8.29182e-32	1.07326e-31	1.38454e-31	1.78039e-31	2.28237e-31	2.91719e-31	3.71793e-31	4.72539e-31	5.98985e-31	7.57314e-31	9.5511e-31	1.20167e-30	1.50834e-30	1.88901e-30
6.57308e-40	1.33333e-38	4.66543e-38	1.22258e-37	2.75845e-37	5.65606e-37	1.08357e-36	1.97169e-36	3.44445e-36	5.82013e-36	9.56389e-36	1.53462e-35	2.41222e-35	3.72373e-35	5.65686e-35	8.47117e-35	1.25226e-34	1.82957e-34	2.64454e-34	3.78513e-34	5.36874e-34	7.55124e-34	1.05384e-33	1.46006e-33	2.00915e-33	2.74712e-33	3.73367e-33	5.04584e-33	6.78276e-33	9.07147e-33	1.20743e-32	1.59977e-32	2.11041e-32	2.77251e-32	3.62792e-32	4.72931e-32	6.14273e-32	7.95087e-32	1.02569e-31	1.31895e-31	1.69082e-31	2.16111e-31	2.75431e-31	3.50066e-31	4.43739e-31	5.61032e-31	7.07563e-31	8.90216e-31	1.11741e-30	1.39941e-30
4.86946e-40	9.87753e-39	3.45624e-38	9.05712e-38	2.04351e-37	4.19011e-37	8.02726e-37	1.46066e-36	2.55171e-36	4.31166e-36	7.0851e-36	1.13688e-35	1.78702e-35	2.75861e-35	4.19071e-35	6.2756e-35	9.27698e-35	1.35538e-34	1.95913e-34	2.80409e-34	3.97726e-34	5.5941e-34	7.80705e-34	1.08164e-33	1.48841e-33	2.03512e-33	2.76597e-33	3.73805e-33	5.02479e-33	6.72031e-33	8.94484e-33	1.18514e-32	1.56343e-32	2.05393e-32	2.68763e-32	3.50356e-32	4.55065e-32	5.89015e-32	7.59853e-32	9.77101e-32	1.25259e-31	1.60099e-31	2.04044e-31	2.59335e-31	3.2873e-31	4.15622e-31	5.24175e-31	6.59488e-31	8.27797e-31	1.03671e-30
3.60738e-40	7.31745e-39	2.56044e-38	6.70968e-38	1.51387e-37	3.10411e-37	5.94674e-37	1.08209e-36	1.89035e-36	3.19416e-36	5.24877e-36	8.4222e-36	1.32386e-35	2.04363e-35	3.10455e-35	4.64908e-35	6.87256e-35	1.00409e-34	1.45136e-34	2.07732e-34	2.94643e-34	4.14421e-34	5.7836e-34	8.013e-34	1.10264e-33	1.50765e-33	2.04908e-33	2.76921e-33	3.72245e-33	4.97853e-33	6.6265e-33	8.77975e-33	1.15822e-32	1.52159e-32	1.99105e-32	2.5955e-32	3.3712e-32	4.36353e-32	5.62913e-32	7.23854e-32	9.27942e-32	1.18604e-31	1.5116e-31	1.9212e-31	2.43529e-31	3.07901e-31	3.88319e-31	4.88561e-31	6.13247e-31	7.68015e-31
2.67242e-40	5.4209e-39	1.89682e-38	4.97065e-38	1.1215e-37	2.29958e-37	4.40546e-37	8.01629e-37	1.40041e-36	2.36629e-36	3.88839e-36	6.23932e-36	9.80736e-36	1.51396e-35	2.29991e-35	3.44412e-35	5.09132e-35	7.43849e-35	1.07519e-34	1.53892e-34	2.18277e-34	3.07011e-34	4.2846e-34	5.93618e-34	8.16859e-34	1.1169e-33	1.518e-33	2.05148e-33	2.75766e-33	3.68818e-33	4.90903e-33	6.5042e-33	8.58029e-33	1.12722e-32	1.475e-32	1.92279e-32	2.49745e-32	3.23258e-32	4.17016e-32	5.36244e-32	6.87436e-32	8.78642e-32	1.11982e-31	1.42326e-31	1.80411e-31	2.28098e-31	2.87674e-31	3.61935e-31	4.54305e-31	5.68959e-31
1.97977e-40	4.0159e-39	1.4052e-38	3.68235e-38	8.3083e-38	1.70357e-37	3.26364e-37	5.93862e-37	1.03745e-36	1.75299e-36	2.88059e-36	4.6222e-36	7.26547e-36	1.12157e-35	1.70381e-35	2.55147e-35	3.77174e-35	5.51057e-35	7.96521e-35	1.14006e-34	1.61703e-34	2.27439e-34	3.17411e-34	4.39763e-34	6.05144e-34	8.27418e-34	1.12456e-33	1.51978e-33	2.04293e-33	2.73227e-33	3.6367e-33	4.81843e-33	6.35644e-33	8.35064e-33	1.09271e-32	1.42444e-32	1.85016e-32	2.39476e-32	3.08933e-32	3.9726e-32	5.09265e-32	6.50914e-32	8.29583e-32	1.05438e-31	1.33652e-31	1.68979e-31	2.13114e-31	2.68128e-31	3.36557e-31	4.21495e-31
1.46665e-40	2.97505e-39	1.041e-38	2.72795e-38	6.15494e-38	1.26204e-37	2.41777e-37	4.39944e-37	7.6856e-37	1.29865e-36	2.13399e-36	3.42421e-36	5.38239e-36	8.30876e-36	1.26222e-35	1.89017e-35	2.79417e-35	4.08233e-35	5.90077e-35	8.44576e-35	1.19793e-34	1.68491e-34	2.35144e-34	3.25784e-34	4.48302e-34	6.12966e-34	8.33094e-34	1.12588e-33	1.51344e-33	2.02412e-33	2.69413e-33	3.56958e-33	4.70896e-33	6.18631e-33	8.09499e-33	1.05525e-32	1.37063e-32	1.77408e-32	2.28863e-32	2.94297e-32	3.77273e-32	4.82209e-32	6.1457e-32	7.81102e-32	9.90116e-32	1.25183e-31	1.57879e-31	1.98634e-31	2.49328e-31	3.12251e-31
1.08652e-40	2.20397e-39	7.7119e-39	2.02092e-38	4.55969e-38	9.34941e-38	1.79112e-37	3.25918e-37	5.69363e-37	9.62062e-37	1.5809e-36	2.53672e-36	3.98738e-36	6.15528e-36	9.35073e-36	1.40027e-35	2.06997e-35	3.02426e-35	4.3714e-35	6.25677e-35	8.87447e-35	1.24821e-34	1.74199e-34	2.41347e-34	3.3211e-34	4.54097e-34	6.17171e-34	8.34071e-34	1.12118e-33	1.4995e-33	1.99586e-33	2.64441e-33	3.48849e-33	4.58293e-33	5.99692e-33	7.8175e-33	1.01539e-32	1.31427e-32	1.69546e-32	2.18021e-32	2.79491e-32	3.57229e-32	4.55285e-32	5.78655e-32	7.33496e-32	9.27379e-32	1.16959e-31	1.47152e-31	1.84706e-31	2.31322e-31
8.04916e-41	1.63274e-39	5.71312e-39	1.49713e-38	3.3779e-38	6.92621e-38	1.3269e-37	2.41446e-37	4.21795e-37	7.12713e-37	1.17116e-36	1.87925e-36	2.95392e-36	4.55995e-36	6.92719e-36	1.03735e-35	1.53347e-35	2.24043e-35	3.23841e-35	4.63513e-35	6.57437e-35	9.24698e-35	1.2905e-34	1.78794e-34	2.46033e-34	3.36403e-34	4.57212e-34	6.17895e-34	8.30592e-34	1.11086e-33	1.47857e-33	1.95903e-33	2.58433e-33	3.39512e-33	4.44263e-33	5.79134e-33	7.52217e-33	9.73635e-33	1.25603e-32	1.61514e-32	2.07052e-32	2.64642e-32	3.37283e-32	4.28678e-32	5.43387e-32	6.87019e-32	8.66456e-32	1.09013e-31	1.36834e-31	1.71367e-31
5.96296e-41	1.20957e-39	4.23238e-39	1.1091e-38	2.50241e-38	5.13106e-38	9.8299e-38	1.78868e-37	3.12473e-37	5.27991e-37	8.67617e-37	1.39218e-36	2.18832e-36	3.37809e-36	5.13179e-36	7.68487e-36	1.13603e-35	1.65975e-35	2.39908e-35	3.43379e-35	4.87041e-35	6.85033e-35	9.56023e-35	1.32454e-34	1.82266e-34	2.49214e-34	3.38711e-34	4.57748e-34	6.15318e-34	8.22945e-34	1.09535e-33	1.45128e-33	1.91452e-33	2.51516e-33	3.29118e-33	4.29033e-33	5.57256e-33	7.21287e-33	9.30489e-33	1.19652e-32	1.53388e-32	1.96052e-32	2.49865e-32	3.17572e-32	4.02551e-32	5.08956e-32	6.41886e-32	8.07586e-32	1.01369e-31	1.26952e-31
4.41747e-41	8.96069e-40	3.13543e-39	8.21643e-39	1.85383e-38	3.80118e-38	7.28217e-38	1.32508e-37	2.31486e-37	3.91145e-37	6.42746e-37	1.03135e-36	1.62115e-36	2.50255e-36	3.80172e-36	5.69309e-36	8.41589e-36	1.22957e-35	1.77728e-35	2.54381e-35	3.60809e-35	5.07485e-35	7.0824e-35	9.81243e-35	1.35026e-34	1.84622e-34	2.50923e-34	3.39108e-34	4.55839e-34	6.09653e-34	8.11457e-34	1.07514e-33	1.41831e-33	1.86328e-33	2.43817e-33	3.17836e-33	4.12825e-33	5.34342e-33	6.89323e-33	8.86406e-33	1.13632e-32	1.45239e-32	1.85105e-32	2.35263e-32	2.98217e-32	3.77044e-32	4.75521e-32	5.98274e-32	7.5096e-32	9.40483e-32
3.27254e-41	6.63824e-40	2.32278e-39	6.08688e-39	1.37335e-38	2.81599e-38	5.39476e-38	9.81647e-38	1.71489e-37	2.89767e-37	4.76158e-37	7.64045e-37	1.20097e-36	1.85394e-36	2.81639e-36	4.21755e-36	6.23464e-36	9.10891e-36	1.31664e-35	1.8845e-35	2.67294e-35	3.75954e-35	5.24677e-35	7.26923e-35	1.0003e-34	1.36771e-34	1.85888e-34	2.51217e-34	3.37693e-34	4.51642e-34	6.01142e-34	7.96481e-34	1.05071e-33	1.38035e-33	1.80624e-33	2.35458e-33	3.05829e-33	3.95851e-33	5.10663e-33	6.56666e-33	8.4181e-33	1.07595e-32	1.37129e-32	1.74287e-32	2.20925e-32	2.79321e-32	3.52275e-32	4.43213e-32	5.56325e-32	6.96727e-32
2.42436e-41	4.91773e-40	1.72076e-39	4.50927e-39	1.01741e-38	2.08613e-38	3.99654e-38	7.27222e-38	1.27042e-37	2.14665e-37	3.52747e-37	5.66018e-37	8.89704e-37	1.37343e-36	2.08643e-36	3.12444e-36	4.61874e-36	6.74804e-36	9.75391e-36	1.39608e-35	1.98016e-35	2.78514e-35	3.8869e-35	5.38518e-35	7.41037e-35	1.01323e-34	1.3771e-34	1.86106e-34	2.50169e-34	3.34585e-34	4.45337e-34	5.90048e-34	7.78386e-34	1.02259e-33	1.33809e-33	1.74432e-33	2.26563e-33	2.93253e-33	3.78308e-33	4.8647e-33	6.23628e-33	7.97086e-33	1.01588e-32	1.29115e-32	1.63665e-32	2.06926e-32	2.60972e-32	3.2834e-32	4.12136e-32	5.16148e-32
1.79601e-41	3.64315e-40	1.27477e-39	3.34055e-39	7.53712e-39	1.54545e-38	2.96071e-38	5.38739e-38	9.41151e-38	1.59028e-37	2.61321e-37	4.19317e-37	6.59109e-37	1.01746e-36	1.54566e-36	2.31464e-36	3.42165e-36	4.99907e-36	7.22588e-36	1.03424e-35	1.46694e-35	2.06328e-35	2.87949e-35	3.98944e-35	5.48974e-35	7.50617e-35	1.02018e-34	1.37871e-34	1.8533e-34	2.47866e-34	3.29914e-34	4.37118e-34	5.76643e-34	7.57553e-34	9.91284e-34	1.29222e-33	1.67842e-33	2.17247e-33	2.80258e-33	3.60386e-33	4.61995e-33	5.90496e-33	7.5258e-33	9.5651e-33	1.21246e-32	1.53295e-32	1.93332e-32	2.4324e-32	3.05318e-32	3.82372e-32
1.33052e-41	2.69891e-40	9.44372e-40	2.47474e-39	5.58364e-39	1.14489e-38	2.19335e-38	3.99108e-38	6.97222e-38	1.17811e-37	1.93591e-37	3.10637e-37	4.8828e-37	7.53754e-37	1.14506e-36	1.71473e-36	2.53482e-36	3.7034e-36	5.35306e-36	7.66182e-36	1.08674e-35	1.52852e-35	2.13318e-35	2.95545e-35	4.0669e-35	5.5607e-35	7.55766e-35	1.02137e-34	1.37296e-34	1.83624e-34	2.44406e-34	3.23825e-34	4.27187e-34	5.61209e-34	7.34361e-34	9.57303e-34	1.24341e-33	1.60941e-33	2.0762e-33	2.6698e-33	3.42254e-33	4.3745e-33	5.57525e-33	7.086e-33	8.98213e-33	1.13564e-32	1.43224e-32	1.80197e-32	2.26185e-32	2.83268e-32
9.85671e-42	1.9994e-40	6.99608e-40	1.83333e-39	4.13646e-39	8.48159e-39	1.62487e-38	2.95666e-38	5.16515e-38	8.72763e-38	1.43416e-37	2.30126e-37	3.61727e-37	5.58395e-37	8.48279e-37	1.2703e-36	1.87784e-36	2.74355e-36	3.96564e-36	5.67602e-36	8.05074e-36	1.13235e-35	1.5803e-35	2.18945e-35	3.01283e-35	4.11947e-35	5.59885e-35	7.56652e-35	1.01711e-34	1.36032e-34	1.81061e-34	2.39895e-34	3.16468e-34	4.15754e-34	5.44028e-34	7.09187e-34	9.21138e-34	1.19228e-33	1.53809e-33	1.97784e-33	2.53548e-33	3.24071e-33	4.13025e-33	5.24944e-33	6.65413e-33	8.41299e-33	1.06103e-32	1.33493e-32	1.67562e-32	2.0985e-32
7.30203e-42	1.48119e-40	5.18283e-40	1.35817e-39	3.06436e-39	6.28332e-39	1.20373e-38	2.19035e-38	3.82643e-38	6.46558e-38	1.06245e-37	1.70481e-37	2.67974e-37	4.13669e-37	6.2842e-37	9.41062e-37	1.39114e-36	2.03247e-36	2.93782e-36	4.2049e-36	5.96413e-36	8.38867e-36	1.17071e-35	1.62198e-35	2.23196e-35	3.05178e-35	4.14773e-35	5.60542e-35	7.53496e-35	1.00775e-34	1.34133e-34	1.77719e-34	2.34445e-34	3.07998e-34	4.03026e-34	5.25379e-34	6.82396e-34	8.83262e-34	1.13944e-33	1.46522e-33	1.87833e-33	2.40078e-33	3.05976e-33	3.88888e-33	4.9295e-33	6.2325e-33	7.86031e-33	9.88941e-33	1.24133e-32	1.55461e-32
5.40948e-42	1.09729e-40	3.83953e-40	1.00616e-39	2.27014e-39	4.6548e-39	8.91748e-39	1.62265e-38	2.83469e-38	4.78982e-38	7.87084e-38	1.26296e-37	1.9852e-37	3.06454e-37	4.65545e-37	6.97156e-37	1.03058e-36	1.50569e-36	2.17639e-36	3.11506e-36	4.41834e-36	6.21448e-36	8.67285e-36	1.2016e-35	1.65348e-35	2.26081e-35	3.07271e-35	4.1526e-35	5.58204e-35	7.46559e-35	9.93682e-35	1.31657e-34	1.73681e-34	2.28171e-34	2.98569e-34	3.8921e-34	5.05531e-34	6.54337e-34	8.4412e-34	1.08546e-33	1.3915e-33	1.77854e-33	2.26673e-33	2.88095e-33	3.65186e-33	4.61715e-33	5.82306e-33	7.32625e-33	9.19599e-33	1.15168e-32
4.00744e-42	8.12896e-41	2.84439e-40	7.45378e-40	1.68176e-39	3.44836e-39	6.60624e-39	1.20209e-38	2.09999e-38	3.54839e-38	5.83086e-38	9.35622e-38	1.47067e-37	2.27026e-37	3.44884e-37	5.16466e-37	7.63472e-37	1.11544e-36	1.61231e-36	2.3077e-36	3.27319e-36	4.6038e-36	6.425e-36	8.90164e-36	1.22493e-35	1.67485e-35	2.27632e-35	3.07632e-35	4.13527e-35	5.53065e-35	7.36138e-35	9.75342e-35	1.28666e-34	1.69033e-34	2.21185e-34	2.88334e-34	3.74507e-34	4.84744e-34	6.2534e-34	8.04129e-34	1.03085e-33	1.31757e-33	1.67923e-33	2.13426e-33	2.70537e-33	3.42047e-33	4.31383e-33	5.42742e-33	6.81256e-33	8.53187e-33
2.96879e-42	6.02208e-41	2.10718e-40	5.5219e-40	1.24588e-39	2.55461e-39	4.89402e-39	8.9053e-39	1.55571e-38	2.62871e-38	4.31961e-38	6.93126e-38	1.0895e-37	1.68185e-37	2.55497e-37	3.82607e-37	5.65594e-37	8.26341e-37	1.19443e-36	1.70958e-36	2.42484e-36	3.41058e-36	4.75976e-36	6.5945e-36	9.07448e-36	1.24076e-35	1.68634e-35	2.27899e-35	3.06349e-35	4.0972e-35	5.45344e-35	7.22551e-35	9.53184e-35	1.25223e-34	1.63858e-34	2.13603e-34	2.77441e-34	3.59108e-34	4.63263e-34	5.95714e-34	7.63673e-34	9.76083e-34	1.24401e-33	1.5811e-33	2.00418e-33	2.53395e-33	3.19576e-33	4.02073e-33	5.04687e-33	6.32057e-33
2.19933e-42	4.46127e-41	1.56104e-40	4.09072e-40	9.22969e-40	1.8925e-39	3.62558e-39	6.59721e-39	1.1525e-38	1.9474e-38	3.20004e-38	5.1348e-38	8.07121e-38	1.24595e-37	1.89277e-37	2.83442e-37	4.19002e-37	6.12169e-37	8.84855e-37	1.26649e-36	1.79636e-36	2.52662e-36	3.52612e-36	4.88532e-36	6.72254e-36	9.19178e-36	1.24927e-35	1.68832e-35	2.26949e-35	3.03528e-35	4.04001e-35	5.35279e-35	7.06136e-35	9.27672e-35	1.21389e-34	1.58241e-34	2.05534e-34	2.66033e-34	3.43194e-34	4.41315e-34	5.65743e-34	7.231e-34	9.21583e-34	1.17131e-33	1.48474e-33	1.87719e-33	2.36748e-33	2.97863e-33	3.73881e-33	4.68239e-33
1.6293e-42	3.30499e-41	1.15644e-40	3.03048e-40	6.83752e-40	1.402e-39	2.68589e-39	4.88733e-39	8.53793e-39	1.44267e-38	2.37065e-38	3.80396e-38	5.9793e-38	9.2302e-38	1.4022e-37	2.09979e-37	3.10405e-37	4.53506e-37	6.55517e-37	9.38239e-37	1.33078e-36	1.87177e-36	2.61221e-36	3.61914e-36	4.98018e-36	6.80944e-36	9.25484e-36	1.25074e-35	1.68128e-35	2.24859e-35	2.99291e-35	3.96545e-35	5.23119e-35	6.87236e-35	8.99273e-35	1.17228e-34	1.52263e-34	1.97082e-34	2.54244e-34	3.26935e-34	4.19113e-34	5.35686e-34	6.82725e-34	8.67726e-34	1.09992e-33	1.39066e-33	1.75387e-33	2.20663e-33	2.76978e-33	3.4688e-33
1.20702e-42	2.44839e-41	8.56715e-41	2.24504e-40	5.06536e-40	1.03863e-39	1.98976e-39	3.62062e-39	6.32505e-39	1.06875e-38	1.75622e-38	2.81804e-38	4.42957e-38	6.8379e-38	1.03877e-37	1.55556e-37	2.29953e-37	3.35965e-37	4.85619e-37	6.95065e-37	9.85865e-37	1.38664e-36	1.93517e-36	2.68112e-36	3.68941e-36	5.04456e-36	6.85615e-36	9.2657e-36	1.24552e-35	1.6658e-35	2.2172e-35	2.93767e-35	3.87536e-35	5.09117e-35	6.66198e-35	8.68445e-35	1.12799e-34	1.46002e-34	1.88349e-34	2.42199e-34	3.10486e-34	3.96846e-34	5.05775e-34	6.42827e-34	8.14841e-34	1.03023e-33	1.2993e-33	1.63471e-33	2.0519e-33	2.56975e-33
8.94181e-43	1.81382e-41	6.3467e-41	1.66316e-40	3.75251e-40	7.69432e-40	1.47405e-39	2.68222e-39	4.68571e-39	7.91752e-39	1.30104e-38	2.08765e-38	3.28151e-38	5.06564e-38	7.69541e-38	1.15239e-37	1.70354e-37	2.48889e-37	3.59755e-37	5.14917e-37	7.30347e-37	1.02725e-36	1.43361e-36	1.98622e-36	2.73318e-36	3.7371e-36	5.07916e-36	6.8642e-36	9.22704e-36	1.23405e-35	1.64254e-35	2.17628e-35	2.87094e-35	3.77163e-35	4.93531e-35	6.4336e-35	8.35638e-35	1.08161e-34	1.39532e-34	1.79425e-34	2.30014e-34	2.93991e-34	3.74688e-34	4.76218e-34	6.03649e-34	7.6321e-34	9.62546e-34	1.21102e-33	1.52009e-33	1.90372e-33
6.62426e-43	1.34371e-41	4.70175e-41	1.2321e-40	2.77993e-40	5.7001e-40	1.092e-39	1.98704e-39	3.47126e-39	5.86545e-39	9.63835e-39	1.54657e-38	2.431e-38	3.75272e-38	5.7009e-38	8.53712e-38	1.26201e-37	1.84382e-37	2.66513e-37	3.8146e-37	5.41054e-37	7.61003e-37	1.06205e-36	1.47143e-36	2.02479e-36	2.76851e-36	3.76274e-36	5.08512e-36	6.83556e-36	9.1421e-36	1.21683e-35	1.61223e-35	2.12684e-35	2.7941e-35	3.65617e-35	4.76613e-35	6.19056e-35	8.01277e-35	1.03368e-34	1.32922e-34	1.70398e-34	2.17794e-34	2.77575e-34	3.52791e-34	4.47194e-34	5.654e-34	7.13071e-34	8.97147e-34	1.12611e-33	1.41031e-33
4.90737e-43	9.95443e-42	3.48314e-41	9.12763e-41	2.05942e-40	4.22273e-40	8.08976e-40	1.47204e-39	2.57157e-39	4.34523e-39	7.14027e-39	1.14573e-38	1.80093e-38	2.78008e-38	4.22333e-38	6.32445e-38	9.34921e-38	1.36593e-37	1.97438e-37	2.82592e-37	4.00823e-37	5.63765e-37	7.86783e-37	1.09006e-36	1.5e-36	2.05096e-36	2.7875e-36	3.76715e-36	5.06391e-36	6.77263e-36	9.01448e-36	1.19437e-35	1.5756e-35	2.06992e-35	2.70856e-35	3.53084e-35	4.58608e-35	5.93601e-35	7.65769e-35	9.84708e-35	1.26234e-34	1.61345e-34	2.05633e-34	2.61354e-34	3.31289e-34	4.18858e-34	5.28256e-34	6.64623e-34	8.34242e-34	1.04478e-33
3.63547e-43	7.37442e-42	2.58038e-41	6.76192e-41	1.52566e-40	3.12828e-40	5.99304e-40	1.09051e-39	1.90507e-39	3.21903e-39	5.28964e-39	8.48777e-39	1.33416e-38	2.05954e-38	3.12872e-38	4.68527e-38	6.92606e-38	1.01191e-37	1.46266e-37	2.0935e-37	2.96937e-37	4.17647e-37	5.82863e-37	8.07538e-37	1.11123e-36	1.51939e-36	2.06503e-36	2.79077e-36	3.75144e-36	5.01729e-36	6.67809e-36	8.8481e-36	1.16724e-35	1.53343e-35	2.00655e-35	2.61571e-35	3.39745e-35	4.3975e-35	5.67295e-35	7.2949e-35	9.35166e-35	1.19528e-34	1.52337e-34	1.93616e-34	2.45425e-34	3.10298e-34	3.91342e-34	4.92365e-34	6.18021e-34	7.73994e-34
2.69322e-43	5.46311e-42	1.91159e-41	5.00935e-41	1.13023e-40	2.31749e-40	4.43975e-40	8.0787e-40	1.41131e-39	2.38471e-39	3.91866e-39	6.2879e-39	9.88372e-39	1.52574e-38	2.31781e-38	3.47093e-38	5.13095e-38	7.4964e-38	1.08356e-37	1.5509e-37	2.19976e-37	3.09401e-37	4.31796e-37	5.98239e-37	8.23218e-37	1.12559e-36	1.52981e-36	2.06746e-36	2.77913e-36	3.7169e-36	4.94725e-36	6.55484e-36	8.64709e-36	1.13599e-35	1.48649e-35	1.93776e-35	2.51689e-35	3.25775e-35	4.20263e-35	5.40419e-35	6.92788e-35	8.85483e-35	1.12854e-34	1.43434e-34	1.81816e-34	2.29874e-34	2.89913e-34	3.64753e-34	4.57841e-34	5.73389e-34
1.99519e-43	4.04717e-42	1.41614e-41	3.71102e-41	8.37299e-41	1.71684e-40	3.28905e-40	5.98485e-40	1.04552e-39	1.76664e-39	2.90302e-39	4.65819e-39	7.32204e-39	1.1303e-38	1.71708e-38	2.57133e-38	3.8011e-38	5.55347e-38	8.02722e-38	1.14893e-37	1.62962e-37	2.2921e-37	3.19882e-37	4.43187e-37	6.09855e-37	8.3386e-37	1.13331e-36	1.53161e-36	2.05883e-36	2.75355e-36	3.66501e-36	4.85594e-36	6.40592e-36	8.41565e-36	1.10122e-35	1.43553e-35	1.86456e-35	2.4134e-35	3.11338e-35	4.00352e-35	5.1323e-35	6.55982e-35	8.36041e-35	1.06259e-34	1.34692e-34	1.70295e-34	2.14773e-34	2.70215e-34	3.39177e-34	4.24777e-34
1.47807e-43	2.99822e-42	1.0491e-41	2.74919e-41	6.20286e-41	1.27186e-40	2.43659e-40	4.43369e-40	7.74543e-40	1.30876e-39	2.15061e-39	3.45087e-39	5.4243e-39	8.37345e-39	1.27204e-38	1.90489e-38	2.81593e-38	4.11411e-38	5.94671e-38	8.51152e-38	1.20725e-37	1.69803e-37	2.36975e-37	3.28321e-37	4.51792e-37	6.17739e-37	8.3958e-37	1.13464e-36	1.52522e-36	2.03988e-36	2.71511e-36	3.59737e-36	4.74562e-36	6.23447e-36	8.15802e-36	1.06347e-35	1.3813e-35	1.78789e-35	2.30645e-35	2.96588e-35	3.8021e-35	4.85963e-35	6.19355e-35	7.87183e-35	9.97825e-35	1.26158e-34	1.59108e-34	2.00181e-34	2.51269e-34	3.14682e-34
1.09498e-43	2.22113e-42	7.77195e-42	2.03665e-41	4.59519e-41	9.4222e-41	1.80507e-40	3.28456e-40	5.73796e-40	9.69552e-40	1.59321e-39	2.55647e-39	4.01842e-39	6.20321e-39	9.42353e-39	1.41118e-38	2.08609e-38	3.04781e-38	4.40543e-38	6.30549e-38	8.94356e-38	1.25793e-37	1.75555e-37	2.43226e-37	3.34696e-37	4.57632e-37	6.21976e-37	8.40565e-37	1.12991e-36	1.51118e-36	2.0114e-36	2.665e-36	3.51565e-36	4.61861e-36	6.04361e-36	7.87836e-36	1.02329e-35	1.3245e-35	1.70866e-35	2.19718e-35	2.81667e-35	3.6001e-35	4.58829e-35	5.8316e-35	7.39207e-35	9.34599e-35	1.1787e-34	1.48297e-34	1.86144e-34	2.33122e-34
8.11183e-44	1.64546e-42	5.7576e-42	1.50879e-41	3.4042e-41	6.98013e-41	1.33723e-40	2.43326e-40	4.25078e-40	7.18262e-40	1.18028e-39	1.89388e-39	2.97692e-39	4.59545e-39	6.98112e-39	1.04543e-38	1.54541e-38	2.25787e-38	3.26363e-38	4.67122e-38	6.62555e-38	9.31897e-38	1.30054e-37	1.80186e-37	2.47949e-37	3.39022e-37	4.60771e-37	6.22706e-37	8.37058e-37	1.11951e-36	1.49008e-36	1.97428e-36	2.60445e-36	3.42155e-36	4.47721e-36	5.83643e-36	7.58073e-36	9.81215e-36	1.26581e-35	1.62771e-35	2.08664e-35	2.66702e-35	3.39909e-35	4.32015e-35	5.47618e-35	6.92368e-35	8.73202e-35	1.09861e-34	1.37899e-34	1.72701e-34
6.00939e-44	1.21898e-42	4.26533e-42	1.11774e-41	2.52189e-41	5.17101e-41	9.90643e-41	1.8026e-40	3.14906e-40	5.32101e-40	8.74371e-40	1.40302e-39	2.20536e-39	3.40439e-39	5.17174e-39	7.7447e-39	1.14487e-38	1.67267e-38	2.41775e-38	3.46052e-38	4.90833e-38	6.90366e-38	9.63466e-38	1.33485e-37	1.83685e-37	2.51154e-37	3.41348e-37	4.61312e-37	6.20108e-37	8.29352e-37	1.10388e-36	1.46258e-36	1.92943e-36	2.53475e-36	3.3168e-36	4.32374e-36	5.61595e-36	7.26902e-36	9.37733e-36	1.20584e-35	1.54582e-35	1.97578e-35	2.51811e-35	3.20045e-35	4.05685e-35	5.12919e-35	6.46884e-35	8.13873e-35	1.02158e-34	1.2794e-34
4.45186e-44	9.03046e-43	3.15984e-42	8.2804e-42	1.86827e-41	3.83078e-41	7.33886e-41	1.3354e-40	2.33288e-40	3.9419e-40	6.4775e-40	1.03938e-39	1.63377e-39	2.52204e-39	3.83132e-39	5.73742e-39	8.48141e-39	1.23915e-38	1.79112e-38	2.56362e-38	3.63618e-38	5.11436e-38	7.13753e-38	9.88883e-38	1.36077e-37	1.86059e-37	2.52877e-37	3.41748e-37	4.59387e-37	6.14399e-37	8.17775e-37	1.08351e-36	1.42935e-36	1.87779e-36	2.45715e-36	3.2031e-36	4.16039e-36	5.38502e-36	6.9469e-36	8.93307e-36	1.14517e-35	1.46369e-35	1.86546e-35	2.37095e-35	3.00539e-35	3.7998e-35	4.79223e-35	6.02932e-35	7.56807e-35	9.47805e-35
3.29802e-44	6.68993e-43	2.34086e-42	6.13427e-42	1.38405e-41	2.83791e-41	5.43676e-41	9.89289e-41	1.72824e-40	2.92023e-40	4.79865e-40	7.69993e-40	1.21032e-39	1.86837e-39	2.83831e-39	4.25038e-39	6.28318e-39	9.17982e-39	1.32689e-38	1.89918e-38	2.69375e-38	3.78881e-38	5.28762e-38	7.32582e-38	1.00808e-37	1.37836e-37	1.87336e-37	2.53173e-37	3.40323e-37	4.55158e-37	6.05823e-37	8.02682e-37	1.05889e-36	1.3911e-36	1.8203e-36	2.37292e-36	3.0821e-36	3.98932e-36	5.14639e-36	6.61778e-36	8.48364e-36	1.08433e-35	1.38197e-35	1.75644e-35	2.22645e-35	2.81496e-35	3.55017e-35	4.46663e-35	5.60656e-35	7.02151e-35
2.44324e-44	4.95602e-43	1.73416e-42	4.54438e-42	1.02533e-41	2.10238e-41	4.02765e-41	7.32883e-41	1.28031e-40	2.16336e-40	3.55493e-40	5.70425e-40	8.96631e-40	1.38412e-39	2.10267e-39	3.14876e-39	4.6547e-39	6.80058e-39	9.82985e-39	1.40694e-38	1.99558e-38	2.80682e-38	3.91716e-38	5.4271e-38	7.46807e-38	1.02111e-37	1.38782e-37	1.87555e-37	2.52117e-37	3.37189e-37	4.48804e-37	5.94641e-37	7.84446e-37	1.03055e-36	1.34851e-36	1.7579e-36	2.28327e-36	2.95536e-36	3.81254e-36	4.90257e-36	6.28483e-36	8.03292e-36	1.02379e-35	1.30121e-35	1.64939e-35	2.08537e-35	2.63003e-35	3.30896e-35	4.15344e-35	5.20167e-35
1.80999e-44	3.67151e-43	1.28469e-42	3.36656e-42	7.5958e-42	1.55748e-41	2.98376e-41	5.42933e-41	9.48478e-41	1.60266e-40	2.63356e-40	4.22581e-40	6.6424e-40	1.02538e-39	1.5577e-39	2.33266e-39	3.44828e-39	5.03799e-39	7.28213e-39	1.04229e-38	1.47836e-38	2.07934e-38	2.90191e-38	4.0205e-38	5.53248e-38	7.56461e-38	1.02812e-37	1.38944e-37	1.86773e-37	2.49796e-37	3.32482e-37	4.40521e-37	5.81132e-37	7.63451e-37	9.99002e-37	1.30228e-36	1.69149e-36	2.18939e-36	2.8244e-36	3.63191e-36	4.65592e-36	5.95093e-36	7.58439e-36	9.63956e-36	1.2219e-35	1.54488e-35	1.94838e-35	2.45134e-35	3.07695e-35	3.85349e-35
1.34088e-44	2.71992e-43	9.51725e-43	2.49401e-42	5.62711e-42	1.15381e-41	2.21042e-41	4.02215e-41	7.0265e-41	1.18728e-40	1.95099e-40	3.13056e-40	4.92081e-40	7.59622e-40	1.15397e-39	1.72808e-39	2.55455e-39	3.73224e-39	5.39474e-39	7.72147e-39	1.0952e-38	1.54042e-38	2.14978e-38	2.97846e-38	4.09856e-38	5.604e-38	7.6165e-38	1.02933e-37	1.38365e-37	1.85054e-37	2.46309e-37	3.26346e-37	4.30513e-37	5.65578e-37	7.40079e-37	9.64756e-37	1.25309e-36	1.62194e-36	2.09236e-36	2.69059e-36	3.44919e-36	4.40856e-36	5.61866e-36	7.14116e-36	9.05206e-36	1.14448e-35	1.44339e-35	1.816e-35	2.27946e-35	2.85473e-35
9.93345e-45	2.01497e-43	7.05055e-43	1.84761e-42	4.16866e-42	8.54762e-42	1.63752e-41	2.97968e-41	5.20536e-41	8.79557e-41	1.44533e-40	2.31917e-40	3.64543e-40	5.62742e-40	8.54883e-40	1.28019e-39	1.89246e-39	2.76491e-39	3.99652e-39	5.72021e-39	8.11342e-39	1.14117e-38	1.5926e-38	2.2065e-38	3.03629e-38	4.15154e-38	5.64244e-38	7.62543e-38	1.02503e-37	1.37091e-37	1.8247e-37	2.41763e-37	3.18932e-37	4.18991e-37	5.48264e-37	7.14709e-37	9.2831e-37	1.20156e-36	1.55006e-36	1.99324e-36	2.55522e-36	3.26594e-36	4.1624e-36	5.2903e-36	6.70593e-36	8.47849e-36	1.06929e-35	1.34532e-35	1.68866e-35	2.11484e-35
7.35888e-45	1.49272e-43	5.22318e-43	1.36874e-42	3.08822e-42	6.33223e-42	1.21311e-41	2.2074e-41	3.85622e-41	6.51592e-41	1.07072e-40	1.71809e-40	2.7006e-40	4.1689e-40	6.33313e-40	9.48388e-40	1.40197e-39	2.0483e-39	2.96069e-39	4.23763e-39	6.01057e-39	8.45398e-39	1.17983e-38	1.63461e-38	2.24934e-38	3.07554e-38	4.18002e-38	5.64906e-38	7.59362e-38	1.0156e-37	1.35177e-37	1.79103e-37	2.36271e-37	3.10396e-37	4.06164e-37	5.29469e-37	6.87709e-37	8.90138e-37	1.14831e-36	1.47663e-36	1.89296e-36	2.41947e-36	3.08358e-36	3.91915e-36	4.96788e-36	6.28102e-36	7.92151e-36	9.9664e-36	1.25099e-35	1.56671e-35
5.45159e-45	1.10584e-43	3.86942e-43	1.01399e-42	2.28781e-42	4.69103e-42	8.98691e-42	1.63528e-41	2.85676e-41	4.82711e-41	7.93212e-41	1.27279e-40	2.00065e-40	3.08839e-40	4.6917e-40	7.02583e-40	1.0386e-39	1.51741e-39	2.19334e-39	3.13932e-39	4.45274e-39	6.26286e-39	8.74037e-39	1.21095e-38	1.66635e-38	2.27842e-38	3.09664e-38	4.18493e-38	5.62549e-38	7.52371e-38	1.00142e-37	1.32682e-37	1.75034e-37	2.29947e-37	3.00894e-37	3.9224e-37	5.09467e-37	6.59431e-37	8.50692e-37	1.09391e-36	1.40234e-36	1.79239e-36	2.28438e-36	2.90338e-36	3.68029e-36	4.6531e-36	5.8684e-36	7.38329e-36	9.26759e-36	1.16065e-35
4.03864e-45	8.19224e-44	2.86654e-43	7.51181e-43	1.69485e-42	3.4752e-42	6.65767e-42	1.21145e-41	2.11634e-41	3.57601e-41	5.87626e-41	9.42906e-41	1.48212e-40	2.28794e-40	3.4757e-40	5.20487e-40	7.69416e-40	1.12413e-39	1.62486e-39	2.32566e-39	3.29867e-39	4.63964e-39	6.47503e-39	8.97094e-39	1.23446e-38	1.68789e-38	2.29405e-38	3.10027e-38	4.16747e-38	5.5737e-38	7.41869e-38	9.82936e-38	1.29668e-37	1.70349e-37	2.22907e-37	2.90579e-37	3.77423e-37	4.88518e-37	6.30208e-37	8.1039e-37	1.03888e-36	1.32783e-36	1.69231e-36	2.15088e-36	2.72643e-36	3.4471e-36	4.34742e-36	5.46968e-36	6.8656e-36	8.5983e-36
2.9919e-45	6.06896e-44	2.12358e-43	5.56489e-43	1.25558e-42	2.57449e-42	4.93212e-42	8.97463e-42	1.56782e-41	2.64918e-41	4.35324e-41	6.98522e-41	1.09798e-40	1.69495e-40	2.57486e-40	3.85586e-40	5.69998e-40	8.32775e-40	1.20373e-39	1.72289e-39	2.44371e-39	3.43713e-39	4.79682e-39	6.64584e-39	9.14513e-39	1.25042e-38	1.69947e-38	2.29674e-38	3.08734e-38	4.1291e-38	5.4959e-38	7.28177e-38	9.60605e-38	1.26198e-37	1.65134e-37	2.15266e-37	2.79601e-37	3.61903e-37	4.6687e-37	6.00351e-37	7.69618e-37	9.83682e-37	1.25369e-36	1.59341e-36	2.01979e-36	2.55367e-36	3.22064e-36	4.05204e-36	5.08616e-36	6.36977e-36
2.21645e-45	4.496e-44	1.57319e-43	4.12257e-43	9.30155e-43	1.90723e-42	3.65381e-42	6.64857e-42	1.16147e-41	1.96256e-41	3.22496e-41	5.17478e-41	8.13405e-41	1.25565e-40	1.9075e-40	2.85649e-40	4.22265e-40	6.16935e-40	8.91744e-40	1.27635e-39	1.81035e-39	2.54629e-39	3.55357e-39	4.92336e-39	6.77488e-39	9.26335e-39	1.259e-38	1.70146e-38	2.28716e-38	3.05891e-38	4.07146e-38	5.39446e-38	7.11634e-38	9.34895e-38	1.22334e-37	1.59473e-37	2.07134e-37	2.68105e-37	3.45866e-37	4.44751e-37	5.70147e-37	7.2873e-37	9.28758e-37	1.18043e-36	1.4963e-36	1.89181e-36	2.38591e-36	3.00182e-36	3.76792e-36	4.71884e-36
1.64199e-45	3.33072e-44	1.16545e-43	3.05407e-43	6.89076e-43	1.41291e-42	2.70681e-42	4.92538e-42	8.6044e-42	1.4539e-41	2.38911e-41	3.83357e-41	6.02585e-41	9.30206e-41	1.41311e-40	2.11614e-40	3.12821e-40	4.57036e-40	6.6062e-40	9.45544e-40	1.34114e-39	1.88634e-39	2.63255e-39	3.64731e-39	5.01895e-39	6.86245e-39	9.32689e-39	1.26048e-38	1.69437e-38	2.2661e-38	3.01621e-38	3.99632e-38	5.27191e-38	6.92587e-38	9.06274e-38	1.18141e-37	1.53449e-37	1.98617e-37	2.56224e-37	3.2948e-37	4.22375e-37	5.39856e-37	6.88041e-37	8.74482e-37	1.10848e-36	1.40149e-36	1.76753e-36	2.2238e-36	2.79134e-36	3.49581e-36
1.21642e-45	2.46746e-44	8.63385e-44	2.26251e-43	5.1048e-43	1.04671e-42	2.00525e-42	3.64881e-42	6.3743e-42	1.07707e-41	1.76989e-41	2.83998e-41	4.46406e-41	6.89114e-41	1.04686e-40	1.56768e-40	2.31744e-40	3.38581e-40	4.89399e-40	7.00476e-40	9.9354e-40	1.39743e-39	1.95024e-39	2.702e-39	3.71813e-39	5.08383e-39	6.90953e-39	9.33783e-39	1.25522e-38	1.67877e-38	2.23447e-38	2.96055e-38	3.90553e-38	5.13081e-38	6.71384e-38	8.75207e-38	1.13677e-37	1.47139e-37	1.89815e-37	2.44085e-37	3.12903e-37	3.99935e-37	5.09713e-37	6.47832e-37	8.21184e-37	1.03825e-36	1.30942e-36	1.64744e-36	2.06788e-36	2.58976e-36
9.01143e-46	1.82794e-44	6.39611e-44	1.67611e-43	3.78173e-43	7.75423e-43	1.48553e-42	2.70311e-42	4.72219e-42	7.97917e-42	1.31117e-41	2.10391e-41	3.30706e-41	5.10508e-41	7.75532e-41	1.16136e-40	1.7168e-40	2.50827e-40	3.62556e-40	5.18926e-40	7.36033e-40	1.03524e-39	1.44477e-39	2.00169e-39	2.75446e-39	3.7662e-39	5.11871e-39	6.91764e-39	9.29888e-39	1.24366e-38	1.65533e-38	2.19323e-38	2.89329e-38	3.801e-38	4.97374e-38	6.48369e-38	8.42143e-38	1.09003e-37	1.40618e-37	1.80822e-37	2.31805e-37	2.96279e-37	3.77605e-37	4.79926e-37	6.08348e-37	7.69151e-37	9.7004e-37	1.22045e-36	1.53192e-36	1.91854e-36
6.67583e-46	1.35417e-44	4.73836e-44	1.24169e-43	2.80157e-43	5.74447e-43	1.10051e-42	2.00251e-42	3.49829e-42	5.91111e-42	9.71339e-42	1.55861e-41	2.44993e-41	3.78194e-41	5.74529e-41	8.60359e-41	1.27184e-40	1.85817e-40	2.68588e-40	3.8443e-40	5.45266e-40	7.66928e-40	1.07031e-39	1.48289e-39	2.04055e-39	2.79007e-39	3.79203e-39	5.12471e-39	6.88878e-39	9.21327e-39	1.2263e-38	1.62478e-38	2.1434e-38	2.81585e-38	3.68463e-38	4.80324e-38	6.23875e-38	8.07515e-38	1.04173e-37	1.33957e-37	1.71725e-37	2.19489e-37	2.79736e-37	3.55538e-37	4.50676e-37	5.69801e-37	7.18623e-37	9.04132e-37	1.13488e-36	1.42129e-36
4.94558e-46	1.00319e-44	3.51026e-44	9.1987e-44	2.07546e-43	4.25561e-43	8.15274e-43	1.4835e-42	2.5916e-42	4.37906e-42	7.19586e-42	1.15465e-41	1.81495e-41	2.80173e-41	4.25621e-41	6.37369e-41	9.422e-41	1.37657e-40	1.98975e-40	2.84792e-40	4.03943e-40	5.68154e-40	7.92909e-40	1.09855e-39	1.51168e-39	2.06693e-39	2.80921e-39	3.79648e-39	5.10333e-39	6.82536e-39	9.08466e-39	1.20367e-38	1.58787e-38	2.08603e-38	2.72964e-38	3.55832e-38	4.62178e-38	5.98222e-38	7.7173e-38	9.92374e-38	1.27217e-37	1.62602e-37	2.07234e-37	2.63389e-37	3.33869e-37	4.22119e-37	5.32369e-37	6.69797e-37	8.40736e-37	1.05292e-36
3.66377e-46	7.43184e-45	2.60047e-44	6.81456e-44	1.53754e-43	3.15263e-43	6.0397e-43	1.099e-42	1.9199e-42	3.24409e-42	5.33082e-42	8.55385e-42	1.34455e-41	2.07557e-41	3.15308e-41	4.72175e-41	6.97999e-41	1.01979e-40	1.47404e-40	2.10979e-40	2.99249e-40	4.20899e-40	5.87401e-40	8.13826e-40	1.11988e-39	1.53122e-39	2.08111e-39	2.8125e-39	3.78064e-39	5.05635e-39	6.73008e-39	8.91699e-39	1.17632e-38	1.54537e-38	2.02217e-38	2.63607e-38	3.4239e-38	4.43174e-38	5.71712e-38	7.35169e-38	9.42447e-38	1.20458e-37	1.53523e-37	1.95123e-37	2.47336e-37	3.12714e-37	3.94389e-37	4.96198e-37	6.22833e-37	7.8002e-37
2.71419e-46	5.50564e-45	1.92647e-44	5.04835e-44	1.13903e-43	2.33553e-43	4.47432e-43	8.1416e-43	1.4223e-42	2.40328e-42	3.94917e-42	6.33685e-42	9.96067e-42	1.53762e-41	2.33586e-41	3.49796e-41	5.1709e-41	7.55476e-41	1.092e-40	1.56297e-40	2.21689e-40	3.1181e-40	4.35157e-40	6.02897e-40	8.29627e-40	1.13436e-39	1.54172e-39	2.08355e-39	2.80077e-39	3.74584e-39	4.98577e-39	6.60587e-39	8.71441e-39	1.14484e-38	1.49806e-38	1.95285e-38	2.53649e-38	3.28311e-38	4.23535e-38	5.44627e-38	6.98182e-38	8.92376e-38	1.13732e-37	1.44551e-37	1.83231e-37	2.31664e-37	2.9217e-37	3.67592e-37	4.61406e-37	5.77853e-37
2.01072e-46	4.07868e-45	1.42717e-44	3.73991e-44	8.43817e-44	1.7302e-43	3.31466e-43	6.03145e-43	1.05366e-42	1.78039e-42	2.92562e-42	4.69445e-42	7.37904e-42	1.1391e-41	1.73045e-41	2.59135e-41	3.8307e-41	5.59671e-41	8.08972e-41	1.15788e-40	1.64231e-40	2.30994e-40	3.22373e-40	4.46637e-40	6.14603e-40	8.40352e-40	1.14214e-39	1.54353e-39	2.07486e-39	2.77498e-39	3.69355e-39	4.89375e-39	6.4558e-39	8.48117e-39	1.10979e-38	1.44671e-38	1.87908e-38	2.43219e-38	3.13762e-38	4.03469e-38	5.17226e-38	6.61089e-38	8.4255e-38	1.07086e-37	1.35741e-37	1.71621e-37	2.16445e-37	2.72319e-37	3.41818e-37	4.28084e-37
1.48958e-46	3.02156e-45	1.05727e-44	2.77059e-44	6.25115e-44	1.28177e-43	2.45556e-43	4.4682e-43	7.80574e-43	1.31895e-42	2.16735e-42	3.47774e-42	5.46653e-42	8.43864e-42	1.28195e-41	1.91972e-41	2.83785e-41	4.14614e-41	5.99301e-41	8.57778e-41	1.21665e-40	1.71125e-40	2.38819e-40	3.30877e-40	4.55309e-40	6.22548e-40	8.46117e-40	1.14348e-39	1.53709e-39	2.05576e-39	2.73625e-39	3.62538e-39	4.78257e-39	6.28301e-39	8.22153e-39	1.07175e-38	1.39205e-38	1.80181e-38	2.32441e-38	2.98897e-38	3.8317e-38	4.89747e-38	6.24176e-38	7.93312e-38	1.00559e-37	1.2714e-37	1.60346e-37	2.01739e-37	2.53225e-37	3.17132e-37
1.10351e-46	2.23843e-45	7.83245e-45	2.05251e-44	4.63097e-44	9.49555e-44	1.81912e-43	3.31013e-43	5.78263e-43	9.771e-43	1.60561e-42	2.57637e-42	4.0497e-42	6.2515e-42	9.49689e-42	1.42216e-41	2.10233e-41	3.07154e-41	4.43973e-41	6.35458e-41	9.01319e-41	1.26772e-40	1.76922e-40	2.4512e-40	3.37301e-40	4.61195e-40	6.26819e-40	8.47109e-40	1.13871e-39	1.52294e-39	2.02706e-39	2.68575e-39	3.54302e-39	4.65457e-39	6.09066e-39	7.9397e-39	1.03126e-38	1.33481e-38	1.72196e-38	2.21429e-38	2.8386e-38	3.62813e-38	4.62401e-38	5.877e-38	7.44962e-38	9.41875e-38	1.18788e-37	1.49452e-37	1.87594e-37	2.34937e-37
8.17498e-47	1.65827e-45	5.80242e-45	1.52053e-44	3.43071e-44	7.03448e-44	1.34764e-43	2.4522e-43	4.28388e-43	7.23854e-43	1.18947e-42	1.90862e-42	3.0001e-42	4.63122e-42	7.03547e-42	1.05356e-41	1.55745e-41	2.27545e-41	3.28903e-41	4.70759e-41	6.67714e-41	9.39152e-41	1.31067e-40	1.81589e-40	2.49879e-40	3.41662e-40	4.64359e-40	6.27554e-40	8.43575e-40	1.12822e-39	1.50168e-39	1.98965e-39	2.62473e-39	3.44819e-39	4.51207e-39	5.88187e-39	7.63975e-39	9.88855e-39	1.27566e-38	1.64038e-38	2.10288e-38	2.68779e-38	3.42555e-38	4.35379e-38	5.51881e-38	6.97758e-38	8.8e-38	1.10717e-37	1.38973e-37	1.74046e-37
6.05617e-47	1.22847e-45	4.29854e-45	1.12644e-44	2.54153e-44	5.21127e-44	9.98356e-44	1.81664e-43	3.17358e-43	5.36244e-43	8.81179e-43	1.41394e-42	2.22253e-42	3.4309e-42	5.21201e-42	7.805e-42	1.15378e-41	1.6857e-41	2.43658e-41	3.48747e-41	4.94655e-41	6.95741e-41	9.70967e-41	1.34524e-40	1.85115e-40	2.53109e-40	3.44005e-40	4.64903e-40	6.24936e-40	8.35809e-40	1.11247e-39	1.47397e-39	1.94445e-39	2.55448e-39	3.34263e-39	4.3574e-39	5.65967e-39	7.32561e-39	9.45034e-39	1.21523e-38	1.55785e-38	1.99116e-38	2.53771e-38	3.22536e-38	4.08844e-38	5.16912e-38	6.5192e-38	8.2021e-38	1.02954e-37	1.28936e-37
4.48652e-47	9.10076e-46	3.18444e-45	8.34487e-45	1.88281e-44	3.8606e-44	7.396e-44	1.3458e-43	2.35104e-43	3.97259e-43	6.52793e-43	1.04747e-42	1.64649e-42	2.54167e-42	3.86115e-42	5.78208e-42	8.54744e-42	1.24879e-41	1.80506e-41	2.58358e-41	3.66449e-41	5.15418e-41	7.1931e-41	9.96582e-41	1.37136e-40	1.87508e-40	2.54845e-40	3.44409e-40	4.62964e-40	6.19183e-40	8.24142e-40	1.09194e-39	1.44048e-39	1.89241e-39	2.47628e-39	3.22804e-39	4.19279e-39	5.42695e-39	7.00098e-39	9.00262e-39	1.15409e-38	1.47509e-38	1.87998e-38	2.38941e-38	3.02879e-38	3.82938e-38	4.82954e-38	6.07626e-38	7.62699e-38	9.55184e-38
3.3237e-47	6.74201e-46	2.35909e-45	6.18203e-45	1.39482e-44	2.86001e-44	5.47909e-44	9.96991e-44	1.74169e-43	2.94297e-43	4.83601e-43	7.75988e-43	1.21975e-42	1.88292e-42	2.86041e-42	4.28347e-42	6.3321e-42	9.25129e-42	1.33722e-41	1.91396e-41	2.71472e-41	3.81831e-41	5.32878e-41	7.38286e-41	1.01593e-40	1.38909e-40	1.88794e-40	2.55144e-40	3.42972e-40	4.58702e-40	6.10539e-40	8.08931e-40	1.06714e-39	1.40193e-39	1.83447e-39	2.39139e-39	3.10609e-39	4.02038e-39	5.18645e-39	6.6693e-39	8.54969e-39	1.09277e-38	1.39273e-38	1.77012e-38	2.24378e-38	2.83687e-38	3.57781e-38	4.50141e-38	5.65021e-38	7.07618e-38
2.46226e-47	4.9946e-46	1.74766e-45	4.57976e-45	1.03331e-44	2.11874e-44	4.05901e-44	7.38589e-44	1.29028e-43	2.18021e-43	3.58261e-43	5.74866e-43	9.03611e-43	1.3949e-42	2.11904e-42	3.17327e-42	4.69094e-42	6.85353e-42	9.90638e-42	1.4179e-41	2.01112e-41	2.82867e-41	3.94766e-41	5.46936e-41	7.52621e-41	1.02906e-40	1.39862e-40	1.89016e-40	2.5408e-40	3.39815e-40	4.52299e-40	5.99271e-40	7.90554e-40	1.03857e-39	1.35901e-39	1.77159e-39	2.30105e-39	2.97837e-39	3.84222e-39	4.94074e-39	6.33376e-39	8.09546e-39	1.03176e-38	1.31134e-38	1.66223e-38	2.10161e-38	2.65051e-38	3.33472e-38	4.18578e-38	5.24216e-38
1.82408e-47	3.70009e-46	1.2947e-45	3.39277e-45	7.65494e-45	1.5696e-44	3.00699e-44	5.4716e-44	9.55862e-44	1.61514e-43	2.65406e-43	4.25871e-43	6.69412e-43	1.03337e-42	1.56983e-42	2.35082e-42	3.47513e-42	5.07722e-42	7.33883e-42	1.0504e-41	1.48987e-41	2.09553e-41	2.9245e-41	4.0518e-41	5.57555e-41	7.6235e-41	1.03612e-40	1.40026e-40	1.88227e-40	2.51741e-40	3.35071e-40	4.43951e-40	5.85657e-40	7.69395e-40	1.00678e-39	1.31242e-39	1.70466e-39	2.20643e-39	2.84639e-39	3.66019e-39	4.69217e-39	5.99726e-39	7.64344e-39	9.71461e-39	1.23141e-38	1.55691e-38	1.96355e-38	2.47042e-38	3.1009e-38	3.88349e-38
1.35132e-47	2.7411e-46	9.59134e-46	2.51343e-45	5.67092e-45	1.16279e-44	2.22763e-44	4.05346e-44	7.0812e-44	1.19652e-43	1.96618e-43	3.15493e-43	4.95912e-43	7.65536e-43	1.16296e-42	1.74153e-42	2.57444e-42	3.76129e-42	5.43674e-42	7.78159e-42	1.10372e-41	1.55241e-41	2.16652e-41	3.00165e-41	4.13047e-41	5.64763e-41	7.6758e-41	1.03734e-40	1.39442e-40	1.86494e-40	2.48227e-40	3.28887e-40	4.33865e-40	5.69982e-40	7.4584e-40	9.72267e-40	1.26284e-39	1.63457e-39	2.10865e-39	2.71154e-39	3.47604e-39	4.44288e-39	5.6624e-39	7.19676e-39	9.12254e-39	1.15339e-38	1.45463e-38	1.83014e-38	2.2972e-38	2.87696e-38
1.00108e-47	2.03065e-46	7.10544e-46	1.86199e-45	4.20112e-45	8.61417e-45	1.65027e-44	3.00288e-44	5.24588e-44	8.86405e-44	1.45658e-43	2.33723e-43	3.67381e-43	5.67123e-43	8.61539e-43	1.29016e-42	1.90719e-42	2.78644e-42	4.02763e-42	5.76474e-42	8.17658e-42	1.15005e-41	1.605e-41	2.22367e-41	3.05993e-41	4.18386e-41	5.68637e-41	7.6848e-41	1.03301e-40	1.38158e-40	1.83891e-40	2.43645e-40	3.21415e-40	4.22253e-40	5.52532e-40	7.20273e-40	9.35537e-40	1.21092e-39	1.56213e-39	2.00876e-39	2.57512e-39	3.29137e-39	4.19481e-39	5.33149e-39	6.75814e-39	8.5445e-39	1.07762e-38	1.3558e-38	1.70181e-38	2.1313e-38
7.41618e-48	1.50435e-46	5.26384e-46	1.3794e-45	3.11227e-45	6.38153e-45	1.22255e-44	2.22459e-44	3.88625e-44	6.56665e-44	1.07906e-43	1.73146e-43	2.72162e-43	4.20135e-43	6.38244e-43	9.55772e-43	1.41288e-42	2.06424e-42	2.98374e-42	4.27063e-42	6.05736e-42	8.5198e-42	1.18901e-41	1.64734e-41	2.26685e-41	3.09948e-41	4.21257e-41	5.69304e-41	7.65274e-41	1.0235e-40	1.3623e-40	1.80497e-40	2.3811e-40	3.12812e-40	4.09326e-40	5.33591e-40	6.93063e-40	8.97069e-40	1.15725e-39	1.48812e-39	1.90769e-39	2.4383e-39	3.10759e-39	3.94967e-39	5.00655e-39	6.32992e-39	7.98318e-39	1.0044e-38	1.26073e-38	1.57891e-38
5.49404e-48	1.11445e-46	3.89955e-46	1.02188e-45	2.30562e-45	4.72756e-45	9.05688e-45	1.64802e-44	2.879e-44	4.8647e-44	7.99387e-44	1.2827e-43	2.01623e-43	3.11244e-43	4.72822e-43	7.08053e-43	1.04669e-42	1.52923e-42	2.21041e-42	3.16376e-42	4.4874e-42	6.31162e-42	8.80842e-42	1.22038e-41	1.67932e-41	2.29615e-41	3.12075e-41	4.21751e-41	5.66929e-41	7.58229e-41	1.00921e-40	1.33715e-40	1.76396e-40	2.31737e-40	3.03236e-40	3.95294e-40	5.13434e-40	6.64565e-40	8.57315e-40	1.10243e-39	1.41325e-39	1.80634e-39	2.30216e-39	2.92598e-39	3.70895e-39	4.68932e-39	5.91409e-39	7.44077e-39	9.33974e-39	1.16968e-38
4.07008e-48	8.25602e-47	2.88886e-46	7.57029e-46	1.70805e-45	3.50226e-45	6.7095e-45	1.22088e-44	2.13282e-44	3.60385e-44	5.92201e-44	9.50247e-44	1.49366e-43	2.30575e-43	3.50276e-43	5.24539e-43	7.75406e-43	1.13288e-42	1.63751e-42	2.34377e-42	3.32435e-42	4.67576e-42	6.52544e-42	9.04078e-42	1.24407e-41	1.70103e-41	2.31191e-41	3.12441e-41	4.19991e-41	5.6171e-41	7.47644e-41	9.90588e-41	1.30678e-40	1.71675e-40	2.24643e-40	2.92841e-40	3.80361e-40	4.92322e-40	6.35115e-40	8.16699e-40	1.04696e-39	1.33817e-39	1.70548e-39	2.16762e-39	2.74765e-39	3.47393e-39	4.38126e-39	5.51226e-39	6.91905e-39	8.66524e-39
3.01519e-48	6.11621e-47	2.14012e-46	5.60821e-46	1.26535e-45	2.59454e-45	4.97052e-45	9.0445e-45	1.58003e-44	2.6698e-44	4.38713e-44	7.0396e-44	1.10653e-43	1.70814e-43	2.5949e-43	3.88588e-43	5.74435e-43	8.39258e-43	1.2131e-42	1.73631e-42	2.46274e-42	3.46389e-42	4.83416e-42	6.69758e-42	9.21633e-42	1.26016e-41	1.7127e-41	2.31462e-41	3.11137e-41	4.16125e-41	5.53869e-41	7.33846e-41	9.68084e-41	1.2718e-40	1.6642e-40	2.16942e-40	2.81778e-40	3.64721e-40	4.70504e-40	6.05025e-40	7.7561e-40	9.91341e-40	1.26345e-39	1.60581e-39	2.03551e-39	2.57355e-39	3.24572e-39	4.08358e-39	5.12576e-39	6.41937e-39
2.23371e-48	4.531e-47	1.58544e-46	4.15467e-46	9.37396e-46	1.92208e-45	3.68225e-45	6.70033e-45	1.17052e-44	1.97784e-44	3.25007e-44	5.21507e-44	8.19738e-44	1.26542e-43	1.92235e-43	2.87873e-43	4.25552e-43	6.21738e-43	8.98686e-43	1.28629e-42	1.82444e-42	2.56611e-42	3.58124e-42	4.96169e-42	6.82762e-42	9.33546e-42	1.2688e-41	1.71471e-41	2.30496e-41	3.08273e-41	4.10316e-41	5.43646e-41	7.17174e-41	9.42173e-41	1.23287e-40	1.60715e-40	2.08746e-40	2.70192e-40	3.48558e-40	4.48214e-40	5.74586e-40	7.34403e-40	9.35989e-40	1.18962e-39	1.50794e-39	1.90654e-39	2.40449e-39	3.02519e-39	3.79725e-39	4.75558e-39
1.65477e-48	3.35665e-47	1.17452e-46	3.07785e-46	6.9444e-46	1.42391e-45	2.72788e-45	4.96373e-45	8.67139e-45	1.46522e-44	2.40771e-44	3.86342e-44	6.07277e-44	9.37448e-44	1.42411e-43	2.13262e-43	3.15257e-43	4.60595e-43	6.65763e-43	9.52906e-43	1.35158e-42	1.90102e-42	2.65304e-42	3.67571e-42	5.05803e-42	6.91588e-42	9.39951e-42	1.27029e-41	1.70756e-41	2.28374e-41	3.0397e-41	4.02743e-41	5.31296e-41	6.97979e-41	9.1333e-41	1.1906e-40	1.54643e-40	2.00163e-40	2.58218e-40	3.32045e-40	4.25664e-40	5.44059e-40	6.93397e-40	8.8129e-40	1.11711e-39	1.4124e-39	1.78129e-39	2.24112e-39	2.81308e-39	3.52302e-39
1.22589e-48	2.48667e-47	8.70107e-47	2.28013e-46	5.14454e-46	1.05486e-45	2.02086e-45	3.67722e-45	6.42392e-45	1.08546e-44	1.78367e-44	2.86209e-44	4.49882e-44	6.94479e-44	1.05501e-43	1.57988e-43	2.33548e-43	3.41217e-43	4.9321e-43	7.0593e-43	1.00128e-42	1.40831e-42	1.96542e-42	2.72303e-42	3.74708e-42	5.12341e-42	6.96333e-42	9.41053e-42	1.26499e-41	1.69184e-41	2.25186e-41	2.98359e-41	3.93594e-41	5.17076e-41	6.76611e-41	8.82021e-41	1.14563e-40	1.48284e-40	1.91293e-40	2.45985e-40	3.1534e-40	4.03049e-40	5.13681e-40	6.52875e-40	8.27578e-40	1.04633e-39	1.31961e-39	1.66026e-39	2.08398e-39	2.60992e-39
9.08158e-49	1.84217e-47	6.44591e-47	1.68916e-46	3.81117e-46	7.8146e-46	1.49709e-45	2.72415e-45	4.75896e-45	8.04129e-45	1.32138e-44	2.12029e-44	3.3328e-44	5.14483e-44	7.8157e-44	1.1704e-43	1.73017e-43	2.5278e-43	3.65379e-43	5.22966e-43	7.41763e-43	1.0433e-42	1.45602e-42	2.01727e-42	2.7759e-42	3.79552e-42	5.15856e-42	6.97149e-42	9.37128e-42	1.25334e-41	1.66822e-41	2.2103e-41	2.91581e-41	3.83059e-41	5.01246e-41	6.53417e-41	8.487e-41	1.09852e-40	1.41713e-40	1.8223e-40	2.33609e-40	2.98586e-40	3.80545e-40	4.83662e-40	6.13085e-40	7.7514e-40	9.77592e-40	1.22995e-39	1.54385e-39	1.93348e-39
6.7278e-49	1.36471e-47	4.77525e-47	1.25136e-46	2.82338e-46	5.7892e-46	1.10907e-45	2.0181e-45	3.52552e-45	5.95713e-45	9.78901e-45	1.57075e-44	2.469e-44	3.81138e-44	5.79002e-44	8.67057e-44	1.28174e-43	1.87264e-43	2.70679e-43	3.87422e-43	5.49512e-43	7.72899e-43	1.07865e-42	1.49443e-42	2.05644e-42	2.81179e-42	3.82155e-42	5.16461e-42	6.94241e-42	9.285e-42	1.23585e-41	1.63743e-41	2.16009e-41	2.83777e-41	3.71332e-41	4.84063e-41	6.28732e-41	8.13802e-41	1.04984e-40	1.34999e-40	1.73062e-40	2.21198e-40	2.81914e-40	3.58306e-40	4.54184e-40	5.74238e-40	7.24218e-40	9.11171e-40	1.14371e-39	1.43235e-39
4.98408e-49	1.011e-47	3.53759e-47	9.27031e-47	2.09161e-46	4.28874e-46	8.21621e-46	1.49505e-45	2.61177e-45	4.41315e-45	7.25188e-45	1.16364e-44	1.82908e-44	2.82354e-44	4.28935e-44	6.42331e-44	9.49535e-44	1.38728e-43	2.00524e-43	2.8701e-43	4.07088e-43	5.72577e-43	7.99082e-43	1.1071e-42	1.52345e-42	2.08302e-42	2.83108e-42	3.82604e-42	5.14307e-42	6.8785e-42	9.15539e-42	1.21304e-41	1.60023e-41	2.10227e-41	2.7509e-41	3.58603e-41	4.65776e-41	6.0288e-41	7.77739e-41	1.0001e-40	1.28207e-40	1.63868e-40	2.08847e-40	2.65439e-40	3.36468e-40	4.25406e-40	5.36514e-40	6.75012e-40	8.47282e-40	1.06111e-39
3.6923e-49	7.4897e-48	2.62071e-47	6.86762e-47	1.54951e-46	3.17718e-46	6.08672e-46	1.10756e-45	1.93485e-45	3.26934e-45	5.37232e-45	8.62045e-45	1.35502e-44	2.09173e-44	3.17763e-44	4.75851e-44	7.03433e-44	1.02773e-43	1.48552e-43	2.12622e-43	3.01578e-43	4.24176e-43	5.91974e-43	8.20161e-43	1.1286e-42	1.54314e-42	2.09731e-42	2.8344e-42	3.81008e-42	5.09572e-42	6.78248e-42	8.98641e-42	1.18548e-41	1.5574e-41	2.03791e-41	2.65659e-41	3.45056e-41	4.46624e-41	5.76163e-41	7.40893e-41	9.49784e-41	1.21396e-40	1.54718e-40	1.96642e-40	2.49262e-40	3.15148e-40	3.97459e-40	5.00061e-40	6.27682e-40	7.86093e-40
2.73532e-49	5.5485e-48	1.94147e-47	5.08766e-47	1.1479e-46	2.35371e-46	4.50915e-46	8.20499e-46	1.43337e-45	2.42199e-45	3.97991e-45	6.38618e-45	1.00382e-44	1.54959e-44	2.35404e-44	3.52519e-44	5.21116e-44	7.61358e-44	1.1005e-43	1.57514e-43	2.23415e-43	3.14237e-43	4.38545e-43	6.07591e-43	8.36086e-43	1.14319e-42	1.55373e-42	2.09977e-42	2.82257e-42	3.775e-42	5.02458e-42	6.6573e-42	8.78226e-42	1.15375e-41	1.50972e-41	1.96805e-41	2.55623e-41	3.30867e-41	4.26832e-41	5.48867e-41	7.03618e-41	8.99324e-41	1.14618e-40	1.45676e-40	1.84658e-40	2.33468e-40	2.94445e-40	3.70454e-40	4.64998e-40	5.82352e-40
2.02638e-49	4.11043e-48	1.43828e-47	3.76903e-47	8.50387e-47	1.74367e-46	3.34046e-46	6.0784e-46	1.06187e-45	1.79425e-45	2.94839e-45	4.731e-45	7.43649e-45	1.14797e-44	1.74392e-44	2.61152e-44	3.86052e-44	5.64028e-44	8.1527e-44	1.16689e-43	1.6551e-43	2.32793e-43	3.24882e-43	4.50114e-43	6.19388e-43	8.46894e-43	1.15103e-42	1.55555e-42	2.09101e-42	2.79659e-42	3.7223e-42	4.93185e-42	6.50606e-42	8.5472e-42	1.11843e-41	1.45797e-41	1.89371e-41	2.45113e-41	3.16205e-41	4.0661e-41	5.21253e-41	6.66236e-41	8.4911e-41	1.0792e-40	1.36798e-40	1.72957e-40	2.1813e-40	2.74439e-40	3.44479e-40	4.31417e-40
1.50118e-49	3.04508e-48	1.0655e-47	2.79216e-47	6.29982e-47	1.29174e-46	2.47468e-46	4.50299e-46	7.86651e-46	1.32922e-45	2.18422e-45	3.50481e-45	5.50909e-45	8.50434e-45	1.29193e-44	1.93467e-44	2.85994e-44	4.17842e-44	6.03967e-44	8.64456e-44	1.22613e-43	1.72457e-43	2.40679e-43	3.33453e-43	4.58854e-43	6.27395e-43	8.52704e-43	1.15238e-42	1.54906e-42	2.07176e-42	2.75755e-42	3.6536e-42	4.81981e-42	6.33192e-42	8.28554e-42	1.08009e-41	1.40289e-41	1.81584e-41	2.3425e-41	3.01224e-41	3.86154e-41	4.93559e-41	6.29036e-41	7.99488e-41	1.01342e-40	1.2813e-40	1.61595e-40	2.0331e-40	2.55196e-40	3.19601e-40
1.1121e-49	2.25585e-48	7.89343e-48	2.06849e-47	4.66702e-47	9.56948e-47	1.83329e-46	3.3359e-46	5.82765e-46	9.84707e-46	1.61811e-45	2.59643e-45	4.08123e-45	6.30017e-45	9.57083e-45	1.43324e-44	2.1187e-44	3.09545e-44	4.4743e-44	6.40405e-44	9.08336e-44	1.27759e-43	1.78299e-43	2.47028e-43	3.39927e-43	4.64785e-43	6.31699e-43	8.53704e-43	1.14757e-42	1.5348e-42	2.04284e-42	2.70666e-42	3.5706e-42	4.6908e-42	6.13808e-42	8.00151e-42	1.03929e-41	1.34521e-41	1.73537e-41	2.23153e-41	2.8607e-41	3.65638e-41	4.66001e-41	5.92275e-41	7.50762e-41	9.49208e-41	1.19712e-40	1.50615e-40	1.89054e-40	2.36767e-40
8.23863e-50	1.67118e-48	5.8476e-48	1.53237e-47	3.45741e-47	7.08924e-47	1.35813e-46	2.47129e-46	4.31723e-46	7.29489e-46	1.19873e-45	1.92348e-45	3.02345e-45	4.66728e-45	7.09025e-45	1.06177e-44	1.56957e-44	2.29317e-44	3.31464e-44	4.74424e-44	6.72912e-44	9.46464e-44	1.32087e-43	1.83003e-43	2.51824e-43	3.44321e-43	4.67974e-43	6.3244e-43	8.50143e-43	1.13701e-42	1.51338e-42	2.00514e-42	2.64517e-42	3.47503e-42	4.5472e-42	5.92766e-42	7.69923e-42	9.96553e-42	1.28559e-41	1.65315e-41	2.11926e-41	2.70871e-41	3.45222e-41	4.38768e-41	5.56178e-41	7.03191e-41	8.86851e-41	1.11579e-40	1.40055e-40	1.75401e-40
6.10332e-50	1.23804e-48	4.33201e-48	1.13521e-47	2.56132e-47	5.25184e-47	1.00613e-46	1.83078e-46	3.19828e-46	5.40419e-46	8.88039e-46	1.42495e-45	2.23983e-45	3.45761e-45	5.25258e-45	7.86576e-45	1.16277e-44	1.69882e-44	2.45555e-44	3.51462e-44	4.98506e-44	7.01158e-44	9.78527e-44	1.35572e-43	1.86556e-43	2.5508e-43	3.46684e-43	4.68523e-43	6.29801e-43	8.42316e-43	1.12114e-42	1.48544e-42	1.95959e-42	2.57437e-42	3.36865e-42	4.39132e-42	5.70373e-42	7.38265e-42	9.52391e-42	1.22469e-41	1.56998e-41	2.00666e-41	2.55747e-41	3.25048e-41	4.12027e-41	5.20937e-41	6.56996e-41	8.26595e-41	1.03755e-40	1.2994e-40
4.52145e-50	9.17161e-49	3.20923e-48	8.40984e-48	1.89747e-47	3.89066e-47	7.45358e-47	1.35627e-46	2.36935e-46	4.00352e-46	6.57876e-46	1.05563e-45	1.65931e-45	2.56146e-45	3.89121e-45	5.8271e-45	8.61399e-45	1.25852e-44	1.81911e-44	2.60369e-44	3.69302e-44	5.19431e-44	7.24911e-44	1.00434e-43	1.38204e-43	1.88968e-43	2.56829e-43	3.4709e-43	4.66568e-43	6.24003e-43	8.30558e-43	1.10044e-42	1.4517e-42	1.90714e-42	2.49556e-42	3.25317e-42	4.22543e-42	5.4692e-42	7.05549e-42	9.07271e-42	1.16307e-41	1.48657e-41	1.89462e-41	2.40801e-41	3.05237e-41	3.85919e-41	4.86714e-41	6.12357e-41	7.68637e-41	9.62621e-41
3.34958e-50	6.7945e-49	2.37746e-48	6.23016e-48	1.40568e-47	2.88227e-47	5.52175e-47	1.00475e-46	1.75525e-46	2.96588e-46	4.87366e-46	7.82029e-46	1.22924e-45	1.89757e-45	2.88268e-45	4.31682e-45	6.3814e-45	9.32332e-45	1.34763e-44	1.92886e-44	2.73586e-44	3.84804e-44	5.37027e-44	7.44034e-44	1.02384e-43	1.39991e-43	1.90264e-43	2.57131e-43	3.45642e-43	4.62273e-43	6.15292e-43	8.15229e-43	1.07544e-42	1.41284e-42	1.84875e-42	2.41001e-42	3.13027e-42	4.05168e-42	5.22683e-42	6.72123e-42	8.61625e-42	1.10128e-41	1.40357e-41	1.7839e-41	2.26125e-41	2.85896e-41	3.60567e-41	4.53645e-41	5.6942e-41	7.13127e-41
2.48143e-50	5.03349e-49	1.76126e-48	4.61542e-48	1.04135e-47	2.13524e-47	4.09061e-47	7.44339e-47	1.30032e-46	2.19718e-46	3.6105e-46	5.79342e-46	9.10646e-46	1.40576e-45	2.13554e-45	3.19798e-45	4.72746e-45	6.90688e-45	9.98351e-45	1.42894e-44	2.02677e-44	2.8507e-44	3.97839e-44	5.51194e-44	7.5848e-44	1.03708e-43	1.40951e-43	1.90487e-43	2.56058e-43	3.4246e-43	4.5582e-43	6.03937e-43	7.96708e-43	1.04666e-42	1.36959e-42	1.78538e-42	2.31896e-42	3.00156e-42	3.87213e-42	4.97921e-42	6.38308e-42	8.15848e-42	1.03979e-41	1.32154e-41	1.67518e-41	2.11797e-41	2.67114e-41	3.36069e-41	4.21837e-41	5.28298e-41
1.83829e-50	3.7289e-49	1.30478e-48	3.41918e-48	7.71453e-48	1.58182e-47	3.0304e-47	5.5142e-47	9.63304e-47	1.62771e-46	2.67472e-46	4.29187e-46	6.74623e-46	1.04141e-45	1.58205e-45	2.36912e-45	3.50219e-45	5.11674e-45	7.39596e-45	1.05858e-44	1.50147e-44	2.11185e-44	2.94727e-44	4.08334e-44	5.61896e-44	7.68285e-44	1.04419e-43	1.41116e-43	1.89693e-43	2.53701e-43	3.3768e-43	4.47407e-43	5.90216e-43	7.75385e-43	1.01462e-42	1.32264e-42	1.71793e-42	2.22361e-42	2.86855e-42	3.68869e-42	4.7287e-42	6.04395e-42	7.70295e-42	9.79024e-42	1.241e-41	1.56903e-41	1.97883e-41	2.48966e-41	3.12504e-41	3.91372e-41
1.36184e-50	2.76244e-49	9.66602e-49	2.53299e-48	5.71507e-48	1.17184e-47	2.24498e-47	4.08502e-47	7.13633e-47	1.20584e-46	1.98148e-46	3.17949e-46	4.99773e-46	7.71496e-46	1.17201e-45	1.75509e-45	2.59448e-45	3.79058e-45	5.47906e-45	7.84217e-45	1.11232e-44	1.56449e-44	2.18339e-44	3.02502e-44	4.16263e-44	5.6916e-44	7.73556e-44	1.04542e-43	1.40528e-43	1.87946e-43	2.50159e-43	3.31447e-43	4.37243e-43	5.74419e-43	7.51647e-43	9.79836e-43	1.27267e-42	1.64729e-42	2.12507e-42	2.73265e-42	3.50311e-42	4.47747e-42	5.70649e-42	7.25279e-42	9.19356e-42	1.16237e-41	1.46596e-41	1.84438e-41	2.31509e-41	2.89936e-41
1.00887e-50	2.04646e-49	7.16076e-49	1.87649e-48	4.23383e-48	8.68123e-48	1.66312e-47	3.02626e-47	5.28673e-47	8.93306e-47	1.46792e-46	2.35543e-46	3.70241e-46	5.71539e-46	8.68246e-46	1.3002e-45	1.92204e-45	2.80813e-45	4.05899e-45	5.80962e-45	8.24024e-45	1.15901e-44	1.61749e-44	2.24099e-44	3.08375e-44	4.21644e-44	5.73064e-44	7.74463e-44	1.04105e-43	1.39234e-43	1.85323e-43	2.45542e-43	3.23918e-43	4.2554e-43	5.56834e-43	7.25881e-43	9.4282e-43	1.22034e-42	1.57429e-42	2.02439e-42	2.59516e-42	3.31699e-42	4.22747e-42	5.373e-42	6.81076e-42	8.61102e-42	1.08601e-41	1.36635e-41	1.71506e-41	2.1479e-41
7.47391e-51	1.51606e-49	5.30482e-49	1.39014e-48	3.1365e-48	6.43122e-48	1.23207e-47	2.24191e-47	3.9165e-47	6.61778e-47	1.08746e-46	1.74494e-46	2.74281e-46	4.23406e-46	6.43213e-46	9.63213e-46	1.42388e-45	2.08031e-45	3.00697e-45	4.30388e-45	6.10452e-45	8.58613e-45	1.19827e-44	1.66016e-44	2.2845e-44	3.12361e-44	4.24536e-44	5.73736e-44	7.71232e-44	1.03147e-43	1.3729e-43	1.81902e-43	2.39964e-43	3.15248e-43	4.12513e-43	5.37746e-43	6.98459e-43	9.04053e-43	1.16626e-42	1.49971e-42	1.92255e-42	2.45729e-42	3.13179e-42	3.98042e-42	5.04553e-42	6.3792e-42	8.04533e-42	1.01222e-41	1.27055e-41	1.5912e-41
5.53681e-51	1.12312e-49	3.92991e-49	1.02984e-48	2.32357e-48	4.76436e-48	9.12739e-48	1.66085e-47	2.90142e-47	4.90257e-47	8.05611e-47	1.29269e-46	2.03193e-46	3.13667e-46	4.76504e-46	7.13566e-46	1.05484e-45	1.54113e-45	2.22762e-45	3.18839e-45	4.52234e-45	6.36076e-45	8.877e-45	1.22988e-44	1.6924e-44	2.31403e-44	3.14504e-44	4.25034e-44	5.71343e-44	7.64132e-44	1.01707e-43	1.34756e-43	1.7777e-43	2.33541e-43	3.05597e-43	3.98372e-43	5.17431e-43	6.69739e-43	8.6399e-43	1.11101e-42	1.42426e-42	1.8204e-42	2.32008e-42	2.94876e-42	3.73782e-42	4.72583e-42	5.96013e-42	7.4987e-42	9.41245e-42	1.17879e-41
4.10177e-51	8.3203e-50	2.91135e-49	7.62923e-49	1.72135e-48	3.52953e-48	6.76174e-48	1.23038e-47	2.14942e-47	3.63191e-47	5.96811e-47	9.57645e-47	1.50529e-46	2.3237e-46	3.53003e-46	5.28623e-46	7.81443e-46	1.1417e-45	1.65026e-45	2.36202e-45	3.35023e-45	4.71217e-45	6.57624e-45	9.11117e-45	1.25376e-44	1.71428e-44	2.3299e-44	3.14873e-44	4.23261e-44	5.66083e-44	7.53465e-44	9.983e-44	1.31695e-43	1.73012e-43	2.26392e-43	2.95121e-43	3.83322e-43	4.96155e-43	6.40059e-43	8.23057e-43	1.05512e-42	1.34859e-42	1.71876e-42	2.1845e-42	2.76905e-42	3.50098e-42	4.41537e-42	5.55518e-42	6.97292e-42	8.7327e-42
3.03867e-51	6.16383e-50	2.15678e-49	5.65187e-49	1.2752e-48	2.61474e-48	5.00922e-48	9.11492e-48	1.59233e-47	2.69059e-47	4.42129e-47	7.09441e-47	1.11514e-46	1.72144e-46	2.61511e-46	3.91613e-46	5.78907e-46	8.45792e-46	1.22254e-45	1.74983e-45	2.48191e-45	3.49086e-45	4.8718e-45	6.74972e-45	9.28808e-45	1.26997e-44	1.72604e-44	2.33264e-44	3.1356e-44	4.19365e-44	5.58181e-44	7.39559e-44	9.75621e-44	1.2817e-43	1.67715e-43	2.18631e-43	2.83972e-43	3.6756e-43	4.74168e-43	6.09736e-43	7.81649e-43	9.99059e-43	1.27329e-42	1.61832e-42	2.05136e-42	2.59359e-42	3.27099e-42	4.11538e-42	5.16566e-42	6.46934e-42
2.2511e-51	4.56628e-50	1.59778e-49	4.18701e-49	9.44694e-49	1.93705e-48	3.71092e-48	6.7525e-48	1.17963e-47	1.99324e-47	3.27537e-47	5.25567e-47	8.2612e-47	1.27527e-46	1.93732e-46	2.90114e-46	4.28865e-46	6.26578e-46	9.05683e-46	1.2963e-45	1.83865e-45	2.58609e-45	3.60912e-45	5.00032e-45	6.88078e-45	9.40814e-45	1.27868e-44	1.72806e-44	2.32291e-44	3.10673e-44	4.1351e-44	5.47879e-44	7.22758e-44	9.49508e-44	1.24246e-43	1.61966e-43	2.10372e-43	2.72295e-43	3.51272e-43	4.51703e-43	5.7906e-43	7.40121e-43	9.43276e-43	1.19888e-42	1.51968e-42	1.92138e-42	2.42321e-42	3.04875e-42	3.82682e-42	4.79261e-42
1.66766e-51	3.38278e-50	1.18367e-49	3.10181e-49	6.99847e-49	1.435e-48	2.74912e-48	5.00237e-48	8.7389e-48	1.47663e-47	2.42645e-47	3.89349e-47	6.12004e-47	9.44747e-47	1.4352e-46	2.14922e-46	3.17711e-46	4.64181e-46	6.70947e-46	9.60324e-46	1.3621e-45	1.91582e-45	2.6737e-45	3.70433e-45	5.09741e-45	6.96973e-45	9.47269e-45	1.28018e-44	1.72085e-44	2.30152e-44	3.06336e-44	4.05879e-44	5.35432e-44	7.03413e-44	9.2044e-44	1.19987e-43	1.55847e-43	2.01721e-43	2.60229e-43	3.3463e-43	4.28978e-43	5.48295e-43	6.98796e-43	8.88151e-43	1.12581e-42	1.42339e-42	1.79516e-42	2.25857e-42	2.83498e-42	3.55045e-42
1.23543e-51	2.50603e-50	8.76881e-50	2.29788e-49	5.18459e-49	1.06307e-48	2.0366e-48	3.70585e-48	6.47394e-48	1.09391e-47	1.79756e-47	2.88437e-47	4.53384e-47	6.99886e-47	1.06322e-46	1.59218e-46	2.35366e-46	3.43873e-46	4.97049e-46	7.11426e-46	1.00907e-45	1.41928e-45	1.98073e-45	2.74423e-45	3.77625e-45	5.1633e-45	7.01754e-45	9.4838e-45	1.27484e-44	1.70501e-44	2.26939e-44	3.00682e-44	3.96658e-44	5.21101e-44	6.81879e-44	8.88887e-44	1.15454e-43	1.49439e-43	1.92782e-43	2.479e-43	3.17795e-43	4.06187e-43	5.17681e-43	6.57958e-43	8.34021e-43	1.05448e-42	1.32988e-42	1.67319e-42	2.1002e-42	2.63024e-42
9.15229e-52	1.85651e-50	6.4961e-50	1.70231e-49	3.84084e-49	7.87544e-49	1.50875e-48	2.74536e-48	4.79601e-48	8.10389e-48	1.33167e-47	2.1368e-47	3.35875e-47	5.18488e-47	7.87655e-47	1.17952e-46	1.74364e-46	2.54748e-46	3.68223e-46	5.27037e-46	7.47538e-46	1.05143e-45	1.46736e-45	2.03298e-45	2.79752e-45	3.82507e-45	5.19872e-45	7.02577e-45	9.44424e-45	1.2631e-44	1.68121e-44	2.22751e-44	2.93851e-44	3.86041e-44	5.05148e-44	6.58504e-44	8.55307e-44	1.10707e-43	1.42817e-43	1.83649e-43	2.35428e-43	3.00911e-43	3.83507e-43	4.87428e-43	6.17858e-43	7.81174e-43	9.85203e-43	1.23953e-42	1.55587e-42	1.94853e-42
6.78018e-52	1.37534e-50	4.81243e-50	1.2611e-49	2.84536e-49	5.83427e-49	1.11771e-48	2.03381e-48	3.55297e-48	6.00351e-48	9.86522e-48	1.58298e-47	2.48822e-47	3.84105e-47	5.83509e-47	8.73807e-47	1.29172e-46	1.88722e-46	2.72787e-46	3.90439e-46	5.5379e-46	7.78916e-46	1.08705e-45	1.50607e-45	2.07245e-45	2.83368e-45	3.85131e-45	5.20482e-45	6.99646e-45	9.35729e-45	1.24547e-44	1.65018e-44	2.1769e-44	2.85986e-44	3.74223e-44	4.87832e-44	6.33627e-44	8.20138e-44	1.05801e-43	1.3605e-43	1.74409e-43	2.2292e-43	2.84109e-43	3.61095e-43	4.5772e-43	5.78708e-43	7.29856e-43	9.18264e-43	1.15262e-42	1.44351e-42
5.02288e-52	1.01887e-50	3.56513e-50	9.34249e-50	2.1079e-49	4.32213e-49	8.28018e-49	1.50669e-48	2.63211e-48	4.44751e-48	7.30834e-48	1.1727e-47	1.84332e-47	2.84552e-47	4.32274e-47	6.47332e-47	9.56928e-47	1.39809e-46	2.02085e-46	2.89244e-46	4.10258e-46	5.77035e-46	8.05303e-46	1.11572e-45	1.53531e-45	2.09924e-45	2.85312e-45	3.85582e-45	5.18311e-45	6.93205e-45	9.22667e-45	1.22248e-44	1.61269e-44	2.11864e-44	2.77231e-44	3.61395e-44	4.69403e-44	6.07573e-44	7.83794e-44	1.00789e-43	1.29206e-43	1.65143e-43	2.10473e-43	2.67506e-43	3.39088e-43	4.28718e-43	5.40691e-43	6.80267e-43	8.53878e-43	1.06938e-42
3.72104e-52	7.54801e-51	2.64112e-50	6.92108e-50	1.56157e-49	3.20191e-49	6.13411e-49	1.11618e-48	1.94991e-48	3.2948e-48	5.41415e-48	8.68756e-48	1.36557e-47	2.10802e-47	3.20237e-47	4.79556e-47	7.08909e-47	1.03573e-46	1.49708e-46	2.14277e-46	3.03926e-46	4.27478e-46	5.96583e-46	8.26547e-46	1.13739e-45	1.55516e-45	2.11364e-45	2.85646e-45	3.83974e-45	5.13539e-45	6.83528e-45	9.05638e-45	1.19471e-44	1.56953e-44	2.05378e-44	2.67728e-44	3.47742e-44	4.50101e-44	5.80649e-44	7.46661e-44	9.57179e-44	1.22341e-43	1.55922e-43	1.98173e-43	2.51202e-43	3.17602e-43	4.00554e-43	5.03954e-43	6.32569e-43	7.92213e-43
2.75662e-52	5.5917e-51	1.95659e-50	5.12726e-50	1.15684e-49	2.37204e-49	4.54426e-49	8.26886e-49	1.44453e-48	2.44085e-48	4.0109e-48	6.4359e-48	1.01164e-47	1.56166e-47	2.37237e-47	3.55264e-47	5.25173e-47	7.67285e-47	1.10907e-46	1.58741e-46	2.25154e-46	3.16684e-46	4.4196e-46	6.12321e-46	8.42596e-46	1.15209e-45	1.56582e-45	2.11612e-45	2.84455e-45	3.80439e-45	5.0637e-45	6.70913e-45	8.85063e-45	1.16273e-44	1.52148e-44	1.98338e-44	2.57614e-44	3.33443e-44	4.30155e-44	5.5314e-44	7.09096e-44	9.06326e-44	1.1551e-43	1.4681e-43	1.86095e-43	2.35285e-43	2.96737e-43	3.73338e-43	4.68618e-43	5.86886e-43
2.04215e-52	4.14243e-51	1.44947e-50	3.79837e-50	8.57007e-50	1.75725e-49	3.36647e-49	6.12573e-49	1.07013e-48	1.80822e-48	2.97135e-48	4.76783e-48	7.49439e-48	1.1569e-47	1.7575e-47	2.63186e-47	3.89058e-47	5.68419e-47	8.21617e-47	1.17598e-46	1.66798e-46	2.34605e-46	3.27412e-46	4.53619e-46	6.2421e-46	8.53488e-46	1.15999e-45	1.56766e-45	2.10729e-45	2.81836e-45	3.75128e-45	4.97024e-45	6.55671e-45	8.61375e-45	1.12714e-44	1.46932e-44	1.90845e-44	2.47021e-44	3.18667e-44	4.09776e-44	5.25311e-44	6.71423e-44	8.5572e-44	1.0876e-43	1.37863e-43	1.74304e-43	2.19828e-43	2.76576e-43	3.47161e-43	4.34776e-43
1.51286e-52	3.06879e-51	1.0738e-50	2.8139e-50	6.34887e-50	1.3018e-49	2.49394e-49	4.53805e-49	7.92775e-49	1.33956e-48	2.20123e-48	3.5321e-48	5.55198e-48	8.57055e-48	1.30199e-47	1.94973e-47	2.88221e-47	4.21095e-47	6.08669e-47	8.71187e-47	1.23567e-46	1.738e-46	2.42553e-46	3.36049e-46	4.62426e-46	6.32279e-46	8.59343e-46	1.16135e-45	1.56112e-45	2.08789e-45	2.77902e-45	3.68205e-45	4.85733e-45	6.38122e-45	8.35005e-45	1.0885e-44	1.41381e-44	1.82998e-44	2.36074e-44	3.0357e-44	3.8916e-44	4.97402e-44	6.33933e-44	8.05712e-44	1.02131e-43	1.29127e-43	1.62853e-43	2.04892e-43	2.57183e-43	3.2209e-43
1.12076e-52	2.27342e-51	7.95489e-51	2.08459e-50	4.70336e-50	9.64398e-50	1.84756e-49	3.36187e-49	5.87302e-49	9.92374e-49	1.63071e-48	2.61664e-48	4.11301e-48	6.34922e-48	9.64534e-48	1.44439e-47	2.13519e-47	3.11955e-47	4.50913e-47	6.45391e-47	9.15408e-47	1.28754e-46	1.79687e-46	2.48951e-46	3.42574e-46	4.68404e-46	6.36617e-46	8.60351e-46	1.15651e-45	1.54675e-45	2.05875e-45	2.72773e-45	3.5984e-45	4.72732e-45	6.18587e-45	8.06381e-45	1.04738e-44	1.35568e-44	1.74888e-44	2.2489e-44	2.88297e-44	3.68485e-44	4.69629e-44	5.96886e-44	7.56607e-44	9.56598e-44	1.20644e-43	1.51788e-43	1.90526e-43	2.3861e-43
8.30277e-53	1.68419e-51	5.89312e-51	1.5443e-50	3.48433e-50	7.14444e-50	1.3687e-49	2.49053e-49	4.35084e-49	7.35168e-49	1.20806e-48	1.93846e-48	3.04699e-48	4.70362e-48	7.14545e-48	1.07003e-47	1.58179e-47	2.31102e-47	3.34045e-47	4.78117e-47	6.78151e-47	9.53833e-47	1.33116e-46	1.84428e-46	2.53785e-46	3.47002e-46	4.71617e-46	6.37363e-46	8.56762e-46	1.14586e-45	1.52516e-45	2.02075e-45	2.66576e-45	3.50209e-45	4.5826e-45	5.97381e-45	7.75917e-45	1.00431e-44	1.2956e-44	1.66603e-44	2.13575e-44	2.7298e-44	3.4791e-44	4.42184e-44	5.60508e-44	7.08665e-44	8.93756e-44	1.12447e-43	1.41145e-43	1.76767e-43
6.15084e-53	1.24768e-51	4.36573e-51	1.14405e-50	2.58126e-50	5.29273e-50	1.01396e-49	1.84503e-49	3.22318e-49	5.44626e-49	8.94953e-49	1.43604e-48	2.25727e-48	3.48453e-48	5.29348e-48	7.927e-48	1.17182e-47	1.71205e-47	2.47466e-47	3.54198e-47	5.02387e-47	7.06617e-47	9.86145e-47	1.36627e-46	1.88008e-46	2.57066e-46	3.49383e-46	4.7217e-46	6.34705e-46	8.48874e-46	1.12986e-45	1.49701e-45	1.97484e-45	2.59441e-45	3.39488e-45	4.42551e-45	5.74814e-45	7.44012e-45	9.59806e-45	1.23422e-44	1.58221e-44	2.02229e-44	2.57738e-44	3.27578e-44	4.15234e-44	5.24992e-44	6.62111e-44	8.33031e-44	1.04563e-43	1.30952e-43
4.55666e-53	9.24302e-52	3.23422e-51	8.47531e-51	1.91224e-50	3.92095e-50	7.51161e-50	1.36683e-49	2.38779e-49	4.03469e-49	6.62997e-49	1.06385e-48	1.67222e-48	2.5814e-48	3.9215e-48	5.87247e-48	8.68105e-48	1.26831e-47	1.83328e-47	2.62396e-47	3.72177e-47	5.23475e-47	7.30554e-47	1.01216e-46	1.3928e-46	1.90439e-46	2.58829e-46	3.49792e-46	4.70201e-46	6.28861e-46	8.37024e-46	1.10901e-45	1.463e-45	1.92199e-45	2.51499e-45	3.2785e-45	4.25832e-45	5.51178e-45	7.11042e-45	9.14334e-45	1.17213e-44	1.49815e-44	1.90937e-44	2.42676e-44	3.07613e-44	3.88924e-44	4.90504e-44	6.17124e-44	7.74621e-44	9.70115e-44
3.37565e-53	6.8474e-52	2.39597e-51	6.27867e-51	1.41662e-50	2.90471e-50	5.56474e-50	1.01258e-49	1.76892e-49	2.98897e-49	4.91161e-49	7.88118e-49	1.23881e-48	1.91235e-48	2.90512e-48	4.35043e-48	6.43108e-48	9.3959e-48	1.35812e-47	1.94388e-47	2.75716e-47	3.87799e-47	5.41208e-47	7.49826e-47	1.03181e-46	1.41081e-46	1.91745e-46	2.59133e-46	3.48333e-46	4.65872e-46	6.20083e-46	8.21576e-46	1.08382e-45	1.42384e-45	1.86315e-45	2.42877e-45	3.15464e-45	4.08323e-45	5.26753e-45	6.77355e-45	8.68333e-45	1.10985e-44	1.4145e-44	1.79779e-44	2.27886e-44	2.88122e-44	3.63374e-44	4.57177e-44	5.73853e-44	7.18679e-44
2.50075e-53	5.07268e-52	1.77498e-51	4.65135e-51	1.04946e-50	2.15186e-50	4.12246e-50	7.50135e-50	1.31045e-49	2.21428e-49	3.63861e-49	5.83852e-49	9.17736e-49	1.4167e-48	2.15217e-48	3.22288e-48	4.76426e-48	6.96066e-48	1.00612e-47	1.44006e-47	2.04255e-47	2.87289e-47	4.00937e-47	5.55485e-47	7.64385e-47	1.04515e-46	1.42048e-46	1.9197e-46	2.58052e-46	3.45126e-46	4.59369e-46	6.08638e-46	8.02911e-46	1.05481e-45	1.38025e-45	1.79928e-45	2.33702e-45	3.02493e-45	3.90228e-45	5.01797e-45	6.43277e-45	8.222e-45	1.04788e-44	1.33183e-44	1.68822e-44	2.13446e-44	2.69194e-44	3.38685e-44	4.25121e-44	5.32411e-44
1.8526e-53	3.75793e-52	1.31493e-51	3.4458e-51	7.7746e-51	1.59414e-50	3.05399e-50	5.55713e-50	9.70804e-50	1.64038e-49	2.69555e-49	4.32528e-49	6.79876e-49	1.04952e-48	1.59436e-48	2.38757e-48	3.52945e-48	5.15658e-48	7.45354e-48	1.06682e-47	1.51316e-47	2.12829e-47	2.97021e-47	4.11513e-47	5.66271e-47	7.74267e-47	1.05232e-46	1.42215e-46	1.91169e-46	2.55676e-46	3.40309e-46	4.5089e-46	5.94811e-46	7.81421e-46	1.02252e-45	1.33294e-45	1.73131e-45	2.24092e-45	2.89088e-45	3.71741e-45	4.76551e-45	6.09101e-45	7.76292e-45	9.86647e-45	1.25066e-44	1.58125e-44	1.99424e-44	2.50904e-44	3.14937e-44	3.94419e-44
1.37244e-53	2.78394e-52	9.74127e-52	2.55271e-51	5.75956e-51	1.18097e-50	2.26245e-50	4.11683e-50	7.19189e-50	1.21523e-49	1.99691e-49	3.20425e-49	5.03664e-49	7.77503e-49	1.18113e-48	1.76875e-48	2.61468e-48	3.82009e-48	5.52172e-48	7.90323e-48	1.12098e-47	1.57667e-47	2.20039e-47	3.04857e-47	4.19504e-47	5.73591e-47	7.79578e-47	1.05355e-46	1.41622e-46	1.89409e-46	2.52107e-46	3.34028e-46	4.40647e-46	5.78891e-46	7.57499e-46	9.87465e-46	1.28258e-45	1.66012e-45	2.14162e-45	2.75392e-45	3.53038e-45	4.51233e-45	5.75091e-45	7.30926e-45	9.26513e-45	1.17142e-44	1.47737e-44	1.85874e-44	2.33311e-44	2.92193e-44
1.01673e-53	2.0624e-52	7.21651e-52	1.8911e-51	4.26679e-51	8.74882e-51	1.67607e-50	3.04982e-50	5.32789e-50	9.00261e-50	1.47935e-49	2.37377e-49	3.73124e-49	5.75988e-49	8.75006e-49	1.31032e-48	1.937e-48	2.82999e-48	4.09059e-48	5.85485e-48	8.3044e-48	1.16803e-47	1.63009e-47	2.25843e-47	3.10776e-47	4.24926e-47	5.77526e-47	7.80493e-47	1.04916e-46	1.40318e-46	1.86765e-46	2.47454e-46	3.26439e-46	4.28853e-46	5.61169e-46	7.31532e-46	9.50161e-46	1.22984e-45	1.58655e-45	2.04016e-45	2.61537e-45	3.34282e-45	4.26038e-45	5.41483e-45	6.86378e-45	8.67806e-45	1.09446e-44	1.37699e-44	1.72841e-44	2.16462e-44
7.5321e-54	1.52786e-52	5.34612e-52	1.40096e-51	3.16091e-51	6.48129e-51	1.24166e-50	2.25936e-50	3.94699e-50	6.6693e-50	1.09593e-49	1.75853e-49	2.76417e-49	4.26703e-49	6.4822e-49	9.70712e-49	1.43497e-48	2.09651e-48	3.03038e-48	4.33738e-48	6.15205e-48	8.65298e-48	1.2076e-47	1.67309e-47	2.30228e-47	3.14793e-47	4.27841e-47	5.78203e-47	7.77237e-47	1.0395e-46	1.38359e-46	1.83318e-46	2.41832e-46	3.17702e-46	4.15724e-46	5.41932e-46	7.03896e-46	9.11091e-46	1.17534e-45	1.51138e-45	1.93751e-45	2.47642e-45	3.15617e-45	4.01141e-45	5.08481e-45	6.42887e-45	8.10797e-45	1.0201e-44	1.28044e-44	1.60359e-44
5.57992e-54	1.13187e-52	3.9605e-52	1.03786e-51	2.34166e-51	4.80146e-51	9.19845e-51	1.67378e-50	2.92401e-50	4.94074e-50	8.11883e-50	1.30275e-49	2.04775e-49	3.16109e-49	4.80213e-49	7.19121e-49	1.06305e-48	1.55313e-48	2.24496e-48	3.21321e-48	4.55755e-48	6.41028e-48	8.94611e-48	1.23945e-47	1.70557e-47	2.33205e-47	3.16953e-47	4.28343e-47	5.75791e-47	7.70081e-47	1.02499e-46	1.35806e-46	1.79154e-46	2.3536e-46	3.07976e-46	4.01473e-46	5.21459e-46	6.74953e-46	8.70716e-46	1.11966e-45	1.43535e-45	1.83458e-45	2.33815e-45	2.97172e-45	3.76692e-45	4.76262e-45	6.00653e-45	7.55708e-45	9.48573e-45	1.18797e-44
4.1337e-54	8.38508e-53	2.93401e-52	7.68863e-52	1.73475e-51	3.55701e-51	6.81438e-51	1.23996e-50	2.16616e-50	3.66019e-50	6.01458e-50	9.65101e-50	1.51701e-49	2.34179e-49	3.55751e-49	5.32738e-49	7.87527e-49	1.15059e-48	1.66311e-48	2.38041e-48	3.37632e-48	4.74885e-48	6.62744e-48	9.18211e-48	1.26352e-47	1.72762e-47	2.34804e-47	3.17325e-47	4.26557e-47	5.7049e-47	7.59331e-47	1.00607e-46	1.3272e-46	1.74359e-46	2.28154e-46	2.97419e-46	3.86307e-46	5.00017e-46	6.45042e-46	8.29465e-46	1.06333e-45	1.35909e-45	1.73214e-45	2.20151e-45	2.7906e-45	3.52824e-45	4.44975e-45	5.59843e-45	7.0272e-45	8.80069e-45
3.06232e-54	6.21182e-53	2.17357e-52	5.69588e-52	1.28513e-51	2.63509e-51	5.04822e-51	9.18588e-51	1.60473e-50	2.71153e-50	4.45571e-50	7.14964e-50	1.12383e-49	1.73484e-49	2.63547e-49	3.94662e-49	5.83414e-49	8.52377e-49	1.23206e-48	1.76345e-48	2.50124e-48	3.51804e-48	4.90973e-48	6.80227e-48	9.36039e-48	1.27985e-47	1.73947e-47	2.3508e-47	3.16001e-47	4.2263e-47	5.62526e-47	7.45317e-47	9.83216e-47	1.29168e-46	1.69021e-46	2.20333e-46	2.86183e-46	3.70422e-46	4.77859e-46	6.14483e-46	7.87734e-46	1.00684e-45	1.2832e-45	1.63092e-45	2.06733e-45	2.61378e-45	3.29645e-45	4.14742e-45	5.20588e-45	6.51971e-45
2.26863e-54	4.60183e-53	1.61022e-52	4.21961e-52	9.52049e-52	1.95213e-51	3.73981e-51	6.80507e-51	1.18881e-50	2.00875e-50	3.30087e-50	5.29659e-50	8.32551e-50	1.2852e-49	1.9524e-49	2.92373e-49	4.32204e-49	6.31456e-49	9.12734e-49	1.30639e-48	1.85296e-48	2.60623e-48	3.63722e-48	5.03925e-48	6.93435e-48	9.48139e-48	1.28863e-47	1.74151e-47	2.34099e-47	3.13092e-47	4.1673e-47	5.52144e-47	7.28385e-47	9.56901e-47	1.25214e-46	1.63227e-46	2.1201e-46	2.74415e-46	3.54007e-46	4.5522e-46	5.83568e-46	7.45883e-46	9.5062e-46	1.20821e-45	1.53152e-45	1.93634e-45	2.44207e-45	3.07248e-45	3.85661e-45	4.82992e-45
1.68064e-54	3.40912e-53	1.19288e-52	3.12596e-52	7.05295e-52	1.44617e-51	2.77052e-51	5.04132e-51	8.80694e-51	1.48812e-50	2.44534e-50	3.92381e-50	6.16769e-50	9.52102e-50	1.44637e-49	2.16595e-49	3.20185e-49	4.67794e-49	6.7617e-49	9.67801e-49	1.37271e-48	1.93074e-48	2.69452e-48	3.73317e-48	5.13709e-48	7.02399e-48	9.54643e-48	1.29015e-47	1.73425e-47	2.31944e-47	3.08721e-47	4.09039e-47	5.39601e-47	7.08889e-47	9.27606e-47	1.20921e-46	1.57061e-46	2.03292e-46	2.62255e-46	3.37235e-46	4.32318e-46	5.52564e-46	7.04236e-46	8.95066e-46	1.13458e-45	1.43447e-45	1.80913e-45	2.27615e-45	2.85705e-45	3.57809e-45
1.24505e-54	2.52554e-53	8.83708e-53	2.31577e-52	5.22496e-52	1.07135e-51	2.05245e-51	3.7347e-51	6.52434e-51	1.10243e-50	1.81156e-50	2.90683e-50	4.56914e-50	7.05335e-50	1.0715e-49	1.60458e-49	2.37199e-49	3.46551e-49	5.00919e-49	7.16965e-49	1.01693e-48	1.43033e-48	1.99615e-48	2.7656e-48	3.80565e-48	5.2035e-48	7.07217e-48	9.55763e-48	1.28476e-47	1.71828e-47	2.28706e-47	3.03023e-47	3.99746e-47	5.25158e-47	6.87188e-47	8.95808e-47	1.16353e-46	1.50602e-46	1.94283e-46	2.4983e-46	3.20269e-46	4.09349e-46	5.21711e-46	6.63081e-46	8.40514e-46	1.06268e-45	1.34024e-45	1.68621e-45	2.11655e-45	2.65072e-45
9.22354e-55	1.87096e-53	6.54667e-53	1.71557e-52	3.87074e-52	7.93675e-52	1.52049e-51	2.76673e-51	4.83335e-51	8.16698e-51	1.34203e-50	2.15343e-50	3.3849e-50	5.22525e-50	7.93787e-50	1.1887e-49	1.75721e-49	2.56731e-49	3.7109e-49	5.3114e-49	7.53358e-49	1.05961e-48	1.47878e-48	2.0488e-48	2.8193e-48	3.85485e-48	5.23919e-48	7.08047e-48	9.51776e-48	1.27294e-47	1.6943e-47	2.24485e-47	2.96139e-47	3.89047e-47	5.09081e-47	6.63631e-47	8.61966e-47	1.11569e-46	1.43928e-46	1.85079e-46	2.37261e-46	3.03253e-46	3.86493e-46	4.91222e-46	6.22668e-46	7.87256e-46	9.92873e-46	1.24918e-45	1.56798e-45	1.9637e-45
6.83297e-55	1.38604e-53	4.84989e-53	1.27092e-52	2.86752e-52	5.87969e-52	1.12641e-51	2.04965e-51	3.58063e-51	6.05025e-51	9.94203e-51	1.5953e-50	2.5076e-50	3.87096e-50	5.88052e-50	8.8061e-50	1.30177e-49	1.90191e-49	2.7491e-49	3.93478e-49	5.58101e-49	7.8498e-49	1.09551e-48	1.51779e-48	2.08859e-48	2.85574e-48	3.88129e-48	5.24534e-48	7.05093e-48	9.43014e-48	1.25517e-47	1.66303e-47	2.19385e-47	2.88213e-47	3.77137e-47	4.9163e-47	6.3856e-47	8.26523e-47	1.06625e-46	1.3711e-46	1.75767e-46	2.24656e-46	2.86321e-46	3.63907e-46	4.61284e-46	5.83214e-46	7.35538e-46	9.25414e-46	1.16159e-45	1.45474e-45
5.06199e-55	1.02681e-53	3.59289e-53	9.41522e-53	2.12431e-52	4.35578e-52	8.34465e-52	1.51842e-51	2.6526e-51	4.48214e-51	7.36524e-51	1.18183e-50	1.85767e-50	2.86768e-50	4.3564e-50	6.52372e-50	9.64378e-50	1.40897e-49	2.03659e-49	2.91496e-49	4.13452e-49	5.81528e-49	8.11572e-49	1.12441e-48	1.54726e-48	2.11558e-48	2.87533e-48	3.88584e-48	5.22346e-48	6.98602e-48	9.2985e-48	1.232e-47	1.62525e-47	2.13513e-47	2.7939e-47	3.64208e-47	4.73057e-47	6.12303e-47	7.89896e-47	1.01573e-46	1.30212e-46	1.66429e-46	2.12112e-46	2.69589e-46	3.41727e-46	4.32055e-46	5.449e-46	6.85563e-46	8.60526e-46	1.0777e-45
3.75001e-55	7.60677e-54	2.66168e-53	6.97497e-53	1.57373e-52	3.22684e-52	6.18187e-52	1.12487e-51	1.96509e-51	3.32045e-51	5.4563e-51	8.7552e-51	1.3762e-50	2.12443e-50	3.2273e-50	4.83289e-50	7.14429e-50	1.04379e-49	1.50874e-49	2.15946e-49	3.06292e-49	4.30806e-49	6.01228e-49	8.32982e-49	1.14624e-48	1.56726e-48	2.1301e-48	2.8787e-48	3.86963e-48	5.17537e-48	6.8885e-48	9.12688e-48	1.20401e-47	1.58175e-47	2.06977e-47	2.69812e-47	3.50449e-47	4.53606e-47	5.85169e-47	7.52474e-47	9.64631e-47	1.23294e-46	1.57136e-46	1.99716e-46	2.53158e-46	3.20074e-46	4.03672e-46	5.07878e-46	6.37494e-46	7.9838e-46
2.77808e-55	5.63523e-54	1.97182e-53	5.16718e-53	1.16585e-52	2.3905e-52	4.57964e-52	8.33324e-52	1.45578e-51	2.45985e-51	4.04213e-51	6.48601e-51	1.01951e-50	1.57381e-50	2.39084e-50	3.58029e-50	5.29262e-50	7.73259e-50	1.1177e-49	1.59976e-49	2.26907e-49	3.19149e-49	4.454e-49	6.17088e-49	8.49156e-49	1.16106e-48	1.57801e-48	2.1326e-48	2.86669e-48	3.83401e-48	5.10312e-48	6.76136e-48	8.91954e-48	1.17179e-47	1.53332e-47	1.99882e-47	2.59619e-47	3.36039e-47	4.33504e-47	5.57446e-47	7.14616e-47	9.13382e-47	1.16409e-46	1.47953e-46	1.87544e-46	2.37117e-46	2.99048e-46	3.76245e-46	4.72267e-46	5.91455e-46
2.05805e-55	4.17468e-54	1.46076e-53	3.82794e-53	8.6368e-53	1.77093e-52	3.39268e-52	6.17342e-52	1.07847e-51	1.8223e-51	2.99448e-51	4.80495e-51	7.55274e-51	1.16591e-50	1.77118e-50	2.65235e-50	3.92087e-50	5.72844e-50	8.28014e-50	1.18513e-49	1.68097e-49	2.36431e-49	3.29961e-49	4.5715e-49	6.2907e-49	8.60132e-49	1.16902e-48	1.57987e-48	2.1237e-48	2.8403e-48	3.78049e-48	5.00894e-48	6.60776e-48	8.68081e-48	1.13591e-47	1.48076e-47	1.92331e-47	2.48944e-47	3.21148e-47	4.12966e-47	5.29401e-47	6.7665e-47	8.62383e-47	1.09607e-46	1.38936e-46	1.75661e-46	2.2154e-46	2.78729e-46	3.49864e-46	4.3816e-46
1.52464e-55	3.09268e-54	1.08216e-53	2.83581e-53	6.3983e-53	1.31194e-52	2.51336e-52	4.57338e-52	7.98947e-52	1.34999e-51	2.21837e-51	3.5596e-51	5.5952e-51	8.63728e-51	1.31212e-50	1.96491e-50	2.90465e-50	4.24374e-50	6.13408e-50	8.77969e-50	1.24529e-49	1.75153e-49	2.44441e-49	3.38665e-49	4.66026e-49	6.37202e-49	8.66033e-49	1.17039e-48	1.57328e-48	2.10415e-48	2.80065e-48	3.71071e-48	4.89515e-48	6.4309e-48	8.41505e-48	1.09697e-47	1.42482e-47	1.84422e-47	2.37912e-47	3.05933e-47	3.9219e-47	5.01275e-47	6.38869e-47	8.11985e-47	1.02926e-46	1.30133e-46	1.64121e-46	2.06488e-46	2.59186e-46	3.24597e-46
1.12948e-55	2.29112e-54	8.01682e-54	2.10082e-53	4.73997e-53	9.71906e-53	1.86194e-52	3.38804e-52	5.91875e-52	1.0001e-51	1.64341e-51	2.63701e-51	4.14503e-51	6.39865e-51	9.72044e-51	1.45564e-50	2.15182e-50	3.14384e-50	4.54424e-50	6.50416e-50	9.22535e-50	1.29756e-49	1.81086e-49	2.50889e-49	3.45241e-49	4.72051e-49	6.41573e-49	8.67049e-49	1.16551e-48	1.55879e-48	2.07478e-48	2.74896e-48	3.62641e-48	4.76413e-48	6.23403e-48	8.12659e-48	1.05553e-47	1.36623e-47	1.7625e-47	2.26641e-47	2.90541e-47	3.71353e-47	4.73286e-47	6.01533e-47	7.62497e-47	9.64046e-47	1.21584e-46	1.5297e-46	1.92009e-46	2.40468e-46
8.36741e-56	1.6973e-54	5.93901e-54	1.55633e-53	3.51146e-53	7.20006e-53	1.37936e-52	2.50992e-52	4.38471e-52	7.40892e-52	1.21747e-51	1.95355e-51	3.07071e-51	4.74024e-51	7.20108e-51	1.07836e-50	1.59411e-50	2.32901e-50	3.36645e-50	4.8184e-50	6.83431e-50	9.61259e-50	1.34152e-49	1.85863e-49	2.55761e-49	3.49704e-49	4.75289e-49	6.42326e-49	8.63432e-49	1.15478e-48	1.53703e-48	2.03648e-48	2.68651e-48	3.52935e-48	4.61828e-48	6.02032e-48	7.81958e-48	1.01213e-47	1.30569e-47	1.679e-47	2.15238e-47	2.75105e-47	3.50619e-47	4.45627e-47	5.64872e-47	7.14183e-47	9.00714e-47	1.13323e-46	1.42244e-46	1.78143e-46
6.19873e-56	1.25739e-54	4.39972e-54	1.15295e-53	2.60135e-53	5.33393e-53	1.02186e-52	1.8594e-52	3.24828e-52	5.48866e-52	9.0192e-52	1.44722e-51	2.27484e-51	3.51165e-51	5.33469e-51	7.98872e-51	1.18094e-50	1.72537e-50	2.49393e-50	3.56956e-50	5.06298e-50	7.12118e-50	9.93823e-50	1.37691e-49	1.89472e-49	2.59067e-49	3.52103e-49	4.75847e-49	6.39646e-49	8.55483e-49	1.13866e-48	1.50866e-48	1.99022e-48	2.61461e-48	3.42131e-48	4.45996e-48	5.79289e-48	7.49805e-48	9.67278e-48	1.24383e-47	1.59452e-47	2.03803e-47	2.59745e-47	3.30129e-47	4.18467e-47	5.2908e-47	6.67265e-47	8.39516e-47	1.05377e-46	1.31971e-46
4.59213e-56	9.31498e-55	3.2594e-54	8.5413e-54	1.92713e-53	3.95148e-53	7.57009e-53	1.37748e-52	2.40638e-52	4.0661e-52	6.68159e-52	1.07213e-51	1.68524e-51	2.6015e-51	3.95203e-51	5.91819e-51	8.74864e-51	1.27819e-50	1.84755e-50	2.64439e-50	3.75075e-50	5.2755e-50	7.36242e-50	1.02004e-49	1.40364e-49	1.91921e-49	2.60844e-49	3.52516e-49	4.73861e-49	6.33757e-49	8.43541e-49	1.11765e-48	1.47439e-48	1.93695e-48	2.53457e-48	3.30402e-48	4.29148e-48	5.55469e-48	7.16577e-48	9.21453e-48	1.18125e-47	1.50981e-47	1.92424e-47	2.44565e-47	3.10008e-47	3.91952e-47	4.94322e-47	6.21929e-47	7.80652e-47	9.77668e-47
3.40193e-56	6.90071e-55	2.41462e-54	6.32755e-54	1.42765e-53	2.92733e-53	5.60806e-53	1.02046e-52	1.78269e-52	3.01224e-52	4.94984e-52	7.94254e-52	1.24846e-51	1.92724e-51	2.92774e-51	4.3843e-51	6.48115e-51	9.46905e-51	1.3687e-50	1.95901e-50	2.77862e-50	3.90819e-50	5.45421e-50	7.55664e-50	1.03985e-49	1.42179e-49	1.93238e-49	2.6115e-49	3.51045e-49	4.69499e-49	6.2491e-49	8.27972e-49	1.09225e-48	1.43493e-48	1.87765e-48	2.44768e-48	3.1792e-48	4.11502e-48	5.30854e-48	6.82629e-48	8.75093e-48	1.11849e-47	1.42551e-47	1.81178e-47	2.2966e-47	2.90365e-47	3.66203e-47	4.60736e-47	5.78321e-47	7.24274e-47
2.52022e-56	5.11217e-55	1.78879e-54	4.68756e-54	1.05763e-53	2.16862e-53	4.15455e-53	7.55975e-53	1.32065e-52	2.23152e-52	3.66693e-52	5.88398e-52	9.24881e-52	1.42773e-51	2.16892e-51	3.24797e-51	4.80135e-51	7.01485e-51	1.01396e-50	1.45127e-50	2.05845e-50	2.89526e-50	4.04058e-50	5.5981e-50	7.70337e-50	1.05329e-49	1.43154e-49	1.93465e-49	2.60061e-49	3.47813e-49	4.62945e-49	6.13377e-49	8.09162e-49	1.06302e-48	1.391e-48	1.81329e-48	2.35521e-48	3.04848e-48	3.93266e-48	5.05704e-48	6.48285e-48	8.28601e-48	1.05604e-47	1.3422e-47	1.70136e-47	2.15108e-47	2.7129e-47	3.41322e-47	4.28431e-47	5.36556e-47
1.86702e-56	3.78719e-55	1.32517e-54	3.47263e-54	7.83512e-54	1.60655e-53	3.07777e-53	5.6004e-53	9.78362e-53	1.65315e-52	2.71653e-52	4.35896e-52	6.85169e-52	1.05769e-51	1.60678e-51	2.40615e-51	3.55693e-51	5.19673e-51	7.51157e-51	1.07513e-50	1.52494e-50	2.14486e-50	2.99334e-50	4.14717e-50	5.70679e-50	7.80295e-50	1.06051e-49	1.43322e-49	1.92658e-49	2.57667e-49	3.42958e-49	4.54401e-49	5.99442e-49	7.87505e-49	1.03048e-48	1.34332e-48	1.74478e-48	2.25837e-48	2.91339e-48	3.74635e-48	4.80261e-48	6.13843e-48	7.82336e-48	9.94328e-48	1.2604e-47	1.59356e-47	2.00976e-47	2.52857e-47	3.17389e-47	3.9749e-47
1.38312e-56	2.80562e-55	9.81711e-55	2.57259e-54	5.8044e-54	1.19016e-53	2.28007e-53	4.14888e-53	7.24789e-53	1.22469e-52	2.01246e-52	3.22919e-52	5.07585e-52	7.83556e-52	1.19033e-51	1.78252e-51	2.63504e-51	3.84983e-51	5.56471e-51	7.96476e-51	1.1297e-50	1.58895e-50	2.21752e-50	3.0723e-50	4.2277e-50	5.78056e-50	7.85647e-50	1.06176e-49	1.42724e-49	1.90884e-49	2.5407e-49	3.36628e-49	4.44078e-49	5.83398e-49	7.63397e-49	9.95153e-49	1.29257e-48	1.67304e-48	2.15829e-48	2.77536e-48	3.55786e-48	4.54746e-48	5.79569e-48	7.36616e-48	9.33727e-48	1.18054e-47	1.48887e-47	1.87321e-47	2.35128e-47	2.94468e-47
1.02464e-56	2.07845e-55	7.27269e-55	1.90582e-54	4.30001e-54	8.81694e-54	1.68912e-53	3.07356e-53	5.36937e-53	9.0727e-53	1.49086e-52	2.39225e-52	3.76029e-52	5.80473e-52	8.81818e-52	1.32053e-51	1.95208e-51	2.85202e-51	4.12244e-51	5.90044e-51	8.36905e-51	1.17712e-50	1.64278e-50	2.27602e-50	3.13195e-50	4.28235e-50	5.82022e-50	7.86569e-50	1.05733e-49	1.4141e-49	1.88219e-49	2.4938e-49	3.28981e-49	4.32192e-49	5.65538e-49	7.37227e-49	9.57558e-49	1.23942e-48	1.5989e-48	2.05604e-48	2.63573e-48	3.36884e-48	4.29355e-48	5.45699e-48	6.91722e-48	8.74563e-48	1.10298e-47	1.38771e-47	1.74187e-47	2.18147e-47
7.59074e-57	1.53976e-55	5.38774e-55	1.41187e-54	3.18552e-54	6.53175e-54	1.25133e-53	2.27695e-53	3.97772e-53	6.72122e-53	1.10446e-52	1.77222e-52	2.78569e-52	4.30025e-52	6.53267e-52	9.7827e-52	1.44614e-51	2.11283e-51	3.05398e-51	4.37115e-51	6.19994e-51	8.72034e-51	1.217e-50	1.68611e-50	2.32021e-50	3.17244e-50	4.31172e-50	5.82705e-50	7.83288e-50	1.04759e-49	1.39436e-49	1.84746e-49	2.43715e-49	3.20176e-49	4.18961e-49	5.46151e-49	7.09376e-49	9.18184e-49	1.18449e-48	1.52315e-48	1.9526e-48	2.4957e-48	3.18074e-48	4.04264e-48	5.1244e-48	6.47892e-48	8.17109e-48	1.02804e-47	1.29041e-47	1.61607e-47
5.62336e-57	1.14068e-55	3.99134e-55	1.04594e-54	2.35989e-54	4.83884e-54	9.27006e-54	1.68681e-53	2.94677e-53	4.9792e-53	8.18204e-53	1.31289e-52	2.06369e-52	3.1857e-52	4.83952e-52	7.2472e-52	1.07133e-51	1.56522e-51	2.26244e-51	3.23823e-51	4.59303e-51	6.46019e-51	9.01576e-51	1.2491e-50	1.71885e-50	2.3502e-50	3.1942e-50	4.31678e-50	5.80274e-50	7.76077e-50	1.03297e-49	1.36863e-49	1.80548e-49	2.37192e-49	3.10374e-49	4.04599e-49	5.25519e-49	6.80208e-49	8.77495e-49	1.12838e-48	1.44652e-48	1.84886e-48	2.35635e-48	2.99486e-48	3.79625e-48	4.7997e-48	6.05329e-48	7.61592e-48	9.55958e-48	1.19722e-47
4.16589e-57	8.45036e-56	2.95686e-55	7.74849e-55	1.74825e-54	3.5847e-54	6.86743e-54	1.24962e-53	2.18302e-53	3.68868e-53	6.0614e-53	9.72615e-53	1.52882e-52	2.36003e-52	3.58521e-52	5.36886e-52	7.93658e-52	1.15955e-51	1.67606e-51	2.39894e-51	3.4026e-51	4.78583e-51	6.67904e-51	9.25359e-51	1.27336e-50	1.74107e-50	2.36632e-50	3.19795e-50	4.29877e-50	5.74932e-50	7.65243e-50	1.01391e-49	1.33754e-49	1.75716e-49	2.29931e-49	2.99734e-49	3.89314e-49	5.0391e-49	6.50064e-49	8.35923e-49	1.07161e-48	1.36967e-48	1.74563e-48	2.21865e-48	2.81233e-48	3.55571e-48	4.48439e-48	5.64201e-48	7.08191e-48	8.8692e-48
3.08617e-57	6.26018e-56	2.19049e-55	5.74022e-55	1.29514e-54	2.65561e-54	5.08752e-54	9.2574e-54	1.61722e-53	2.73264e-53	4.4904e-53	7.20531e-53	1.13258e-52	1.74835e-52	2.65599e-52	3.97735e-52	5.87957e-52	8.59013e-52	1.24165e-51	1.77718e-51	2.52071e-51	3.54543e-51	4.94795e-51	6.85523e-51	9.43327e-51	1.28982e-50	1.75302e-50	2.3691e-50	3.18461e-50	4.2592e-50	5.66906e-50	7.51119e-50	9.90871e-50	1.30174e-49	1.70337e-49	2.22049e-49	2.88411e-49	3.73306e-49	4.81579e-49	6.19267e-49	7.93867e-49	1.01468e-48	1.29319e-48	1.64361e-48	2.08343e-48	2.63413e-48	3.32212e-48	4.17971e-48	5.24641e-48	6.57047e-48
2.28629e-57	4.63766e-56	1.62276e-55	4.25246e-55	9.59461e-55	1.96732e-54	3.76893e-54	6.85805e-54	1.19807e-53	2.02439e-53	3.32657e-53	5.33782e-53	8.39033e-53	1.29521e-52	1.9676e-52	2.94649e-52	4.35569e-52	6.36373e-52	9.1984e-52	1.31657e-51	1.86739e-51	2.62652e-51	3.66553e-51	5.07848e-51	6.98834e-51	9.55521e-51	1.29867e-50	1.75507e-50	2.35922e-50	3.15529e-50	4.19974e-50	5.56443e-50	7.34055e-50	9.64351e-50	1.26189e-49	1.64498e-49	2.1366e-49	2.76552e-49	3.56763e-49	4.58764e-49	5.88111e-49	7.5169e-49	9.58021e-49	1.21762e-48	1.54344e-48	1.95141e-48	2.46109e-48	3.0964e-48	3.88664e-48	4.86752e-48
1.69372e-57	3.43566e-56	1.20217e-55	3.1503e-55	7.10786e-55	1.45743e-54	2.79209e-54	5.08057e-54	8.8755e-54	1.49971e-53	2.46438e-53	3.95436e-53	6.21571e-53	9.59515e-53	1.45764e-52	2.18281e-52	3.22677e-52	4.71436e-52	6.81434e-52	9.75336e-52	1.38339e-51	1.94577e-51	2.71549e-51	3.76223e-51	5.17709e-51	7.07867e-51	9.62076e-51	1.30019e-50	1.74775e-50	2.3375e-50	3.11125e-50	4.12223e-50	5.43802e-50	7.14408e-50	9.34828e-50	1.21863e-49	1.58283e-49	2.04875e-49	2.64296e-49	3.39861e-49	4.35683e-49	5.56866e-49	7.09719e-49	9.02034e-49	1.14341e-48	1.44564e-48	1.82322e-48	2.29387e-48	2.87929e-48	3.60595e-48
1.25474e-57	2.5452e-56	8.90588e-56	2.3338e-55	5.26564e-55	1.07969e-54	2.06843e-54	3.76378e-54	6.57513e-54	1.11101e-53	1.82566e-53	2.92946e-53	4.60471e-53	7.10826e-53	1.07984e-52	1.61707e-52	2.39045e-52	3.49249e-52	5.04819e-52	7.22546e-52	1.02484e-51	1.44146e-51	2.01169e-51	2.78713e-51	3.83528e-51	5.24401e-51	7.12723e-51	9.63204e-51	1.29477e-50	1.73166e-50	2.30487e-50	3.05382e-50	4.02858e-50	5.29247e-50	6.92538e-50	9.02782e-50	1.17259e-49	1.51775e-49	1.95796e-49	2.51775e-49	3.22762e-49	4.12536e-49	5.25773e-49	6.68243e-49	8.47058e-49	1.07096e-48	1.35067e-48	1.69934e-48	2.13303e-48	2.67135e-48
9.29535e-58	1.88553e-56	6.59764e-56	1.72892e-55	3.90088e-55	7.99854e-55	1.53233e-54	2.78827e-54	4.87098e-54	8.23057e-54	1.35248e-53	2.1702e-53	3.41125e-53	5.26593e-53	7.99967e-53	1.19795e-52	1.77089e-52	2.5873e-52	3.73979e-52	5.35276e-52	7.59223e-52	1.06786e-51	1.49029e-51	2.06476e-51	2.84125e-51	3.88486e-51	5.27998e-51	7.13559e-51	9.59186e-51	1.28285e-50	1.70749e-50	2.26233e-50	2.98445e-50	3.92076e-50	5.13045e-50	6.68797e-50	8.68677e-50	1.12438e-49	1.45049e-49	1.8652e-49	2.39108e-49	3.05614e-49	3.89502e-49	4.95047e-49	6.27516e-49	7.93385e-49	1.0006e-48	1.2589e-48	1.58019e-48	1.97899e-48
6.88617e-58	1.39684e-56	4.88765e-56	1.28082e-55	2.88984e-55	5.92547e-55	1.13518e-54	2.0656e-54	3.60851e-54	6.09735e-54	1.00194e-53	1.60772e-53	2.52712e-53	3.9011e-53	5.9263e-53	8.87466e-53	1.31191e-52	1.91672e-52	2.77051e-52	3.96542e-52	5.62446e-52	7.91092e-52	1.10404e-51	1.52961e-51	2.10485e-51	2.87797e-51	3.91151e-51	5.28618e-51	7.10583e-51	9.50356e-51	1.26494e-50	1.67597e-50	2.21093e-50	2.90457e-50	3.80073e-50	4.95457e-50	6.43532e-50	8.32958e-50	1.07455e-49	1.38177e-49	1.77136e-49	2.26405e-49	2.8855e-49	3.6674e-49	4.64875e-49	5.87754e-49	7.41265e-49	9.32618e-49	1.17063e-48	1.46607e-48
5.1014e-58	1.0348e-56	3.62086e-56	9.48852e-56	2.14085e-55	4.38969e-55	8.40961e-55	1.53024e-54	2.67325e-54	4.51703e-54	7.42258e-54	1.19103e-53	1.87214e-53	2.89e-53	4.39031e-53	6.57451e-53	9.71886e-53	1.41994e-52	2.05244e-52	2.93765e-52	4.1667e-52	5.86055e-52	8.17891e-52	1.13316e-51	1.55931e-51	2.13206e-51	2.89772e-51	3.9161e-51	5.26413e-51	7.04041e-51	9.37089e-51	1.24159e-50	1.6379e-50	2.15176e-50	2.81565e-50	3.67044e-50	4.7674e-50	6.1707e-50	7.96046e-50	1.02364e-49	1.31225e-49	1.67725e-49	2.13763e-49	2.71687e-49	3.44388e-49	4.35419e-49	5.49142e-49	6.90901e-49	8.67226e-49	1.08609e-48
3.77921e-58	7.66599e-57	2.6824e-56	7.02927e-56	1.58598e-55	3.25196e-55	6.22999e-55	1.13363e-54	1.98039e-54	3.3463e-54	5.49878e-54	8.82336e-54	1.38691e-53	2.14097e-53	3.25242e-53	4.87052e-53	7.19991e-53	1.05192e-52	1.52049e-52	2.17627e-52	3.08677e-52	4.3416e-52	6.05908e-52	8.39467e-52	1.15516e-51	1.57947e-51	2.14668e-51	2.90112e-51	3.89976e-51	5.21566e-51	6.94213e-51	9.19794e-51	1.21339e-50	1.59406e-50	2.08588e-50	2.71913e-50	3.53178e-50	4.57137e-50	5.89725e-50	7.58332e-50	9.72141e-50	1.24254e-49	1.5836e-49	2.01271e-49	2.55129e-49	3.22566e-49	4.06815e-49	5.11832e-49	6.42457e-49	8.04596e-49
2.79971e-58	5.67911e-57	1.98717e-56	5.20741e-56	1.17492e-55	2.40911e-55	4.61529e-55	8.39812e-55	1.46711e-54	2.479e-54	4.0736e-54	6.53651e-54	1.02745e-53	1.58607e-53	2.40946e-53	3.60817e-53	5.33382e-53	7.79279e-53	1.1264e-52	1.61222e-52	2.28674e-52	3.21634e-52	4.48868e-52	6.21892e-52	8.55767e-52	1.1701e-51	1.5903e-51	2.1492e-51	2.88901e-51	3.86386e-51	5.14285e-51	6.814e-51	8.98898e-51	1.18091e-50	1.54526e-50	2.01438e-50	2.61641e-50	3.38655e-50	4.36879e-50	5.61786e-50	7.2018e-50	9.20493e-50	1.17316e-49	1.49105e-49	1.89004e-49	2.38963e-49	3.01376e-49	3.79174e-49	4.75944e-49	5.96059e-49
2.07407e-58	4.20719e-57	1.47213e-56	3.85775e-56	8.70404e-56	1.78472e-55	3.41909e-55	6.22148e-55	1.08686e-54	1.83649e-54	3.01779e-54	4.84236e-54	7.61154e-54	1.17499e-53	1.78497e-53	2.673e-53	3.95139e-53	5.77304e-53	8.3446e-53	1.19436e-52	1.69406e-52	2.38272e-52	3.3253e-52	4.60709e-52	6.33967e-52	8.66829e-52	1.17812e-51	1.59217e-51	2.14023e-51	2.86242e-51	3.80992e-51	5.04794e-51	6.6592e-51	8.74839e-51	1.14476e-50	1.49229e-50	1.93828e-50	2.50882e-50	3.23648e-50	4.16182e-50	5.33522e-50	6.81918e-50	8.69097e-50	1.1046e-49	1.40018e-49	1.77028e-49	2.23265e-49	2.80899e-49	3.52588e-49	4.41572e-49
1.53651e-58	3.11676e-57	1.09058e-56	2.85789e-56	6.44811e-56	1.32215e-55	2.53293e-55	4.60899e-55	8.05167e-55	1.3605e-54	2.23564e-54	3.58731e-54	5.63877e-54	8.70452e-54	1.32234e-53	1.9802e-53	2.92726e-53	4.27678e-53	6.18183e-53	8.84805e-53	1.25499e-52	1.76516e-52	2.46344e-52	3.41302e-52	4.69655e-52	6.42163e-52	8.72775e-52	1.17951e-51	1.58552e-51	2.12053e-51	2.82246e-51	3.7396e-51	4.93326e-51	6.48097e-51	8.48057e-51	1.10551e-50	1.43591e-50	1.85858e-50	2.39764e-50	3.08315e-50	3.95243e-50	5.05177e-50	6.43843e-50	8.18307e-50	1.03728e-49	1.31146e-49	1.65399e-49	2.08095e-49	2.61203e-49	3.27124e-49
1.13828e-58	2.30895e-57	8.07923e-57	2.11718e-56	4.77688e-56	9.79473e-56	1.87644e-55	3.41442e-55	5.96483e-55	1.00789e-54	1.6562e-54	2.65755e-54	4.1773e-54	6.44847e-54	9.79611e-54	1.46697e-53	2.16857e-53	3.16831e-53	4.57962e-53	6.55479e-53	9.29717e-53	1.30767e-52	1.82496e-52	2.52843e-52	3.47929e-52	4.75726e-52	6.46568e-52	8.73799e-52	1.17459e-51	1.57093e-51	2.09093e-51	2.77037e-51	3.65465e-51	4.80122e-51	6.28256e-51	8.18985e-51	1.06375e-50	1.37687e-50	1.77622e-50	2.28405e-50	2.92803e-50	3.74244e-50	4.7697e-50	6.06217e-50	7.68433e-50	9.71551e-50	1.2253e-49	1.54161e-49	1.93504e-49	2.4234e-49
8.43255e-59	1.71051e-57	5.98524e-57	1.56844e-56	3.5388e-56	7.25611e-56	1.3901e-55	2.52946e-55	4.41885e-55	7.4666e-55	1.22694e-54	1.96876e-54	3.09462e-54	4.77714e-54	7.25714e-54	1.08676e-53	1.60652e-53	2.34714e-53	3.39266e-53	4.85591e-53	6.88752e-53	9.68743e-53	1.35196e-52	1.8731e-52	2.57752e-52	3.52426e-52	4.78989e-52	6.47326e-52	8.70154e-52	1.16377e-51	1.549e-51	2.05234e-51	2.70743e-51	3.55683e-51	4.65424e-51	6.06719e-51	7.88046e-51	1.02001e-50	1.31585e-50	1.69207e-50	2.16914e-50	2.77247e-50	3.53348e-50	4.49096e-50	5.69269e-50	7.19743e-50	9.07726e-50	1.14205e-49	1.43351e-49	1.7953e-49
6.24699e-59	1.26718e-57	4.43398e-57	1.16193e-56	2.62161e-56	5.37546e-56	1.02981e-55	1.87387e-55	3.27357e-55	5.5314e-55	9.08942e-55	1.45849e-54	2.29255e-54	3.53899e-54	5.37622e-54	8.05091e-54	1.19014e-53	1.73881e-53	2.51335e-53	3.59735e-53	5.1024e-53	7.17662e-53	1.00156e-52	1.38763e-52	1.90947e-52	2.61084e-52	3.54844e-52	4.79551e-52	6.44626e-52	8.62143e-52	1.14753e-51	1.52041e-51	2.00571e-51	2.63496e-51	3.44794e-51	4.49469e-51	5.83799e-51	7.55642e-51	9.74809e-51	1.25351e-50	1.60694e-50	2.0539e-50	2.61767e-50	3.32699e-50	4.21725e-50	5.33199e-50	6.7246e-50	8.46052e-50	1.06197e-49	1.32999e-49
4.62788e-59	9.3875e-58	3.28477e-57	8.60779e-57	1.94213e-56	3.98224e-56	7.62903e-56	1.3882e-55	2.42512e-55	4.09776e-55	6.73361e-55	1.08048e-54	1.69836e-54	2.62175e-54	3.9828e-54	5.96426e-54	8.81675e-54	1.28814e-53	1.86193e-53	2.66498e-53	3.77995e-53	5.31657e-53	7.41974e-53	1.02798e-52	1.41457e-52	1.93416e-52	2.62875e-52	3.5526e-52	4.77551e-52	6.38691e-52	8.50108e-52	1.12635e-51	1.48587e-51	1.95203e-51	2.5543e-51	3.32975e-51	4.32489e-51	5.59794e-51	7.22156e-51	9.28627e-51	1.19045e-50	1.52156e-50	1.93922e-50	2.46469e-50	3.12422e-50	3.95003e-50	4.98171e-50	6.26771e-50	7.86729e-50	9.8528e-50
3.42842e-59	6.95443e-58	2.43342e-57	6.37681e-57	1.43877e-56	2.95012e-56	5.65172e-56	1.0284e-55	1.79657e-55	3.03569e-55	4.98838e-55	8.00437e-55	1.25818e-54	1.94224e-54	2.95053e-54	4.41843e-54	6.53161e-54	9.54277e-54	1.37935e-53	1.97427e-53	2.80026e-53	3.93861e-53	5.49668e-53	7.61547e-53	1.04794e-52	1.43286e-52	1.94743e-52	2.63183e-52	3.53778e-52	4.73154e-52	6.29776e-52	8.34418e-52	1.10076e-51	1.4461e-51	1.89227e-51	2.46674e-51	3.20396e-51	4.14705e-51	5.34986e-51	6.87943e-51	8.81906e-51	1.1272e-50	1.43661e-50	1.82589e-50	2.31448e-50	2.92626e-50	3.69054e-50	4.64323e-50	5.82824e-50	7.29913e-50
2.53984e-59	5.15197e-58	1.80272e-57	4.72406e-57	1.06587e-56	2.1855e-56	4.1869e-56	7.6186e-56	1.33093e-55	2.2489e-55	3.69548e-55	5.92978e-55	9.32082e-55	1.43885e-54	2.18581e-54	3.27326e-54	4.83873e-54	7.06946e-54	1.02185e-53	1.46257e-53	2.07448e-53	2.9178e-53	4.07204e-53	5.64168e-53	7.76334e-53	1.06149e-52	1.44269e-52	1.94971e-52	2.62085e-52	3.50521e-52	4.66549e-52	6.18152e-52	8.15462e-52	1.0713e-51	1.40183e-51	1.8274e-51	2.37355e-51	3.07221e-51	3.96328e-51	5.09641e-51	6.53332e-51	8.35052e-51	1.06426e-50	1.35265e-50	1.71461e-50	2.16782e-50	2.73402e-50	3.43979e-50	4.31766e-50	5.40733e-50
1.88156e-59	3.81667e-58	1.33549e-57	3.49967e-57	7.89612e-57	1.61906e-56	3.10173e-56	5.644e-56	9.85979e-56	1.66602e-55	2.73768e-55	4.39289e-55	6.90503e-55	1.06592e-54	1.61929e-54	2.42489e-54	3.58462e-54	5.23719e-54	7.57005e-54	1.0835e-53	1.53681e-53	2.16156e-53	3.01664e-53	4.17946e-53	5.75122e-53	7.86369e-53	1.06877e-52	1.44438e-52	1.94158e-52	2.59673e-52	3.45628e-52	4.57939e-52	6.04109e-52	7.93636e-52	1.0385e-51	1.35377e-51	1.75837e-51	2.27595e-51	2.93607e-51	3.77551e-51	4.84001e-51	6.18622e-51	7.88427e-51	1.00207e-50	1.27021e-50	1.60596e-50	2.02541e-50	2.54826e-50	3.1986e-50	4.00585e-50
1.39389e-59	2.82746e-58	9.89354e-58	2.59262e-57	5.84959e-57	1.19943e-56	2.29782e-56	4.18118e-56	7.30431e-56	1.23422e-55	2.02812e-55	3.25433e-55	5.11537e-55	7.89656e-55	1.1996e-54	1.7964e-54	2.65555e-54	3.8798e-54	5.60803e-54	8.02677e-54	1.1385e-53	1.60132e-53	2.23478e-53	3.09622e-53	4.26061e-53	5.82557e-53	7.91764e-53	1.07002e-52	1.43836e-52	1.9237e-52	2.56048e-52	3.39249e-52	4.47535e-52	5.8794e-52	7.6934e-52	1.0029e-51	1.30263e-51	1.68607e-51	2.17509e-51	2.79697e-51	3.58556e-51	4.58286e-51	5.84081e-51	7.42351e-51	9.40996e-51	1.18973e-50	1.50046e-50	1.8878e-50	2.36958e-50	2.96761e-50
1.03262e-59	2.09463e-58	7.32931e-58	1.92066e-57	4.33348e-57	8.88558e-57	1.70227e-56	3.09749e-56	5.41117e-56	9.14333e-56	1.50247e-55	2.41087e-55	3.78956e-55	5.84992e-55	8.88683e-55	1.33081e-54	1.96728e-54	2.87423e-54	4.15453e-54	5.94637e-54	8.43421e-54	1.18629e-53	1.65557e-53	2.29374e-53	3.15634e-53	4.31569e-53	5.86553e-53	7.92693e-53	1.06556e-52	1.42511e-52	1.89685e-52	2.51322e-52	3.31542e-52	4.35557e-52	5.69941e-52	7.42967e-52	9.65013e-52	1.24907e-51	1.61135e-51	2.07205e-51	2.65625e-51	3.39507e-51	4.32698e-51	5.49947e-51	6.97107e-51	8.81372e-51	1.11157e-50	1.39851e-50	1.75543e-50	2.19846e-50
7.64984e-60	1.55174e-58	5.42969e-58	1.42286e-57	3.21032e-57	6.5826e-57	1.26107e-56	2.29468e-56	4.00869e-56	6.77355e-56	1.11306e-55	1.78602e-55	2.80738e-55	4.33373e-55	6.58353e-55	9.85886e-55	1.4574e-54	2.12928e-54	3.07775e-54	4.40518e-54	6.24821e-54	8.78823e-54	1.22647e-53	1.69924e-53	2.33827e-53	3.19714e-53	4.34529e-53	5.87241e-53	7.89386e-53	1.05575e-52	1.40522e-52	1.86184e-52	2.45612e-52	3.22668e-52	4.22223e-52	5.50403e-52	7.14899e-52	9.25333e-52	1.19372e-51	1.53501e-51	1.9678e-51	2.51513e-51	3.2055e-51	4.07411e-51	5.1643e-51	6.52936e-51	8.23471e-51	1.03605e-50	1.30046e-50	1.62866e-50
5.66714e-60	1.14956e-58	4.02241e-58	1.05408e-57	2.37827e-57	4.87651e-57	9.34224e-57	1.69994e-56	2.96971e-56	5.01797e-56	8.24574e-56	1.32311e-55	2.07976e-55	3.2105e-55	4.8772e-55	7.30362e-55	1.07967e-54	1.57741e-54	2.28006e-54	3.26344e-54	4.62879e-54	6.51048e-54	9.08595e-54	1.25883e-53	1.73224e-53	2.3685e-53	3.21907e-53	4.35039e-53	5.84792e-53	7.82119e-53	1.04101e-52	1.37928e-52	1.81954e-52	2.39039e-52	3.1279e-52	4.07749e-52	5.2961e-52	6.85503e-52	8.84327e-52	1.13716e-51	1.45778e-51	1.86325e-51	2.3747e-51	3.01817e-51	3.8258e-51	4.83707e-51	6.10042e-51	7.67521e-51	9.63401e-51	1.20654e-50
4.19832e-60	8.51615e-59	2.97988e-58	7.80881e-58	1.76186e-57	3.61261e-57	6.9209e-57	1.25935e-56	2.20002e-56	3.7174e-56	6.10859e-56	9.80187e-56	1.54072e-55	2.3784e-55	3.61312e-55	5.41066e-55	7.99837e-55	1.16857e-54	1.68911e-54	2.41762e-54	3.42909e-54	4.82309e-54	6.73104e-54	9.32564e-54	1.28327e-53	1.75463e-53	2.38475e-53	3.22285e-53	4.33224e-53	5.79408e-53	7.71201e-53	1.0218e-52	1.34795e-52	1.77084e-52	2.31721e-52	3.02068e-52	3.92345e-52	5.07833e-52	6.55125e-52	8.42431e-52	1.07995e-51	1.38033e-51	1.75922e-51	2.23592e-51	2.83423e-51	3.58339e-51	4.5193e-51	5.68594e-51	7.13705e-51	8.93826e-51
3.11019e-60	6.30892e-59	2.20755e-58	5.78491e-58	1.30522e-57	2.67628e-57	5.12713e-57	9.32947e-57	1.62981e-56	2.75392e-56	4.52536e-56	7.2614e-56	1.14139e-55	1.76196e-55	2.67666e-55	4.00831e-55	5.92534e-55	8.65701e-55	1.25132e-54	1.79101e-54	2.54033e-54	3.57303e-54	4.98647e-54	6.9086e-54	9.50671e-54	1.29986e-53	1.76666e-53	2.38754e-53	3.2094e-53	4.29236e-53	5.7132e-53	7.56967e-53	9.98586e-53	1.31187e-52	1.71663e-52	2.23777e-52	2.90656e-52	3.76212e-52	4.85329e-52	6.24088e-52	8.00047e-52	1.02258e-51	1.30326e-51	1.65641e-51	2.09965e-51	2.65464e-51	3.34798e-51	4.21225e-51	5.28726e-51	6.62162e-51
2.30409e-60	4.67376e-59	1.63539e-58	4.28557e-58	9.66931e-58	1.98264e-57	3.79827e-57	6.91144e-57	1.20739e-56	2.04015e-56	3.35247e-56	5.37938e-56	8.45565e-56	1.30529e-55	1.98292e-55	2.96943e-55	4.3896e-55	6.41327e-55	9.27002e-55	1.32682e-54	1.88193e-54	2.64697e-54	3.69407e-54	5.11802e-54	7.04274e-54	9.6296e-54	1.30878e-53	1.76874e-53	2.37758e-53	3.17986e-53	4.23244e-53	5.60775e-53	7.3977e-53	9.71858e-53	1.27171e-52	1.65778e-52	2.15324e-52	2.78705e-52	3.5954e-52	4.62336e-52	5.9269e-52	7.57542e-52	9.65479e-52	1.2271e-51	1.55546e-51	1.96661e-51	2.48025e-51	3.12051e-51	3.9169e-51	4.90542e-51
1.70691e-60	3.46241e-59	1.21153e-58	3.17483e-58	7.1632e-58	1.46878e-57	2.81383e-57	5.12012e-57	8.9446e-57	1.51138e-56	2.48357e-56	3.98514e-56	6.2641e-56	9.66985e-56	1.46898e-55	2.19981e-55	3.2519e-55	4.75107e-55	6.8674e-55	9.82929e-55	1.39416e-54	1.96092e-54	2.73663e-54	3.79152e-54	5.21739e-54	7.13378e-54	9.69566e-54	1.31031e-53	1.76136e-53	2.3557e-53	3.13547e-53	4.15432e-53	5.48035e-53	7.1997e-53	9.42106e-53	1.22812e-52	1.59516e-52	2.0647e-52	2.66354e-52	3.42507e-52	4.39075e-52	5.61201e-52	7.15245e-52	9.09057e-52	1.15231e-51	1.4569e-51	1.83741e-51	2.31173e-51	2.90171e-51	3.63402e-51
1.26451e-60	2.56501e-59	8.97522e-59	2.35197e-58	5.30663e-58	1.0881e-57	2.08453e-57	3.79308e-57	6.62632e-57	1.11966e-56	1.83987e-56	2.95227e-56	4.64056e-56	7.1636e-56	1.08825e-55	1.62966e-55	2.40906e-55	3.51968e-55	5.08749e-55	7.28172e-55	1.03282e-54	1.45269e-54	2.02735e-54	2.80883e-54	3.86514e-54	5.28484e-54	7.18272e-54	9.70703e-54	1.30485e-53	1.74514e-53	2.32281e-53	3.0776e-53	4.05995e-53	5.33367e-53	6.97929e-53	9.09811e-53	1.18172e-52	1.52956e-52	1.9732e-52	2.53735e-52	3.25275e-52	4.15748e-52	5.29866e-52	6.73446e-52	8.53652e-52	1.0793e-51	1.36119e-51	1.71257e-51	2.14964e-51	2.69215e-51
9.36772e-61	1.90021e-59	6.649e-59	1.74238e-58	3.93125e-58	8.06082e-58	1.54426e-57	2.80998e-57	4.9089e-57	8.29465e-57	1.36301e-56	2.18709e-56	3.43781e-56	5.30693e-56	8.06195e-56	1.20728e-55	1.78468e-55	2.60744e-55	3.76891e-55	5.39443e-55	7.65134e-55	1.07618e-54	1.5019e-54	2.08083e-54	2.86337e-54	3.9151e-54	5.32109e-54	7.19115e-54	9.66654e-54	1.29283e-53	1.72078e-53	2.27994e-53	3.00768e-53	3.95128e-53	5.17039e-53	6.74004e-53	8.7544e-53	1.13313e-52	1.46178e-52	1.87972e-52	2.4097e-52	3.07994e-52	3.92535e-52	4.98901e-52	6.32401e-52	7.99562e-52	1.00839e-51	1.2687e-51	1.59249e-51	1.99439e-51
6.93978e-61	1.40771e-59	4.9257e-59	1.29079e-58	2.91234e-58	5.9716e-58	1.14402e-57	2.08169e-57	3.6366e-57	6.14482e-57	1.00974e-56	1.62024e-56	2.54679e-56	3.93147e-56	5.97244e-56	8.94375e-56	1.32212e-55	1.93164e-55	2.79208e-55	3.99629e-55	5.66825e-55	7.97251e-55	1.11263e-54	1.54152e-54	2.12123e-54	2.90038e-54	3.94196e-54	5.32733e-54	7.16115e-54	9.57755e-54	1.27479e-53	1.68902e-53	2.22815e-53	2.92718e-53	3.83032e-53	4.99315e-53	6.48542e-53	8.39443e-53	1.08291e-52	1.39253e-52	1.78515e-52	2.28167e-52	2.90797e-52	3.69595e-52	4.68494e-52	5.9233e-52	7.47036e-52	9.39879e-52	1.17975e-51	1.47748e-51
5.14111e-61	1.04286e-59	3.64905e-59	9.56239e-59	2.15752e-58	4.42387e-58	8.47508e-58	1.54215e-57	2.69406e-57	4.5522e-57	7.48036e-57	1.2003e-56	1.88671e-56	2.9125e-56	4.42449e-56	6.6257e-56	9.79452e-56	1.43099e-55	2.06842e-55	2.96053e-55	4.19914e-55	5.90618e-55	8.24259e-55	1.14198e-54	1.57145e-54	2.14865e-54	2.92028e-54	3.94658e-54	5.30511e-54	7.09522e-54	9.44385e-54	1.25126e-53	1.65065e-53	2.16851e-53	2.83757e-53	3.69901e-53	4.80452e-53	6.21875e-53	8.02243e-53	1.03161e-52	1.32247e-52	1.69031e-52	2.15428e-52	2.73803e-52	3.47069e-52	4.38809e-52	5.53418e-52	6.9628e-52	8.73978e-52	1.09455e-51
3.80863e-61	7.72568e-60	2.70328e-59	7.084e-59	1.59833e-58	3.27728e-58	6.2785e-58	1.14245e-57	1.99581e-57	3.37235e-57	5.54159e-57	8.89205e-57	1.39771e-56	2.15763e-56	3.27775e-56	4.90844e-56	7.25596e-56	1.06011e-55	1.53232e-55	2.19321e-55	3.1108e-55	4.3754e-55	6.10626e-55	8.46003e-55	1.16416e-54	1.59176e-54	2.16339e-54	2.9237e-54	3.93012e-54	5.25627e-54	6.99617e-54	9.26955e-54	1.22283e-53	1.60647e-53	2.10212e-53	2.7403e-53	3.55927e-53	4.60696e-53	5.94316e-53	7.64236e-53	9.7971e-53	1.25221e-52	1.59593e-52	2.02838e-52	2.57115e-52	3.25078e-52	4.09982e-52	5.15817e-52	6.47458e-52	8.1086e-52
2.8215e-61	5.72332e-60	2.00264e-59	5.24795e-59	1.18407e-58	2.42787e-58	4.65123e-58	8.4635e-58	1.47853e-57	2.4983e-57	4.10531e-57	6.5874e-57	1.03545e-56	1.59842e-56	2.42821e-56	3.63626e-56	5.37535e-56	7.85346e-56	1.13517e-55	1.62477e-55	2.30454e-55	3.24138e-55	4.52363e-55	6.26734e-55	8.62429e-55	1.17921e-54	1.60268e-54	2.16593e-54	2.91151e-54	3.89394e-54	5.18289e-54	6.86705e-54	9.05896e-54	1.1901e-53	1.55729e-53	2.03006e-53	2.63677e-53	3.41292e-53	4.4028e-53	5.6616e-53	7.25787e-53	9.27659e-53	1.18229e-52	1.50266e-52	1.90476e-52	2.40824e-52	3.03722e-52	3.82126e-52	4.79649e-52	6.007e-52
2.09022e-61	4.23994e-60	1.48359e-59	3.88778e-59	8.7718e-59	1.79861e-58	3.44571e-58	6.26992e-58	1.09532e-57	1.85079e-57	3.04129e-57	4.88006e-57	7.6708e-57	1.18414e-56	1.79887e-56	2.69381e-56	3.98216e-56	5.81799e-56	8.40957e-56	1.20366e-55	1.70724e-55	2.40127e-55	3.35119e-55	4.64296e-55	6.38903e-55	8.73578e-55	1.1873e-54	1.60456e-54	2.1569e-54	2.8847e-54	3.83958e-54	5.08724e-54	6.71105e-54	8.8165e-54	1.15367e-53	1.50391e-53	1.95337e-53	2.52835e-53	3.26168e-53	4.19422e-53	5.37676e-53	6.87227e-53	8.75863e-53	1.1132e-52	1.41108e-52	1.78406e-52	2.25003e-52	2.83086e-52	3.55333e-52	4.4501e-52
1.54847e-61	3.14103e-60	1.09907e-59	2.88014e-59	6.49831e-59	1.33244e-58	2.55265e-58	4.64487e-58	8.11436e-58	1.3711e-57	2.25304e-57	3.61524e-57	5.68267e-57	8.77229e-57	1.33263e-56	1.99562e-56	2.95005e-56	4.31007e-56	6.22996e-56	8.91693e-56	1.26476e-55	1.77891e-55	2.48262e-55	3.43959e-55	4.73311e-55	6.47162e-55	8.7957e-55	1.18869e-54	1.59787e-54	2.13704e-54	2.84443e-54	3.76872e-54	4.97166e-54	6.53142e-54	8.54659e-54	1.11412e-53	1.44709e-53	1.87305e-53	2.41631e-53	3.10715e-53	3.9832e-53	5.0911e-53	6.48855e-53	8.24678e-53	1.04535e-52	1.32167e-52	1.66686e-52	2.09715e-52	2.63237e-52	3.29671e-52
1.14714e-61	2.32693e-60	8.14213e-60	2.13366e-59	4.81407e-59	9.87099e-59	1.89105e-58	3.441e-58	6.01126e-58	1.01573e-57	1.6691e-57	2.67824e-57	4.20982e-57	6.49867e-57	9.87238e-57	1.47839e-56	2.18545e-56	3.19298e-56	4.61527e-56	6.60582e-56	9.36956e-56	1.31785e-55	1.83917e-55	2.54811e-55	3.50638e-55	4.7943e-55	6.51602e-55	8.80602e-55	1.18373e-54	1.58316e-54	2.10721e-54	2.79194e-54	3.6831e-54	4.8386e-54	6.33147e-54	8.25362e-54	1.07203e-53	1.38759e-53	1.79005e-53	2.30183e-53	2.95083e-53	3.77158e-53	4.80684e-53	6.10936e-53	7.74416e-53	9.79115e-53	1.23484e-52	1.55361e-52	1.95011e-52	2.44226e-52
8.4982e-62	1.72383e-60	6.03184e-60	1.58065e-59	3.56635e-59	7.31261e-59	1.40092e-58	2.54916e-58	4.45325e-58	7.52473e-58	1.2365e-57	1.98409e-57	3.11871e-57	4.81433e-57	7.31364e-57	1.09522e-56	1.61902e-56	2.36542e-56	3.41908e-56	4.89372e-56	6.94114e-56	9.76285e-56	1.36249e-55	1.88769e-55	2.59759e-55	3.5517e-55	4.82718e-55	6.52366e-55	8.76929e-55	1.17283e-54	1.56106e-54	2.06832e-54	2.72851e-54	3.58452e-54	4.69047e-54	6.11443e-54	7.94181e-54	1.02795e-53	1.3261e-53	1.70524e-53	2.18603e-53	2.79406e-53	3.56099e-53	4.52593e-53	5.73702e-53	7.25346e-53	9.14793e-53	1.15094e-52	1.44468e-52	1.80927e-52
6.29562e-62	1.27705e-60	4.4685e-60	1.17098e-59	2.64202e-59	5.41731e-59	1.03783e-58	1.88846e-58	3.29905e-58	5.57446e-58	9.16019e-58	1.46985e-57	2.3104e-57	3.56655e-57	5.41808e-57	8.11359e-57	1.1994e-56	1.75234e-56	2.53291e-56	3.62535e-56	5.14212e-56	7.23249e-56	1.00936e-55	1.39843e-55	1.92434e-55	2.63117e-55	3.57607e-55	4.83285e-55	6.49645e-55	8.68855e-55	1.15646e-54	1.53225e-54	2.02133e-54	2.65548e-54	3.47479e-54	4.52968e-54	5.88344e-54	7.61525e-54	9.82398e-54	1.26327e-53	1.61945e-53	2.06989e-53	2.63805e-53	3.35289e-53	4.25009e-53	5.3735e-53	6.77696e-53	8.52639e-53	1.07024e-52	1.34034e-52
4.66391e-62	9.46059e-61	3.31034e-60	8.67481e-60	1.95725e-59	4.01324e-59	7.68842e-59	1.39901e-58	2.444e-58	4.12966e-58	6.78603e-58	1.08889e-57	1.71159e-57	2.64216e-57	4.01381e-57	6.0107e-57	8.88539e-57	1.29817e-56	1.87643e-56	2.68573e-56	3.80938e-56	5.35796e-56	7.4775e-56	1.03598e-55	1.42559e-55	1.94922e-55	2.64921e-55	3.58026e-55	4.81269e-55	6.43664e-55	8.56727e-55	1.13512e-54	1.49744e-54	1.96723e-54	2.57418e-54	3.35567e-54	4.35856e-54	5.64152e-54	7.27779e-54	9.35856e-54	1.19972e-53	1.53341e-53	1.95431e-53	2.48388e-53	3.14854e-53	3.98079e-53	5.02049e-53	6.31651e-53	7.92855e-53	9.9295e-53
3.45511e-62	7.00858e-61	2.45236e-60	6.42646e-60	1.44997e-59	2.97308e-59	5.69572e-59	1.03641e-58	1.81056e-58	3.05933e-58	5.02722e-58	8.06669e-58	1.26797e-57	1.95736e-57	2.9735e-57	4.45283e-57	6.58246e-57	9.61707e-57	1.39009e-56	1.98964e-56	2.82206e-56	3.96928e-56	5.53947e-56	7.67476e-56	1.0561e-55	1.44401e-55	1.96259e-55	2.65232e-55	3.56533e-55	4.76838e-55	6.34679e-55	8.40915e-55	1.10933e-54	1.45736e-54	1.907e-54	2.48594e-54	3.2289e-54	4.17934e-54	5.39152e-54	6.93299e-54	8.88772e-54	1.13598e-53	1.44779e-53	1.8401e-53	2.3325e-53	2.94904e-53	3.71927e-53	4.67938e-53	5.87361e-53	7.35596e-53
2.55961e-62	5.19208e-61	1.81676e-60	4.76084e-60	1.07416e-59	2.20251e-59	4.2195e-59	7.67792e-59	1.34129e-58	2.26641e-58	3.72425e-58	5.97595e-58	9.39338e-58	1.45005e-57	2.20283e-57	3.29874e-57	4.87641e-57	7.1245e-57	1.02981e-56	1.47396e-56	2.09063e-56	2.94051e-56	4.10374e-56	5.6856e-56	7.82378e-56	1.06975e-55	1.45392e-55	1.96489e-55	2.64126e-55	3.5325e-55	4.70182e-55	6.22965e-55	8.21811e-55	1.07964e-54	1.41274e-54	1.84163e-54	2.39203e-54	3.09613e-54	3.99413e-54	5.13609e-54	6.58419e-54	8.41554e-54	1.07255e-53	1.36318e-53	1.72796e-53	2.1847e-53	2.7553e-53	3.46657e-53	4.35128e-53	5.44943e-53
1.89621e-62	3.84639e-61	1.34589e-60	3.52691e-60	7.9576e-60	1.63166e-59	3.12588e-59	5.68794e-59	9.93655e-59	1.67899e-58	2.759e-58	4.42709e-58	6.95879e-58	1.07422e-57	1.63189e-57	2.44377e-57	3.61253e-57	5.27796e-57	7.62899e-57	1.09194e-56	1.54878e-56	2.17839e-56	3.04013e-56	4.212e-56	5.796e-56	7.92492e-56	1.07709e-55	1.45563e-55	1.95669e-55	2.61694e-55	3.48319e-55	4.61504e-55	6.08812e-55	7.99815e-55	1.04659e-54	1.36431e-54	1.77206e-54	2.29367e-54	2.95893e-54	3.80491e-54	4.87769e-54	6.23438e-54	7.94565e-54	1.00987e-53	1.2801e-53	1.61847e-53	2.04118e-53	2.5681e-53	3.22351e-53	4.03704e-53
1.40474e-62	2.84947e-61	9.97057e-61	2.6128e-60	5.89513e-60	1.20877e-59	2.31571e-59	4.21373e-59	7.36118e-59	1.24383e-58	2.04391e-58	3.27967e-58	5.1552e-58	7.95804e-58	1.20894e-57	1.81039e-57	2.67623e-57	3.91001e-57	5.65169e-57	8.08926e-57	1.14736e-56	1.61379e-56	2.25218e-56	3.12033e-56	4.29378e-56	5.87092e-56	7.97928e-56	1.07835e-55	1.44955e-55	1.93868e-55	2.58041e-55	3.4189e-55	4.51019e-55	5.92517e-55	7.7533e-55	1.01071e-54	1.31277e-54	1.69919e-54	2.19203e-54	2.81874e-54	3.61348e-54	4.61854e-54	5.88628e-54	7.48131e-54	9.48322e-54	1.19899e-53	1.51214e-53	1.90249e-53	2.38803e-53	2.99071e-53
1.04066e-62	2.11094e-61	7.38638e-61	1.93561e-60	4.36722e-60	8.95476e-60	1.71552e-59	3.12161e-59	5.4533e-59	9.21452e-59	1.51417e-58	2.42964e-58	3.81906e-58	5.89546e-58	8.95602e-58	1.34117e-57	1.9826e-57	2.89661e-57	4.18688e-57	5.99267e-57	8.49987e-57	1.19552e-56	1.66846e-56	2.31159e-56	3.18091e-56	4.34929e-56	5.9112e-56	7.98864e-56	1.07386e-55	1.43621e-55	1.91162e-55	2.53279e-55	3.34123e-55	4.38948e-55	5.74378e-55	7.48751e-55	9.72526e-55	1.25879e-54	1.62389e-54	2.08818e-54	2.67693e-54	3.4215e-54	4.36066e-54	5.54229e-54	7.02534e-54	8.88233e-54	1.12022e-53	1.4094e-53	1.7691e-53	2.21557e-53
7.7094e-63	1.56382e-61	5.47196e-61	1.43394e-60	3.23532e-60	6.63385e-60	1.27089e-59	2.31254e-59	4.0399e-59	6.82628e-59	1.12172e-58	1.79992e-58	2.82923e-58	4.36747e-58	6.63478e-58	9.93561e-58	1.46875e-57	2.14586e-57	3.10172e-57	4.43948e-57	6.29686e-57	8.85665e-57	1.23602e-56	1.71247e-56	2.35648e-56	3.22203e-56	4.37912e-56	5.91813e-56	7.95532e-56	1.06397e-55	1.41616e-55	1.87633e-55	2.47525e-55	3.2518e-55	4.2551e-55	5.54688e-55	7.20465e-55	9.32537e-55	1.20301e-54	1.54696e-54	1.98312e-54	2.53471e-54	3.23046e-54	4.10583e-54	5.2045e-54	6.58019e-54	8.29882e-54	1.04411e-53	1.31058e-53	1.64134e-53
5.71126e-63	1.15851e-61	4.05373e-61	1.06229e-60	2.39678e-60	4.91447e-60	9.41497e-60	1.71317e-59	2.99283e-59	5.05704e-59	8.30993e-59	1.33341e-58	2.09595e-58	3.2355e-58	4.91517e-58	7.36048e-58	1.08807e-57	1.58969e-57	2.29781e-57	3.28885e-57	4.66483e-57	6.56117e-57	9.15669e-57	1.26863e-56	1.74572e-56	2.38694e-56	3.24413e-56	4.38426e-56	5.89344e-56	7.88208e-56	1.04912e-55	1.39002e-55	1.83371e-55	2.409e-55	3.15225e-55	4.10923e-55	5.33734e-55	6.9084e-55	8.91212e-55	1.14602e-54	1.46913e-54	1.87776e-54	2.39318e-54	3.04167e-54	3.85559e-54	4.87473e-54	6.14792e-54	7.73497e-54	9.70901e-54	1.21593e-53
4.23101e-63	8.58245e-62	3.00308e-61	7.86961e-61	1.77558e-60	3.64073e-60	6.97478e-60	1.26915e-59	2.21714e-59	3.74634e-59	6.15615e-59	9.87818e-59	1.55272e-58	2.39692e-58	3.64125e-58	5.45278e-58	8.06064e-58	1.17767e-57	1.70226e-57	2.43644e-57	3.45579e-57	4.86063e-57	6.78344e-57	9.39824e-57	1.29326e-56	1.76829e-56	2.40331e-56	3.24794e-56	4.36597e-56	5.83919e-56	7.77205e-56	1.02975e-55	1.35844e-55	1.78463e-55	2.33525e-55	3.04419e-55	3.954e-55	5.11787e-55	6.60226e-55	8.4899e-55	1.08836e-54	1.39108e-54	1.77291e-54	2.25333e-54	2.85629e-54	3.61129e-54	4.55449e-54	5.7302e-54	7.19261e-54	9.00784e-54
3.13441e-63	6.35804e-62	2.22473e-61	5.82995e-61	1.31538e-60	2.69712e-60	5.16704e-60	9.4021e-60	1.6425e-59	2.77536e-59	4.56059e-59	7.31794e-59	1.15028e-58	1.77568e-58	2.6975e-58	4.03952e-58	5.97147e-58	8.72441e-58	1.26106e-57	1.80496e-57	2.56011e-57	3.60085e-57	5.0253e-57	6.96239e-57	9.58072e-57	1.30998e-56	1.78042e-56	2.40613e-56	3.23439e-56	4.32578e-56	5.75767e-56	7.62861e-56	1.00636e-55	1.32209e-55	1.72999e-55	2.2552e-55	2.92919e-55	3.79141e-55	4.89107e-55	6.28947e-55	8.06276e-55	1.03054e-54	1.31341e-54	1.66931e-54	2.11599e-54	2.67531e-54	3.37405e-54	4.24504e-54	5.32842e-54	6.67317e-54
2.32203e-63	4.71015e-62	1.64812e-61	4.31893e-61	9.74459e-61	1.99808e-60	3.82784e-60	6.96525e-60	1.21679e-59	2.05604e-59	3.37857e-59	5.42126e-59	8.52148e-59	1.31546e-58	1.99836e-58	2.99255e-58	4.42378e-58	6.4632e-58	9.34219e-58	1.33715e-57	1.89658e-57	2.66757e-57	3.72283e-57	5.15786e-57	7.09757e-57	9.70457e-57	1.31897e-56	1.78251e-56	2.3961e-56	3.20461e-56	4.26539e-56	5.65141e-56	7.4553e-56	9.79425e-56	1.28161e-55	1.67069e-55	2.17e-55	2.80875e-55	3.6234e-55	4.65935e-55	5.97304e-55	7.6344e-55	9.72996e-55	1.23665e-54	1.56757e-54	1.98192e-54	2.49956e-54	3.1448e-54	3.94739e-54	4.94361e-54
1.7202e-63	3.48936e-62	1.22096e-61	3.19954e-61	7.21897e-61	1.48021e-60	2.83573e-60	5.15998e-60	9.01424e-60	1.52315e-59	2.5029e-59	4.01617e-59	6.31287e-59	9.74513e-59	1.48042e-58	2.21694e-58	3.27721e-58	4.78806e-58	6.92086e-58	9.90582e-58	1.40502e-57	1.97619e-57	2.75794e-57	3.82104e-57	5.25801e-57	7.18932e-57	9.77114e-57	1.32051e-56	1.77507e-56	2.37404e-56	3.15988e-56	4.18667e-56	5.52302e-56	7.25576e-56	9.49441e-56	1.23768e-55	1.60757e-55	2.08077e-55	2.68428e-55	3.45173e-55	4.42494e-55	5.6557e-55	7.20813e-55	9.16134e-55	1.16128e-54	1.46824e-54	1.85172e-54	2.32973e-54	2.9243e-54	3.66232e-54
1.27435e-63	2.58498e-62	9.04509e-62	2.37028e-61	5.34795e-61	1.09657e-60	2.10076e-60	3.82261e-60	6.67791e-60	1.12838e-59	1.8542e-59	2.97525e-59	4.67669e-59	7.21937e-59	1.09672e-58	1.64235e-58	2.42782e-58	3.54708e-58	5.1271e-58	7.33841e-58	1.04086e-57	1.464e-57	2.04313e-57	2.8307e-57	3.89523e-57	5.32598e-57	7.23864e-57	9.78261e-57	1.31501e-56	1.75873e-56	2.3409e-56	3.10156e-56	4.09155e-56	5.3752e-56	7.03363e-56	9.16894e-56	1.19092e-55	1.54147e-55	1.98856e-55	2.55711e-55	3.27807e-55	4.18985e-55	5.33991e-55	6.78689e-55	8.60298e-55	1.0877e-54	1.37179e-54	1.7259e-54	2.16637e-54	2.71311e-54
9.44065e-64	1.915e-62	6.70077e-62	1.75595e-61	3.96186e-61	8.12357e-61	1.55628e-60	2.83186e-60	4.94712e-60	8.35922e-60	1.37362e-59	2.20412e-59	3.46458e-59	5.34824e-59	8.12472e-59	1.21668e-58	1.79857e-58	2.62774e-58	3.79825e-58	5.43643e-58	7.71091e-58	1.08455e-57	1.51359e-57	2.09703e-57	2.88566e-57	3.94558e-57	5.36252e-57	7.24713e-57	9.7418e-57	1.3029e-56	1.73418e-56	2.29769e-56	3.0311e-56	3.98204e-56	5.21064e-56	6.79252e-56	8.82256e-56	1.14195e-55	1.47316e-55	1.89435e-55	2.42846e-55	3.10392e-55	3.95591e-55	5.02785e-55	6.37325e-55	8.05787e-55	1.01624e-54	1.27858e-54	1.60489e-54	2.00992e-54
6.99381e-64	1.41867e-62	4.96405e-62	1.30084e-61	2.93501e-61	6.01809e-61	1.15292e-60	2.09789e-60	3.66492e-60	6.19266e-60	1.0176e-59	1.63285e-59	2.56662e-59	3.96208e-59	6.01894e-59	9.01339e-59	1.33242e-58	1.94668e-58	2.81381e-58	4.0274e-58	5.71238e-58	8.03458e-58	1.12129e-57	1.55352e-57	2.13775e-57	2.92296e-57	3.97265e-57	5.36881e-57	7.2169e-57	9.65211e-57	1.28471e-56	1.70217e-56	2.24549e-56	2.94997e-56	3.86014e-56	5.03202e-56	6.53591e-56	8.45978e-56	1.09135e-55	1.40337e-55	1.79905e-55	2.29944e-55	2.93061e-55	3.72472e-55	4.72142e-55	5.96942e-55	7.52852e-55	9.47196e-55	1.18893e-54	1.48899e-54
5.18114e-64	1.05098e-62	3.67746e-62	9.63684e-62	2.17431e-61	4.45831e-61	8.54107e-61	1.55416e-60	2.71504e-60	4.58764e-60	7.5386e-60	1.20965e-59	1.9014e-59	2.93518e-59	4.45894e-59	6.67728e-59	9.87078e-59	1.44214e-58	2.08452e-58	2.98357e-58	4.23184e-58	5.95216e-58	8.30676e-58	1.15087e-57	1.58368e-57	2.16538e-57	2.94301e-57	3.97731e-57	5.34641e-57	7.15046e-57	9.51737e-57	1.261e-56	1.6635e-56	2.18539e-56	2.85966e-56	3.72781e-56	4.84192e-56	6.26716e-56	8.08489e-56	1.03964e-55	1.33277e-55	1.70347e-55	2.17105e-55	2.75934e-55	3.49771e-55	4.42225e-55	5.57726e-55	7.017e-55	8.80782e-55	1.10307e-54
3.83828e-64	7.78582e-63	2.72433e-62	7.13915e-62	1.61077e-61	3.3028e-61	6.32738e-61	1.15135e-60	2.01135e-60	3.39861e-60	5.58473e-60	8.96128e-60	1.40859e-59	2.17443e-59	3.30326e-59	4.94665e-59	7.31245e-59	1.06836e-58	1.54425e-58	2.21029e-58	3.13502e-58	4.40947e-58	6.1538e-58	8.52589e-58	1.17322e-57	1.60415e-57	2.18024e-57	2.94646e-57	3.96072e-57	5.29719e-57	7.05064e-57	9.34172e-57	1.23235e-56	1.61898e-56	2.11849e-56	2.76163e-56	3.58698e-56	4.64283e-56	5.98943e-56	7.70186e-56	9.87337e-56	1.26196e-55	1.60835e-55	2.04417e-55	2.59117e-55	3.27609e-55	4.13174e-55	5.19832e-55	6.52499e-55	8.17173e-55
2.84347e-64	5.76788e-63	2.01823e-62	5.28881e-62	1.19329e-61	2.44677e-61	4.68744e-61	8.52939e-61	1.49004e-60	2.51775e-60	4.13727e-60	6.63868e-60	1.04351e-59	1.61086e-59	2.44712e-59	3.66457e-59	5.4172e-59	7.91461e-59	1.14401e-58	1.63742e-58	2.32248e-58	3.26661e-58	4.55885e-58	6.31614e-58	8.69143e-58	1.18839e-57	1.61516e-57	2.18279e-57	2.93417e-57	3.92426e-57	5.22324e-57	6.92051e-57	9.12949e-57	1.19937e-56	1.56942e-56	2.04587e-56	2.6573e-56	3.43949e-56	4.43708e-56	5.70568e-56	7.31437e-56	9.34882e-56	1.1915e-55	1.51436e-55	1.91959e-55	2.42698e-55	3.06087e-55	3.85101e-55	4.83383e-55	6.05377e-55
2.10649e-64	4.27295e-63	1.49514e-62	3.91805e-62	8.84009e-62	1.81261e-61	3.47254e-61	6.31873e-61	1.10385e-60	1.86519e-60	3.06497e-60	4.91806e-60	7.73052e-60	1.19335e-59	1.81287e-59	2.71478e-59	4.01316e-59	5.86328e-59	8.47504e-59	1.21303e-58	1.72054e-58	2.41997e-58	3.37728e-58	4.67911e-58	6.43877e-58	8.80379e-58	1.19654e-57	1.61705e-57	2.17369e-57	2.90716e-57	3.86947e-57	5.12684e-57	6.76329e-57	8.88514e-57	1.16265e-56	1.51562e-56	1.96858e-56	2.54804e-56	3.28707e-56	4.22687e-56	5.41862e-56	6.92577e-56	8.82682e-56	1.12187e-55	1.42206e-55	1.79795e-55	2.26755e-55	2.8529e-55	3.58099e-55	4.48474e-55
1.56053e-64	3.16548e-63	1.10763e-62	2.90256e-62	6.5489e-62	1.34282e-61	2.57252e-61	4.68103e-61	8.17753e-61	1.38177e-60	2.27058e-60	3.64339e-60	5.72691e-60	8.84059e-60	1.34301e-59	2.01116e-59	2.97302e-59	4.34363e-59	6.27847e-59	8.98635e-59	1.2746e-58	1.79276e-58	2.50195e-58	3.46637e-58	4.76996e-58	6.52201e-58	8.86418e-58	1.19794e-57	1.61031e-57	2.15368e-57	2.86658e-57	3.79806e-57	5.01037e-57	6.58227e-57	8.61313e-57	1.1228e-56	1.45836e-56	1.88763e-56	2.43512e-56	3.13134e-56	4.01421e-56	5.13074e-56	6.53907e-56	8.31098e-56	1.05349e-55	1.33196e-55	1.67984e-55	2.11348e-55	2.65286e-55	3.32238e-55
1.15607e-64	2.34505e-63	8.20552e-63	2.15027e-62	4.85155e-62	9.94784e-62	1.90577e-61	3.46779e-61	6.05807e-61	1.02364e-60	1.68209e-60	2.69909e-60	4.2426e-60	6.54927e-60	9.94924e-60	1.4899e-59	2.20247e-59	3.21784e-59	4.6512e-59	6.65725e-59	9.4425e-59	1.32811e-58	1.85349e-58	2.56795e-58	3.53367e-58	4.83162e-58	6.56675e-58	8.87458e-58	1.19295e-57	1.59548e-57	2.12361e-57	2.81367e-57	3.71177e-57	4.87627e-57	6.38077e-57	8.31787e-57	1.08038e-56	1.39839e-56	1.80398e-56	2.31976e-56	2.9738e-56	3.80094e-56	4.84426e-56	6.15693e-56	7.80445e-56	9.86738e-56	1.24446e-55	1.56571e-55	1.96529e-55	2.46128e-55
8.56437e-65	1.73725e-63	6.0788e-63	1.59296e-62	3.59411e-62	7.36954e-62	1.41183e-61	2.569e-61	4.48792e-61	7.58332e-61	1.24612e-60	1.99953e-60	3.14299e-60	4.85182e-60	7.37058e-60	1.10375e-59	1.63163e-59	2.38383e-59	3.44569e-59	4.93182e-59	6.99518e-59	9.83885e-59	1.3731e-58	1.90238e-58	2.61781e-58	3.57935e-58	4.86477e-58	6.57445e-58	8.83756e-58	1.18196e-57	1.57321e-57	2.08442e-57	2.74975e-57	3.61243e-57	4.72699e-57	6.16203e-57	8.00364e-57	1.03595e-56	1.33642e-56	1.71852e-56	2.20305e-56	2.81581e-56	3.58872e-56	4.56116e-56	5.78168e-56	7.30994e-56	9.21916e-56	1.1599e-55	1.45592e-55	1.82336e-55
6.34464e-65	1.28699e-63	4.50329e-63	1.18009e-62	2.66259e-62	5.45949e-62	1.04591e-61	1.90317e-61	3.32474e-61	5.61786e-61	9.2315e-61	1.48129e-60	2.32839e-60	3.59431e-60	5.46026e-60	8.17676e-60	1.20874e-59	1.76599e-59	2.55263e-59	3.65358e-59	5.18216e-59	7.2888e-59	1.01722e-58	1.40932e-58	1.93932e-58	2.65165e-58	3.60391e-58	4.87047e-58	6.54702e-58	8.7562e-58	1.16546e-57	1.54418e-57	2.03706e-57	2.67615e-57	3.50184e-57	4.56495e-57	5.92925e-57	7.67454e-57	9.90047e-57	1.27311e-56	1.63206e-56	2.086e-56	2.65859e-56	3.37899e-56	4.28317e-56	5.41533e-56	6.82972e-56	8.59277e-56	1.07857e-55	1.35078e-55
4.70022e-65	9.53424e-64	3.33612e-63	8.74235e-63	1.97249e-62	4.04449e-62	7.74828e-62	1.4099e-61	2.46303e-61	4.16181e-61	6.83887e-61	1.09737e-60	1.72491e-60	2.66273e-60	4.04506e-60	6.05749e-60	8.95457e-60	1.30828e-59	1.89104e-59	2.70664e-59	3.83904e-59	5.39968e-59	7.53572e-59	1.04405e-58	1.43668e-58	1.96439e-58	2.66984e-58	3.60813e-58	4.85016e-58	6.48675e-58	8.63397e-58	1.14395e-57	1.50909e-57	1.98254e-57	2.59423e-57	3.3818e-57	4.39249e-57	5.68544e-57	7.33445e-57	9.43142e-57	1.20906e-56	1.54535e-56	1.96953e-56	2.50322e-56	3.17305e-56	4.01178e-56	5.05958e-56	6.36568e-56	7.99027e-56	1.00068e-55
3.48201e-65	7.06314e-64	2.47146e-63	6.47649e-63	1.46126e-62	2.99623e-62	5.74007e-62	1.04448e-61	1.82465e-61	3.08315e-61	5.06636e-61	8.12949e-61	1.27785e-60	1.9726e-60	2.99665e-60	4.4875e-60	6.63371e-60	9.69194e-60	1.40091e-59	2.00513e-59	2.84403e-59	4.00018e-59	5.5826e-59	7.73451e-59	1.06432e-58	1.45526e-58	1.97787e-58	2.67297e-58	3.59308e-58	4.8055e-58	6.3962e-58	8.47462e-58	1.11796e-57	1.4687e-57	1.92185e-57	2.5053e-57	3.25404e-57	4.21188e-57	5.43349e-57	6.98697e-57	8.95692e-57	1.14482e-56	1.45906e-56	1.85443e-56	2.35066e-56	2.972e-56	3.74823e-56	4.71581e-56	5.91934e-56	7.41323e-56
2.57954e-65	5.2325e-64	1.8309e-63	4.7979e-63	1.08253e-62	2.21966e-62	4.25235e-62	7.73769e-62	1.35174e-61	2.28405e-61	3.75325e-61	6.02248e-61	9.46651e-61	1.46134e-60	2.21998e-60	3.32442e-60	4.91437e-60	7.17997e-60	1.03782e-59	1.48543e-59	2.10691e-59	2.96341e-59	4.13569e-59	5.72987e-59	7.88469e-59	1.07808e-58	1.46524e-58	1.98019e-58	2.66182e-58	3.56e-58	4.73842e-58	6.27815e-58	8.28209e-58	1.08804e-57	1.42374e-57	1.85597e-57	2.41065e-57	3.12024e-57	4.02523e-57	5.17607e-57	6.63545e-57	8.48105e-57	1.0809e-56	1.3738e-56	1.74141e-56	2.20171e-56	2.77676e-56	3.49356e-56	4.38515e-56	5.49185e-56
1.91097e-65	3.87633e-64	1.35636e-63	3.55437e-63	8.01955e-63	1.64437e-62	3.15022e-62	5.73222e-62	1.00139e-61	1.69207e-61	2.78048e-61	4.46156e-61	7.01297e-61	1.08259e-60	1.6446e-60	2.46279e-60	3.64066e-60	5.31905e-60	7.68838e-60	1.10044e-59	1.56084e-59	2.19535e-59	3.0638e-59	4.24479e-59	5.84112e-59	7.98662e-59	1.08548e-58	1.46696e-58	1.97193e-58	2.63732e-58	3.51031e-58	4.65097e-58	6.13552e-58	8.06042e-58	1.05473e-57	1.37494e-57	1.78585e-57	2.31153e-57	2.98196e-57	3.83453e-57	4.91566e-57	6.28292e-57	8.00751e-57	1.01773e-56	1.29007e-56	1.63107e-56	2.05707e-56	2.58809e-56	3.2486e-56	4.06847e-56
1.41568e-65	2.87166e-64	1.00482e-63	2.63314e-63	5.94103e-63	1.21818e-62	2.33374e-62	4.24654e-62	7.41849e-62	1.25351e-61	2.05983e-61	3.3052e-61	5.19533e-61	8.02e-61	1.21835e-60	1.82448e-60	2.69706e-60	3.94045e-60	5.6957e-60	8.15224e-60	1.1563e-59	1.62635e-59	2.26972e-59	3.14462e-59	4.32721e-59	5.91663e-59	8.0414e-59	1.08675e-58	1.46084e-58	1.95377e-58	2.6005e-58	3.44552e-58	4.54531e-58	5.9713e-58	7.81366e-58	1.01858e-57	1.32299e-57	1.71242e-57	2.20909e-57	2.84069e-57	3.64161e-57	4.6545e-57	5.93211e-57	7.53955e-57	9.55705e-57	1.20832e-56	1.52392e-56	1.91731e-56	2.40662e-56	3.01399e-56
1.04876e-65	2.12738e-64	7.44388e-64	1.95068e-63	4.40122e-63	9.02447e-63	1.72888e-62	3.14591e-62	5.49575e-62	9.28626e-62	1.52596e-61	2.44856e-61	3.8488e-61	5.94136e-61	9.02575e-61	1.35161e-60	1.99803e-60	2.91916e-60	4.21947e-60	6.03932e-60	8.56605e-60	1.20483e-59	1.68145e-59	2.32959e-59	3.20568e-59	4.38315e-59	5.95722e-59	8.05084e-59	1.08222e-58	1.44739e-58	1.9265e-58	2.55251e-58	3.36725e-58	4.42365e-58	5.7885e-58	7.5458e-58	9.80098e-58	1.26859e-57	1.63654e-57	2.10443e-57	2.69777e-57	3.44814e-57	4.39461e-57	5.58544e-57	7.08004e-57	8.95149e-57	1.12894e-56	1.42038e-56	1.78287e-56	2.23282e-56
7.76942e-66	1.576e-64	5.51456e-64	1.4451e-63	3.26051e-63	6.68549e-63	1.28078e-62	2.33055e-62	4.07135e-62	6.87943e-62	1.13046e-61	1.81393e-61	2.85126e-61	4.40147e-61	6.68644e-61	1.0013e-60	1.48018e-60	2.16256e-60	3.12586e-60	4.47404e-60	6.34588e-60	8.92561e-60	1.24565e-59	1.7258e-59	2.37482e-59	3.24712e-59	4.41322e-59	5.96421e-59	8.01725e-59	1.07225e-58	1.42718e-58	1.89094e-58	2.49452e-58	3.27712e-58	4.28823e-58	5.59007e-58	7.26074e-58	9.39797e-58	1.21238e-57	1.559e-57	1.99856e-57	2.55444e-57	3.25561e-57	4.13779e-57	5.24502e-57	6.63142e-57	8.36343e-57	1.05224e-56	1.32078e-56	1.65411e-56
5.75573e-66	1.16753e-64	4.08529e-64	1.07056e-63	2.41544e-63	4.95274e-63	9.48827e-63	1.72651e-62	3.01613e-62	5.09641e-62	8.37463e-62	1.3438e-61	2.11226e-61	3.26069e-61	4.95344e-61	7.41779e-61	1.09654e-60	1.60207e-60	2.3157e-60	3.31445e-60	4.70115e-60	6.61225e-60	9.22797e-60	1.27851e-59	1.75931e-59	2.40552e-59	3.26939e-59	4.41839e-59	5.93933e-59	7.94344e-59	1.05728e-58	1.40084e-58	1.84798e-58	2.42775e-58	3.1768e-58	4.14123e-58	5.37889e-58	6.96219e-58	8.9815e-58	1.15494e-57	1.48057e-57	1.89238e-57	2.41182e-57	3.06535e-57	3.88561e-57	4.91268e-57	6.19578e-57	7.79519e-57	9.7846e-57	1.2254e-56
4.26395e-66	8.64927e-65	3.02646e-64	7.93088e-64	1.7894e-63	3.66908e-63	7.02908e-63	1.27903e-62	2.23441e-62	3.77551e-62	6.20408e-62	9.95509e-62	1.5648e-61	2.41558e-61	3.6696e-61	5.49523e-61	8.1234e-61	1.18684e-60	1.71551e-60	2.45541e-60	3.48269e-60	4.89848e-60	6.83625e-60	9.47141e-60	1.30333e-59	1.78205e-59	2.42202e-59	3.27323e-59	4.39996e-59	5.88465e-59	7.83256e-59	1.03777e-58	1.36902e-58	1.79852e-58	2.35343e-58	3.0679e-58	3.98478e-58	5.15772e-58	6.65366e-58	8.55599e-58	1.09683e-57	1.40191e-57	1.78672e-57	2.27087e-57	2.87853e-57	3.6394e-57	4.58995e-57	5.77482e-57	7.24861e-57	9.07797e-57
3.15881e-66	6.40754e-65	2.24205e-64	5.87534e-64	1.32562e-63	2.71812e-63	5.20727e-63	9.4753e-63	1.65529e-62	2.79697e-62	4.5961e-62	7.37491e-62	1.15924e-61	1.7895e-61	2.7185e-61	4.07097e-61	6.01796e-61	8.79233e-61	1.27088e-60	1.81901e-60	2.58004e-60	3.62888e-60	5.06442e-60	7.01659e-60	9.65531e-60	1.32018e-59	1.79428e-59	2.42487e-59	3.25957e-59	4.35945e-59	5.8025e-59	7.688e-59	1.01419e-58	1.33238e-58	1.74346e-58	2.27275e-58	2.952e-58	3.82093e-58	4.92915e-58	6.33844e-58	8.12553e-58	1.03856e-57	1.32363e-57	1.6823e-57	2.13247e-57	2.69614e-57	3.40032e-57	4.27809e-57	5.3699e-57	6.72513e-57
2.3401e-66	4.74682e-65	1.66095e-64	4.35256e-64	9.82046e-64	2.01363e-63	3.85764e-63	7.01948e-63	1.22627e-62	2.07204e-62	3.40487e-62	5.46347e-62	8.58783e-62	1.3257e-61	2.01392e-61	3.01585e-61	4.45822e-61	6.51352e-61	9.41492e-61	1.34756e-60	1.91134e-60	2.68834e-60	3.75181e-60	5.19802e-60	7.15283e-60	9.78012e-60	1.32924e-59	1.79638e-59	2.41475e-59	3.22956e-59	4.2986e-59	5.69541e-59	7.51334e-59	9.8705e-59	1.29159e-58	1.6837e-58	2.18689e-58	2.83061e-58	3.65161e-58	4.69563e-58	6.01954e-58	7.69384e-58	9.80571e-58	1.24628e-57	1.57977e-57	1.99735e-57	2.51902e-57	3.16929e-57	3.97812e-57	4.9821e-57
[truncated: 51 more columns]

## Sheet: Fig 2b
0.387978	0.00079263	8.86814e-05	1.81067e-05	4.97683e-06	1.64467e-06	6.17643e-07	2.55088e-07	1.13455e-07	5.35668e-08	2.65721e-08	1.37425e-08	7.36611e-09	4.07303e-09	2.31458e-09	1.34761e-09	8.0185e-10	4.86546e-10	3.00515e-10	1.88644e-10	1.2019e-10	7.76298e-11	5.0778e-11	3.36057e-11	2.24847e-11	1.51979e-11	1.03709e-11	7.14065e-12	4.95805e-12	3.46998e-12	2.44679e-12	1.73758e-12	1.24225e-12	8.93812e-13	6.47017e-13	4.71078e-13	3.44875e-13	2.53813e-13	1.87736e-13	1.3953e-13	1.04181e-13	7.81315e-14	5.88442e-14	4.44987e-14	3.37824e-14	2.57435e-14	1.96887e-14	1.51106e-14	1.16361e-14	8.98966e-15
0.371151	0.00106994	0.000119707	2.44415e-05	6.71802e-06	2.22008e-06	8.3373e-07	3.44333e-07	1.53148e-07	7.23076e-08	3.58686e-08	1.85504e-08	9.94321e-09	5.49802e-09	3.12435e-09	1.81909e-09	1.08238e-09	6.56768e-10	4.05653e-10	2.54643e-10	1.62239e-10	1.04789e-10	6.85432e-11	4.5363e-11	3.03512e-11	2.0515e-11	1.39993e-11	9.63887e-12	6.69266e-12	4.68399e-12	3.30283e-12	2.34549e-12	1.67687e-12	1.20652e-12	8.73381e-13	6.35889e-13	4.65533e-13	3.42611e-13	2.53417e-13	1.88346e-13	1.4063e-13	1.05467e-13	7.94314e-14	6.0067e-14	4.56015e-14	3.475e-14	2.65769e-14	2.03972e-14	1.57071e-14	1.21348e-14
0.327279	0.00144426	0.000161588	3.29926e-05	9.06838e-06	2.99679e-06	1.12542e-06	4.648e-07	2.06728e-07	9.7605e-08	4.84175e-08	2.50404e-08	1.34219e-08	7.42155e-09	4.21743e-09	2.45551e-09	1.46107e-09	8.86544e-10	5.47574e-10	3.43732e-10	2.19e-10	1.41451e-10	9.25236e-11	6.12336e-11	4.09698e-11	2.76923e-11	1.88971e-11	1.30111e-11	9.03415e-12	6.32272e-12	4.45835e-12	3.16608e-12	2.26354e-12	1.62863e-12	1.17894e-12	8.58361e-13	6.28403e-13	4.62477e-13	3.42077e-13	2.54241e-13	1.8983e-13	1.42365e-13	1.07221e-13	8.1082e-14	6.15555e-14	4.69076e-14	3.58751e-14	2.75333e-14	2.12024e-14	1.63802e-14
0.270729	0.00194955	0.000218121	4.45354e-05	1.2241e-05	4.04525e-06	1.51916e-06	6.27415e-07	2.79053e-07	1.31753e-07	6.53568e-08	3.3801e-08	1.81177e-08	1.0018e-08	5.69294e-09	3.3146e-09	1.97223e-09	1.19671e-09	7.39148e-10	4.6399e-10	2.9562e-10	1.90939e-10	1.24894e-10	8.26567e-11	5.53034e-11	3.73808e-11	2.55084e-11	1.75632e-11	1.21948e-11	8.53479e-12	6.01814e-12	4.27376e-12	3.05545e-12	2.19842e-12	1.5914e-12	1.15867e-12	8.48256e-13	6.24279e-13	4.61755e-13	3.43189e-13	2.56244e-13	1.92173e-13	1.44733e-13	1.09449e-13	8.30913e-14	6.33187e-14	4.84263e-14	3.71661e-14	2.86202e-14	2.2111e-14
0.214275	0.0026316	0.000294433	6.01165e-05	1.65237e-05	5.46051e-06	2.05065e-06	8.46921e-07	3.76682e-07	1.77848e-07	8.82224e-08	4.56266e-08	2.44564e-08	1.35229e-08	7.68467e-09	4.47424e-09	2.66224e-09	1.61539e-09	9.97745e-10	6.26321e-10	3.99045e-10	2.5774e-10	1.68589e-10	1.11575e-10	7.46518e-11	5.04587e-11	3.44327e-11	2.37078e-11	1.64613e-11	1.15208e-11	8.12364e-12	5.76897e-12	4.12443e-12	2.96756e-12	2.14817e-12	1.56404e-12	1.14503e-12	8.42688e-13	6.23305e-13	4.63256e-13	3.45893e-13	2.59406e-13	1.9537e-13	1.47741e-13	1.12161e-13	8.54713e-14	6.53687e-14	5.0169e-14	3.86333e-14	2.98467e-14
0.164928	0.00355225	0.000397443	8.11487e-05	2.23046e-05	7.37092e-06	2.76808e-06	1.14322e-06	5.08468e-07	2.4007e-07	1.19088e-07	6.15895e-08	3.30126e-08	1.82541e-08	1.03732e-08	6.03959e-09	3.59364e-09	2.18055e-09	1.34682e-09	8.45445e-10	5.38654e-10	3.47913e-10	2.27571e-10	1.5061e-10	1.00769e-10	6.81122e-11	4.64793e-11	3.20022e-11	2.22204e-11	1.55514e-11	1.09658e-11	7.7873e-12	5.5674e-12	4.00579e-12	2.89973e-12	2.11123e-12	1.54562e-12	1.13751e-12	8.41373e-13	6.25331e-13	4.66907e-13	3.50161e-13	2.63721e-13	1.9943e-13	1.51402e-13	1.15374e-13	8.82385e-14	6.7721e-14	5.21494e-14	4.02889e-14
0.124853	0.00479496	0.000536491	0.000109539	3.01081e-05	9.9497e-06	3.73652e-06	1.54319e-06	6.8636e-07	3.2406e-07	1.60752e-07	8.31371e-08	4.45624e-08	2.46404e-08	1.40024e-08	8.1526e-09	4.85091e-09	2.94343e-09	1.81801e-09	1.14123e-09	7.27107e-10	4.69633e-10	3.07189e-10	2.03303e-10	1.36024e-10	9.19418e-11	6.27405e-11	4.31984e-11	2.99944e-11	2.09922e-11	1.48022e-11	1.05118e-11	7.5152e-12	5.40725e-12	3.91422e-12	2.84986e-12	2.08637e-12	1.53548e-12	1.13574e-12	8.44108e-13	6.30259e-13	4.72668e-13	3.55987e-13	2.69202e-13	2.04372e-13	1.55739e-13	1.1911e-13	9.14138e-14	7.03944e-14	5.43843e-14
0.093617	0.00647232	0.000724187	0.000147863	4.06417e-05	1.34307e-05	5.04378e-06	2.08309e-06	9.26489e-07	4.37435e-07	2.16992e-07	1.12223e-07	6.01529e-08	3.32611e-08	1.89012e-08	1.10049e-08	6.54805e-09	3.97321e-09	2.45406e-09	1.5405e-09	9.81491e-10	6.33939e-10	4.14662e-10	2.7443e-10	1.83614e-10	1.24108e-10	8.46909e-11	5.83117e-11	4.04883e-11	2.83365e-11	1.99809e-11	1.41894e-11	1.01445e-11	7.29902e-12	5.28365e-12	3.84691e-12	2.81631e-12	2.07268e-12	1.53308e-12	1.13943e-12	8.5076e-13	6.38035e-13	4.80532e-13	3.63384e-13	2.75873e-13	2.10226e-13	1.60781e-13	1.23396e-13	9.50225e-14	7.34111e-14
0.0698186	0.00873624	0.00097755	0.000199594	5.48605e-05	1.81295e-05	6.80838e-06	2.81188e-06	1.25063e-06	5.90476e-07	2.92909e-07	1.51486e-07	8.11979e-08	4.48977e-08	2.5514e-08	1.4855e-08	8.83894e-09	5.36328e-09	3.31263e-09	2.07946e-09	1.32487e-09	8.55727e-10	5.59735e-10	3.70442e-10	2.47853e-10	1.67529e-10	1.14321e-10	7.87126e-11	5.46534e-11	3.82503e-11	2.69714e-11	1.91537e-11	1.36936e-11	9.85265e-12	7.13218e-12	5.19278e-12	3.80162e-12	2.79782e-12	2.06944e-12	1.53807e-12	1.14841e-12	8.61258e-13	6.4865e-13	4.90518e-13	3.72389e-13	2.83775e-13	2.17032e-13	1.66567e-13	1.28267e-13	9.90947e-14
0.0519141	0.0117915	0.00131955	0.000269423	7.4054e-05	2.44723e-05	9.19036e-06	3.79564e-06	1.68817e-06	7.97059e-07	3.95385e-07	2.04484e-07	1.09606e-07	6.06056e-08	3.44403e-08	2.00521e-08	1.19313e-08	7.23967e-09	4.47158e-09	2.80698e-09	1.78839e-09	1.15511e-09	7.55564e-10	5.00044e-10	3.34566e-10	2.2614e-10	1.54317e-10	1.06251e-10	7.37744e-11	5.16324e-11	3.64076e-11	2.58547e-11	1.84844e-11	1.32997e-11	9.62744e-12	7.00952e-12	5.13165e-12	3.77667e-12	2.79346e-12	2.07617e-12	1.55019e-12	1.16258e-12	8.75586e-13	6.62129e-13	5.02673e-13	3.83056e-13	2.92962e-13	2.24842e-13	1.73142e-13	1.33764e-13
0.0385371	0.0159139	0.00178121	0.000363683	9.99624e-05	3.30342e-05	1.24057e-05	5.12358e-06	2.2788e-06	1.07592e-06	5.33714e-07	2.76025e-07	1.47952e-07	8.1809e-08	4.64895e-08	2.70676e-08	1.61056e-08	9.77253e-09	6.03601e-09	3.78902e-09	2.41408e-09	1.55924e-09	1.0199e-09	6.74989e-10	4.51617e-10	3.05258e-10	2.08306e-10	1.43424e-10	9.9585e-11	6.96965e-11	4.91452e-11	3.49003e-11	2.49513e-11	1.79527e-11	1.29957e-11	9.46186e-12	6.927e-12	5.09797e-12	3.77077e-12	2.80254e-12	2.09253e-12	1.56931e-12	1.18192e-12	8.93781e-13	6.78537e-13	5.17071e-13	3.95458e-13	3.03505e-13	2.33718e-13	1.80562e-13
0.0285808	0.0214743	0.00240437	0.000490921	0.000134935	4.45915e-05	1.67459e-05	6.9161e-06	3.07605e-06	1.45234e-06	7.20439e-07	3.72594e-07	1.99715e-07	1.10431e-07	6.27543e-08	3.65374e-08	2.17403e-08	1.31915e-08	8.14776e-09	5.11464e-09	3.25867e-09	2.10475e-09	1.37673e-09	9.11139e-10	6.09619e-10	4.12055e-10	2.81184e-10	1.93602e-10	1.34426e-10	9.40804e-11	6.6339e-11	4.71104e-11	3.36808e-11	2.42336e-11	1.75423e-11	1.27722e-11	9.35048e-12	6.88154e-12	5.09001e-12	3.78303e-12	2.82462e-12	2.11835e-12	1.59542e-12	1.20648e-12	9.1593e-13	6.97973e-13	5.33812e-13	4.09688e-13	3.15486e-13	2.43734e-13
0.0211862	0.0289696	0.00324553	0.000662674	0.000182143	6.01922e-05	2.26046e-05	9.33576e-06	4.15224e-06	1.96045e-06	9.72491e-07	5.0295e-07	2.69587e-07	1.49066e-07	8.47094e-08	4.93203e-08	2.93463e-08	1.78067e-08	1.09983e-08	6.90404e-09	4.39874e-09	2.84112e-09	1.85839e-09	1.22991e-09	8.229e-10	5.56216e-10	3.79558e-10	2.61335e-10	1.81456e-10	1.26995e-10	8.95483e-11	6.35924e-11	4.54643e-11	3.27119e-11	2.36797e-11	1.72406e-11	1.26218e-11	9.2891e-12	6.8708e-12	5.10656e-12	3.81284e-12	2.85948e-12	2.15359e-12	1.62858e-12	1.23638e-12	9.42165e-13	7.20571e-13	5.53021e-13	4.25861e-13	3.29006e-13
0.0157004	0.0390613	0.00438095	0.000894516	0.000245868	8.12509e-05	3.05131e-05	1.2602e-05	5.60493e-06	2.64633e-06	1.31273e-06	6.78911e-07	3.63904e-07	2.01218e-07	1.14346e-07	6.65755e-08	3.96134e-08	2.40365e-08	1.48462e-08	9.31949e-09	5.93768e-09	3.8351e-09	2.50856e-09	1.6602e-09	1.1108e-09	7.50813e-10	5.1235e-10	3.52766e-10	2.4494e-10	1.71426e-10	1.20878e-10	8.58408e-11	6.13704e-11	4.41565e-11	3.19642e-11	2.32724e-11	1.70377e-11	1.2539e-11	9.27461e-12	6.89313e-12	5.1468e-12	3.85989e-12	2.90705e-12	2.19835e-12	1.66893e-12	1.27179e-12	9.72669e-13	7.46501e-13	5.74852e-13	4.44111e-13
0.0116333	0.0526206	0.00591352	0.00120747	0.000331887	0.000109677	4.11883e-05	1.70109e-05	7.56587e-06	3.57217e-06	1.77199e-06	9.16435e-07	4.91219e-07	2.71615e-07	1.54351e-07	8.98675e-08	5.34724e-08	3.24459e-08	2.00403e-08	1.258e-08	8.01503e-09	5.17685e-09	3.3862e-09	2.24104e-09	1.49942e-09	1.01349e-09	6.916e-10	4.76184e-10	3.30634e-10	2.31401e-10	1.63168e-10	1.15873e-10	8.28414e-11	5.9605e-11	4.31472e-11	3.14145e-11	2.29985e-11	1.69258e-11	1.25194e-11	9.30475e-12	6.94745e-12	5.21031e-12	3.9241e-12	2.96746e-12	2.25282e-12	1.71674e-12	1.31297e-12	1.00767e-12	7.7597e-13	5.99488e-13
0.00861903	0.0707694	0.00798205	0.00162991	0.000448	0.000148049	5.55984e-05	2.29623e-05	1.02129e-05	4.82193e-06	2.39194e-06	1.23706e-06	6.63076e-07	3.66643e-07	2.08352e-07	1.21308e-07	7.21803e-08	4.37974e-08	2.70515e-08	1.69812e-08	1.08192e-08	6.98802e-09	4.57089e-09	3.02509e-09	2.02401e-09	1.36807e-09	9.33562e-10	6.42781e-10	4.46309e-10	3.12358e-10	2.20253e-10	1.56412e-10	1.11824e-10	8.04584e-11	5.82426e-11	4.24051e-11	3.10447e-11	2.28475e-11	1.68994e-11	1.25601e-11	9.37808e-12	7.03318e-12	5.29699e-12	4.00565e-12	3.04099e-12	2.31735e-12	1.77232e-12	1.36021e-12	1.04745e-12	8.09224e-13
0.00638549	0.0948934	0.0107738	0.00220014	0.000604737	0.000199845	7.505e-05	3.09958e-05	1.37859e-05	6.50892e-06	3.22878e-06	1.66985e-06	8.95059e-07	4.94916e-07	2.81245e-07	1.63749e-07	9.74332e-08	5.91204e-08	3.65157e-08	2.29222e-08	1.46043e-08	9.43284e-09	6.17006e-09	4.08344e-09	2.73212e-09	1.8467e-09	1.26018e-09	8.67663e-10	6.02454e-10	4.21639e-10	2.97311e-10	2.11134e-10	1.50947e-10	1.08607e-10	7.86193e-11	5.72409e-11	4.19059e-11	3.08409e-11	2.28119e-11	1.69544e-11	1.26591e-11	9.4938e-12	7.15018e-12	5.40706e-12	4.10491e-12	3.1281e-12	2.39238e-12	1.8361e-12	1.41391e-12	1.09234e-12
0.00473063	0.126559	0.0145409	0.00296986	0.000816309	0.000269763	0.000101307	4.184e-05	1.8609e-05	8.78612e-06	4.3584e-06	2.25407e-06	1.2082e-06	6.68066e-07	3.79641e-07	2.21038e-07	1.31521e-07	7.98041e-08	4.92911e-08	3.09418e-08	1.97138e-08	1.2733e-08	8.32871e-09	5.51207e-09	3.68798e-09	2.49279e-09	1.70106e-09	1.17122e-09	8.13228e-10	5.69154e-10	4.01328e-10	2.85001e-10	2.03757e-10	1.46605e-10	1.06125e-10	7.72672e-11	5.65671e-11	4.16309e-11	3.07928e-11	2.2886e-11	1.7088e-11	1.28153e-11	9.65174e-12	7.29877e-12	5.54105e-12	4.22249e-12	3.22938e-12	2.47847e-12	1.90858e-12	1.4745e-12
0.0035046	0.16719	0.0196228	0.00400885	0.0011019	0.000364141	0.00013675	5.64781e-05	2.51196e-05	1.186e-05	5.88323e-06	3.04267e-06	1.6309e-06	9.01795e-07	5.12462e-07	2.98371e-07	1.77535e-07	1.07724e-07	6.6536e-08	4.1767e-08	2.66108e-08	1.71877e-08	1.12426e-08	7.44052e-09	4.97826e-09	3.36491e-09	2.29619e-09	1.58099e-09	1.09774e-09	7.68277e-10	5.41736e-10	3.84712e-10	2.75043e-10	1.97896e-10	1.43254e-10	1.043e-10	7.63576e-11	5.61958e-11	4.15659e-11	3.08929e-11	2.30664e-11	1.72988e-11	1.30285e-11	9.85231e-12	7.47964e-12	5.69977e-12	4.3592e-12	3.34558e-12	2.57631e-12	1.99037e-12
0.00259629	0.217233	0.0264749	0.00541127	0.00148741	0.000491539	0.000184593	7.62374e-05	3.39079e-05	1.60094e-05	7.94153e-06	4.10717e-06	2.20149e-06	1.2173e-06	6.91752e-07	4.02758e-07	2.39647e-07	1.45413e-07	8.98142e-08	5.63796e-08	3.59209e-08	2.3201e-08	1.51759e-08	1.00436e-08	6.71994e-09	4.54215e-09	3.09954e-09	2.13411e-09	1.4818e-09	1.03707e-09	7.31267e-10	5.19306e-10	3.71269e-10	2.67131e-10	1.93372e-10	1.4079e-10	1.03072e-10	7.58564e-11	5.61081e-11	4.1701e-11	3.11363e-11	2.3351e-11	1.75866e-11	1.32992e-11	1.00965e-11	7.69388e-12	5.8843e-12	4.51607e-12	3.47765e-12	2.68672e-12
0.00192339	0.274505	0.0357051	0.00730418	0.00200779	0.000663508	0.000249175	0.00010291	4.57708e-05	2.16104e-05	1.07199e-05	5.54411e-06	2.9717e-06	1.64318e-06	9.33767e-07	5.43667e-07	3.23489e-07	1.96287e-07	1.21236e-07	7.61045e-08	4.84881e-08	3.13181e-08	2.04853e-08	1.35575e-08	9.07097e-09	6.13126e-09	4.18394e-09	2.88074e-09	2.00022e-09	1.39989e-09	9.87107e-10	7.0099e-10	5.01161e-10	3.60589e-10	2.61025e-10	1.90047e-10	1.39133e-10	1.02395e-10	7.5738e-11	5.62905e-11	4.20296e-11	3.15205e-11	2.37394e-11	1.79521e-11	1.36288e-11	1.03857e-11	7.94298e-12	6.09605e-12	4.69434e-12	3.62669e-12
0.00142489	0.331917	0.0481177	0.00985896	0.00271021	0.000895642	0.000336351	0.000138914	6.17842e-05	2.9171e-05	1.44704e-05	7.48376e-06	4.01138e-06	2.21806e-06	1.26045e-06	7.33873e-07	4.36665e-07	2.64959e-07	1.63652e-07	1.0273e-07	6.54521e-08	4.2275e-08	2.76523e-08	1.83007e-08	1.22445e-08	8.27634e-09	5.64772e-09	3.8886e-09	2.70001e-09	1.88966e-09	1.33246e-09	9.46238e-10	6.76497e-10	4.86745e-10	3.52347e-10	2.56536e-10	1.87809e-10	1.38219e-10	1.02236e-10	7.59842e-11	5.67341e-11	4.25482e-11	3.20449e-11	2.42328e-11	1.83969e-11	1.40192e-11	1.07219e-11	8.22881e-12	6.3367e-12	4.89552e-12
0.00105558	0.376523	0.0647584	0.0133066	0.00365837	0.00120899	0.000454026	0.000187514	8.33999e-05	3.93767e-05	1.9533e-05	1.0102e-05	5.41479e-06	2.99407e-06	1.70143e-06	9.90625e-07	5.89436e-07	3.57657e-07	2.20907e-07	1.38671e-07	8.8351e-08	5.70653e-08	3.73267e-08	2.47034e-08	1.65284e-08	1.11719e-08	7.62363e-09	5.24906e-09	3.64464e-09	2.55077e-09	1.79863e-09	1.27729e-09	9.13175e-10	6.57037e-10	4.75619e-10	3.46287e-10	2.53516e-10	1.86577e-10	1.38004e-10	1.02568e-10	7.6583e-11	5.74341e-11	4.32561e-11	3.27108e-11	2.48333e-11	1.89239e-11	1.44731e-11	1.11077e-11	8.55365e-12	6.60826e-12
0.000781997	0.393734	0.0869421	0.017958	0.00493821	0.00163196	0.000612871	0.000253117	0.000112578	5.31529e-05	2.63668e-05	1.36363e-05	7.30921e-06	4.04157e-06	2.2967e-06	1.3372e-06	7.95656e-07	4.82787e-07	2.98194e-07	1.87187e-07	1.19261e-07	7.70301e-08	5.03858e-08	3.33461e-08	2.2311e-08	1.50805e-08	1.02908e-08	7.08548e-09	4.91974e-09	3.44318e-09	2.42789e-09	1.72416e-09	1.23266e-09	8.86907e-10	6.42018e-10	4.67439e-10	3.42211e-10	2.51852e-10	1.86285e-10	1.38452e-10	1.03376e-10	7.75279e-11	5.83896e-11	4.4155e-11	3.35214e-11	2.55446e-11	1.95366e-11	1.49939e-11	1.15462e-11	8.92022e-12
0.000579318	0.376791	0.116215	0.024231	0.00666569	0.00220291	0.000827289	0.000341672	0.000151965	7.1749e-05	3.55915e-05	1.84071e-05	9.8664e-06	5.45554e-06	3.10022e-06	1.80504e-06	1.07402e-06	6.51694e-07	4.02519e-07	2.52676e-07	1.60986e-07	1.0398e-07	6.80137e-08	4.50125e-08	3.01167e-08	2.03565e-08	1.38912e-08	9.5644e-09	6.64096e-09	4.6478e-09	3.27731e-09	2.32737e-09	1.66391e-09	1.1972e-09	8.66634e-10	6.30977e-10	4.61936e-10	3.39965e-10	2.51459e-10	1.86891e-10	1.39543e-10	1.04652e-10	7.88177e-11	5.9603e-11	4.52492e-11	3.44816e-11	2.63716e-11	2.02396e-11	1.55858e-11	1.2041e-11
0.000429169	0.332353	0.154135	0.0326845	0.00899725	0.0029736	0.00111672	0.000461209	0.000205131	9.6851e-05	4.80434e-05	2.4847e-05	1.33182e-05	7.36421e-06	4.18485e-06	2.43654e-06	1.44978e-06	8.79695e-07	5.43344e-07	3.41077e-07	2.17309e-07	1.40358e-07	9.18089e-08	6.07605e-08	4.06533e-08	2.74784e-08	1.87511e-08	1.29106e-08	8.96436e-09	6.27388e-09	4.42391e-09	3.14162e-09	2.24605e-09	1.61605e-09	1.16983e-09	8.5173e-10	6.23549e-10	4.58904e-10	3.39434e-10	2.52276e-10	1.88364e-10	1.41265e-10	1.06393e-10	8.04556e-11	6.108e-11	4.65453e-11	3.5598e-11	2.73206e-11	2.10386e-11	1.62537e-11
0.000317936	0.274986	0.201644	0.0440605	0.0121438	0.0040139	0.00150742	0.000622568	0.000276897	0.000130735	6.48519e-05	3.35399e-05	1.79777e-05	9.94065e-06	5.64896e-06	3.28899e-06	1.957e-06	1.18746e-06	7.33438e-07	4.60405e-07	2.93336e-07	1.89464e-07	1.23929e-07	8.20182e-08	5.48762e-08	3.7092e-08	2.53113e-08	1.74275e-08	1.21006e-08	8.46885e-09	5.97165e-09	4.24074e-09	3.03185e-09	2.18144e-09	1.57911e-09	1.14971e-09	8.41703e-10	6.19456e-10	4.58188e-10	3.40538e-10	2.54264e-10	1.90688e-10	1.43615e-10	1.08604e-10	8.24494e-11	6.28295e-11	4.80522e-11	3.6879e-11	2.83991e-11	2.19402e-11
0.000235533	0.217675	0.257712	0.059331	0.0163895	0.0054181	0.00203479	0.000840378	0.000373772	0.000176474	8.75409e-05	4.52741e-05	2.42674e-05	1.34185e-05	7.6253e-06	4.43967e-06	2.64167e-06	1.60291e-06	9.90038e-07	6.21482e-07	3.95962e-07	2.55749e-07	1.67287e-07	1.10713e-07	7.40751e-08	5.00689e-08	3.41667e-08	2.35246e-08	1.63341e-08	1.14318e-08	8.06088e-09	5.72441e-09	4.09257e-09	2.94463e-09	2.13158e-09	1.55195e-09	1.13618e-09	8.36178e-10	6.18489e-10	4.59678e-10	3.43221e-10	2.57402e-10	1.9386e-10	1.466e-10	1.11295e-10	8.4811e-11	6.48637e-11	4.97814e-11	3.83348e-11	2.96162e-11
0.000174487	0.16756	0.317134	0.0797356	0.0221163	0.00731341	0.00274667	0.00113439	0.00050454	0.000238215	0.000118168	6.11137e-05	3.27576e-05	1.8113e-05	1.02931e-05	5.99293e-06	3.56588e-06	2.1637e-06	1.33641e-06	8.38913e-07	5.34493e-07	3.45225e-07	2.25813e-07	1.49447e-07	9.99909e-08	6.7586e-08	4.61203e-08	3.17549e-08	2.20488e-08	1.54313e-08	1.08811e-08	7.72714e-09	5.52439e-09	3.97484e-09	2.87733e-09	2.09492e-09	1.53368e-09	1.12872e-09	8.34873e-10	6.205e-10	4.633e-10	3.47456e-10	2.61684e-10	1.97889e-10	1.50233e-10	1.14483e-10	8.75569e-11	6.71979e-11	5.17466e-11	3.99776e-11
0.000129263	0.126852	0.368718	0.106775	0.0298362	0.00987145	0.00370758	0.00153126	0.000681057	0.000321557	0.00015951	8.24948e-05	4.42181e-05	2.445e-05	1.38942e-05	8.08961e-06	4.81344e-06	2.92069e-06	1.80397e-06	1.13241e-06	7.2149e-07	4.66005e-07	3.04816e-07	2.01732e-07	1.34974e-07	9.12315e-08	6.22559e-08	4.28647e-08	2.97627e-08	2.083e-08	1.46879e-08	1.04305e-08	7.45715e-09	5.36547e-09	3.88399e-09	2.82784e-09	2.07026e-09	1.52362e-09	1.12696e-09	8.37587e-10	6.2539e-10	4.69017e-10	3.53237e-10	2.67122e-10	2.02793e-10	1.54536e-10	1.18189e-10	9.07076e-11	6.98506e-11	5.39642e-11
9.57606e-05	0.0951186	0.397317	0.142069	0.0402311	0.0133235	0.00500464	0.00206699	0.000919331	0.000434056	0.000215316	0.000111356	5.96882e-05	3.30041e-05	1.87552e-05	1.09198e-05	6.49746e-06	3.94252e-06	2.4351e-06	1.5286e-06	9.73909e-07	6.29041e-07	4.11459e-07	2.7231e-07	1.82195e-07	1.2315e-07	8.40366e-08	5.78613e-08	4.01755e-08	2.81176e-08	1.98266e-08	1.40798e-08	1.00661e-08	7.24263e-09	5.24283e-09	3.81719e-09	2.79455e-09	2.05667e-09	1.52124e-09	1.13062e-09	8.44188e-10	6.33106e-10	4.76819e-10	3.60577e-10	2.73742e-10	2.08601e-10	1.59539e-10	1.22442e-10	9.42884e-11	7.2844e-11
7.09412e-05	0.0709396	0.392173	0.186903	0.0541995	0.0179811	0.00675536	0.00279013	0.00124097	0.000585914	0.000290646	0.000150315	8.05707e-05	4.45509e-05	2.53169e-05	1.47402e-05	8.77065e-06	5.32185e-06	3.28704e-06	2.06339e-06	1.31464e-06	8.49117e-07	5.55411e-07	3.6758e-07	2.45938e-07	1.66235e-07	1.13438e-07	7.81045e-08	5.42312e-08	3.79548e-08	2.67631e-08	1.90057e-08	1.35878e-08	9.77653e-09	7.07708e-09	5.15266e-09	3.77225e-09	2.77621e-09	2.05346e-09	1.52618e-09	1.13953e-09	8.54604e-10	6.43639e-10	4.86728e-10	3.69512e-10	2.81583e-10	2.15355e-10	1.6528e-10	1.27276e-10	9.83291e-11
5.25545e-05	0.0527481	0.355351	0.241133	0.0729005	0.0242627	0.0091183	0.00376624	0.00167513	0.000790901	0.000392331	0.000202904	0.000108759	6.01374e-05	3.41742e-05	1.98972e-05	1.18391e-05	7.18374e-06	4.43704e-06	2.78529e-06	1.77458e-06	1.14619e-06	7.49727e-07	4.96181e-07	3.31982e-07	2.24393e-07	1.53125e-07	1.0543e-07	7.32045e-08	5.12336e-08	3.61264e-08	2.5655e-08	1.83416e-08	1.31969e-08	9.55306e-09	6.95537e-09	5.09201e-09	3.74749e-09	2.77188e-09	2.06013e-09	1.53821e-09	1.1536e-09	8.68822e-10	6.57014e-10	4.9879e-10	3.80097e-10	2.90699e-10	2.23105e-10	1.71805e-10	1.3273e-10
3.89334e-05	0.0391564	0.299983	0.301219	0.0977694	0.0327285	0.0123072	0.00508382	0.00226118	0.0010676	0.000529591	0.000273892	0.000146809	8.1177e-05	4.61304e-05	2.68585e-05	1.59812e-05	9.69703e-06	5.98938e-06	3.75975e-06	2.39543e-06	1.54719e-06	1.01203e-06	6.69774e-07	4.48128e-07	3.02899e-07	2.06697e-07	1.42316e-07	9.88157e-08	6.91581e-08	4.87655e-08	3.46306e-08	2.47586e-08	1.7814e-08	1.28953e-08	9.38877e-09	6.87349e-09	5.05858e-09	3.74164e-09	2.78089e-09	2.07637e-09	1.55719e-09	1.17279e-09	8.86876e-10	6.73296e-10	5.13077e-10	3.92403e-10	3.0116e-10	2.31912e-10	1.79167e-10
2.88425e-05	0.0290402	0.240663	0.357956	0.130439	0.0441231	0.0166102	0.00686224	0.00305225	0.00144111	0.000714873	0.000369716	0.000198172	0.000109578	6.22695e-05	3.62551e-05	2.15723e-05	1.30896e-05	8.08481e-06	5.07513e-06	3.23349e-06	2.08849e-06	1.36609e-06	9.04101e-07	6.0491e-07	4.08871e-07	2.79011e-07	1.92106e-07	1.33387e-07	9.33536e-08	6.58265e-08	4.67465e-08	3.34206e-08	2.40464e-08	1.74068e-08	1.26735e-08	9.27824e-09	6.82837e-09	5.05069e-09	3.75381e-09	2.8028e-09	2.10199e-09	1.5831e-09	1.19716e-09	9.08854e-10	6.92581e-10	5.29688e-10	4.06523e-10	3.13049e-10	2.41851e-10
2.13671e-05	0.0215268	0.186789	0.396707	0.172418	0.0594231	0.0224143	0.00926257	0.00412007	0.00194529	0.000964977	0.000499064	0.000267504	0.000147914	8.4055e-05	4.89393e-05	2.91196e-05	1.76691e-05	1.09134e-05	6.85071e-06	4.36476e-06	2.81917e-06	1.84403e-06	1.22041e-06	8.16543e-07	5.51919e-07	3.76626e-07	2.59316e-07	1.80054e-07	1.26014e-07	8.88565e-08	6.31011e-08	4.51131e-08	3.24592e-08	2.34967e-08	1.71074e-08	1.25243e-08	9.21734e-09	6.81772e-09	5.06711e-09	3.78339e-09	2.83739e-09	2.13696e-09	1.61599e-09	1.22682e-09	9.34887e-10	7.15004e-10	5.48749e-10	4.22571e-10	3.26464e-10
1.58291e-05	0.0159528	0.142095	0.403805	0.224254	0.0798784	0.0302387	0.012502	0.00556141	0.00262586	0.00130258	0.000673666	0.000361093	0.000199663	0.000113462	6.60612e-05	3.93073e-05	2.38509e-05	1.47315e-05	9.24749e-06	5.89181e-06	3.80548e-06	2.48918e-06	1.64738e-06	1.10222e-06	7.45012e-07	5.08392e-07	3.5004e-07	2.43047e-07	1.70101e-07	1.19944e-07	8.51776e-08	6.08963e-08	4.38154e-08	3.17173e-08	2.30926e-08	1.69061e-08	1.24421e-08	9.20296e-09	6.83988e-09	5.10704e-09	3.83007e-09	2.88459e-09	2.18136e-09	1.65604e-09	1.26197e-09	9.65155e-10	7.40734e-10	5.70412e-10	4.40681e-10
1.17265e-05	0.0118203	0.106842	0.376409	0.283855	0.107012	0.0407752	0.0168729	0.00750686	0.00354452	0.0017583	0.000909354	0.000487424	0.000269517	0.000153158	8.91732e-05	5.30594e-05	3.21953e-05	1.98854e-05	1.24828e-05	7.95311e-06	5.13686e-06	3.36004e-06	2.22373e-06	1.48784e-06	1.00566e-06	6.86257e-07	4.72505e-07	3.2808e-07	2.29613e-07	1.61907e-07	1.14978e-07	8.22014e-08	5.91446e-08	4.28139e-08	3.11718e-08	2.28208e-08	1.67951e-08	1.24227e-08	9.23287e-09	6.89378e-09	5.17005e-09	3.89379e-09	2.94453e-09	2.23542e-09	1.70347e-09	1.30282e-09	9.99886e-10	7.69975e-10	5.94857e-10
8.68721e-06	0.00875759	0.0798062	0.324904	0.344105	0.142494	0.0549359	0.0227689	0.0101326	0.00478454	0.00237345	0.0012275	0.000657953	0.00036381	0.000206742	0.000120371	7.16226e-05	4.34591e-05	2.68425e-05	1.685e-05	1.07356e-05	6.93403e-06	4.53558e-06	3.00172e-06	2.00837e-06	1.3575e-06	9.2635e-07	6.37815e-07	4.42861e-07	3.09945e-07	2.18552e-07	1.55204e-07	1.1096e-07	7.98368e-08	5.77927e-08	4.20775e-08	3.08048e-08	2.2671e-08	1.67689e-08	1.24631e-08	9.30563e-09	6.97884e-09	5.25606e-09	3.9747e-09	3.0175e-09	2.29945e-09	1.75863e-09	1.34971e-09	1.03936e-09	8.02972e-10
6.43564e-06	0.00648815	0.0593918	0.264686	0.391733	0.187712	0.0738991	0.030717	0.013676	0.00645829	0.0032038	0.00165695	0.000888144	0.000491092	0.000279072	0.000162484	9.66805e-05	5.86636e-05	3.62336e-05	2.27452e-05	1.44915e-05	9.35996e-06	6.1224e-06	4.0519e-06	2.71102e-06	1.83243e-06	1.25044e-06	8.6096e-07	5.978e-07	4.18382e-07	2.95014e-07	2.09503e-07	1.49781e-07	1.07768e-07	7.80119e-08	5.67987e-08	4.15822e-08	3.06026e-08	2.26356e-08	1.68234e-08	1.25613e-08	9.42045e-09	7.09495e-09	5.36529e-09	4.0732e-09	3.10393e-09	2.3739e-09	1.82191e-09	1.40299e-09	1.0839e-09
4.76764e-06	0.00480668	0.0441091	0.207431	0.411369	0.242729	0.0991284	0.0414201	0.018457	0.0087174	0.00432463	0.00223664	0.00119887	0.000662905	0.000376708	0.000219331	0.000130505	7.91876e-05	4.89103e-05	3.07027e-05	1.95615e-05	1.26346e-05	8.26437e-06	5.46949e-06	3.65949e-06	2.47353e-06	1.68792e-06	1.16217e-06	8.06946e-07	5.64757e-07	3.98227e-07	2.828e-07	2.02183e-07	1.45472e-07	1.05305e-07	7.66703e-08	5.61301e-08	4.13093e-08	3.05549e-08	2.27092e-08	1.6956e-08	1.27163e-08	9.57717e-09	7.24238e-09	5.49825e-09	4.18987e-09	3.20443e-09	2.45932e-09	1.89383e-09	1.46311e-09
3.53196e-06	0.00356094	0.0327219	0.158709	0.395338	0.304329	0.132299	0.0558045	0.0249052	0.0117663	0.00583753	0.00301913	0.0016183	0.000894828	0.000508503	0.000296066	0.000176163	0.000106892	6.6022e-05	4.14444e-05	2.64052e-05	1.7055e-05	1.11557e-05	7.38304e-06	4.9398e-06	3.33891e-06	2.27845e-06	1.56877e-06	1.08926e-06	7.62342e-07	5.37551e-07	3.8174e-07	2.72918e-07	1.96367e-07	1.42147e-07	1.03494e-07	7.57677e-08	5.57617e-08	4.12448e-08	3.06542e-08	2.28882e-08	1.71652e-08	1.29278e-08	9.7762e-09	7.42186e-09	5.65574e-09	4.32552e-09	3.31974e-09	2.55641e-09	1.97499e-09
2.61654e-06	0.00263803	0.0242594	0.11973	0.349966	0.363641	0.174986	0.0750669	0.0335959	0.0158806	0.00787957	0.00407536	0.00218447	0.00120789	0.000686407	0.000399647	0.000237796	0.000144289	8.91203e-05	5.59441e-05	3.56434e-05	2.30218e-05	1.50587e-05	9.96606e-06	6.66803e-06	4.50706e-06	3.07559e-06	2.11762e-06	1.47035e-06	1.02905e-06	7.25618e-07	5.15295e-07	3.68401e-07	2.65068e-07	1.91878e-07	1.39702e-07	1.02276e-07	7.52704e-08	5.56746e-08	4.13789e-08	3.08958e-08	2.31706e-08	1.74507e-08	1.31965e-08	1.00185e-08	7.63444e-09	5.83885e-09	4.48118e-09	3.45079e-09	2.66596e-09
1.93838e-06	0.00195431	0.0179793	0.0895994	0.290321	0.405948	0.22784	0.100693	0.0452944	0.0214308	0.0106356	0.00550108	0.00294871	0.00163048	0.000926552	0.000539467	0.00032099	0.00019477	0.0001203	7.55166e-05	4.81135e-05	3.10762e-05	2.03271e-05	1.34528e-05	9.0009e-06	6.0839e-06	4.15161e-06	2.85849e-06	1.98477e-06	1.38908e-06	9.79481e-07	6.95575e-07	4.9729e-07	3.57804e-07	2.59009e-07	1.88578e-07	1.38058e-07	1.01604e-07	7.51529e-08	5.58556e-08	4.17049e-08	3.1277e-08	2.3556e-08	1.78134e-08	1.35235e-08	1.03054e-08	7.88162e-09	6.04896e-09	4.65808e-09	3.59867e-09
1.43599e-06	0.00144779	0.0133224	0.0667492	0.230211	0.416642	0.288907	0.134384	0.0610053	0.0289146	0.0143549	0.00742545	0.00398031	0.00220091	0.00125071	0.000728203	0.000433292	0.000262912	0.000162388	0.000101937	6.49464e-05	4.19484e-05	2.74387e-05	1.81593e-05	1.21499e-05	8.2124e-06	5.60409e-06	3.85856e-06	2.67915e-06	1.87506e-06	1.32216e-06	9.38928e-07	6.71271e-07	4.82985e-07	3.49625e-07	2.54554e-07	1.86358e-07	1.37152e-07	1.01446e-07	7.53972e-08	5.62958e-08	4.22195e-08	3.17973e-08	2.40456e-08	1.82548e-08	1.39109e-08	1.06391e-08	8.16524e-09	6.28775e-09	4.8577e-09
1.0638e-06	0.00107255	0.00987073	0.0496017	0.177396	0.391457	0.351189	0.177735	0.0820168	0.0389964	0.0193731	0.0100228	0.00537278	0.00297091	0.00168828	0.000982971	0.000584882	0.000354894	0.000219201	0.0001376	8.76685e-05	5.66245e-05	3.70383e-05	2.45126e-05	1.64007e-05	1.10856e-05	7.56473e-06	5.20851e-06	3.61648e-06	2.53106e-06	1.78473e-06	1.26742e-06	9.06121e-07	6.51961e-07	4.71945e-07	3.43612e-07	2.51558e-07	1.85135e-07	1.36938e-07	1.01776e-07	7.59914e-08	5.69904e-08	4.29219e-08	3.24581e-08	2.46414e-08	1.87777e-08	1.43612e-08	1.10219e-08	8.48757e-09	6.55721e-09
7.88086e-07	0.000794568	0.00731292	0.0368082	0.134381	0.340065	0.401314	0.231401	0.109905	0.0525555	0.0261409	0.013528	0.00725229	0.00401027	0.00227894	0.00132687	0.000789509	0.000479057	0.00029589	0.000185741	0.00011834	7.64351e-05	4.99965e-05	3.30885e-05	2.21386e-05	1.4964e-05	1.02113e-05	7.03075e-06	4.88174e-06	3.41658e-06	2.40914e-06	1.71084e-06	1.22314e-06	8.80055e-07	6.37059e-07	4.63828e-07	3.39567e-07	2.49906e-07	1.84846e-07	1.37383e-07	1.02578e-07	7.6929e-08	5.79385e-08	4.38139e-08	3.32625e-08	2.53472e-08	1.93857e-08	1.4878e-08	1.1457e-08	8.85131e-09
5.83828e-07	0.000588631	0.00541775	0.0272936	0.100799	0.278295	0.42335	0.293381	0.146412	0.0707365	0.0352619	0.0182575	0.00978908	0.00541322	0.00307623	0.00179109	0.00106572	0.000646659	0.00039941	0.000250724	0.000159742	0.000103177	6.74883e-05	4.46648e-05	2.9884e-05	2.01992e-05	1.37838e-05	9.49052e-06	6.58966e-06	4.6119e-06	3.25199e-06	2.30939e-06	1.65106e-06	1.18795e-06	8.59939e-07	6.26102e-07	4.58368e-07	3.37338e-07	2.49516e-07	1.85447e-07	1.38465e-07	1.03843e-07	7.82088e-08	5.91425e-08	4.48996e-08	3.42152e-08	2.61679e-08	2.00832e-08	1.54654e-08	1.1948e-08
4.32511e-07	0.000436069	0.00401365	0.0202299	0.0751908	0.21873	0.408731	0.356552	0.193027	0.0949817	0.0475381	0.0246369	0.0132126	0.00730688	0.00415244	0.00241771	0.00143858	0.000872899	0.000539146	0.000338442	0.00021563	0.000139274	9.10996e-05	6.02911e-05	4.03392e-05	2.72661e-05	1.86062e-05	1.28109e-05	8.89511e-06	6.22541e-06	4.38973e-06	3.11735e-06	2.2287e-06	1.60357e-06	1.1608e-06	8.4515e-07	6.18732e-07	4.55359e-07	3.36812e-07	2.50328e-07	1.86909e-07	1.40174e-07	1.05571e-07	7.98341e-08	6.06081e-08	4.61857e-08	3.5323e-08	2.71095e-08	2.08761e-08	1.61281e-08
3.20412e-07	0.000323048	0.00297342	0.0149909	0.0559152	0.167647	0.363249	0.407323	0.249941	0.126994	0.0640216	0.0332363	0.0178322	0.00986276	0.00560513	0.00326355	0.00194187	0.00117829	0.000727771	0.000456849	0.00029107	0.000188	0.000122972	8.13845e-05	5.44523e-05	3.68054e-05	2.51158e-05	1.72928e-05	1.20071e-05	8.40343e-06	5.92552e-06	4.20798e-06	3.00843e-06	2.16459e-06	1.56691e-06	1.14083e-06	8.35201e-07	6.14671e-07	4.54649e-07	3.37907e-07	2.523e-07	1.89215e-07	1.42506e-07	1.07765e-07	8.18124e-08	6.23442e-08	4.7681e-08	3.65941e-08	2.81797e-08	2.17707e-08
2.37367e-07	0.00023932	0.00220278	0.0111073	0.0415099	0.1266	0.302215	0.429537	0.314064	0.168507	0.0860582	0.0448152	0.0240636	0.0133121	0.00756591	0.00440528	0.00262124	0.00159052	0.000982388	0.000616681	0.000392903	0.000253773	0.000165994	0.000109858	7.35029e-05	4.96821e-05	3.39028e-05	2.33429e-05	1.62079e-05	1.13434e-05	7.99861e-06	5.68018e-06	4.06095e-06	2.92189e-06	2.11511e-06	1.53996e-06	1.1274e-06	8.29718e-07	6.13711e-07	4.56127e-07	3.4057e-07	2.55413e-07	1.92363e-07	1.45467e-07	1.10435e-07	8.41558e-08	6.43626e-08	4.93968e-08	3.80387e-08	2.93874e-08
1.75846e-07	0.000177292	0.00163186	0.00822916	0.0307867	0.0947946	0.240101	0.414555	0.376518	0.220621	0.115286	0.0603736	0.0324643	0.0179665	0.0102124	0.00594641	0.00353829	0.00214698	0.00132608	0.000832432	0.000530363	0.000342558	0.000224069	0.000148292	9.92185e-05	6.70639e-05	4.5764e-05	3.15096e-05	2.18784e-05	1.5312e-05	1.0797e-05	7.66745e-06	5.48171e-06	3.94413e-06	2.8551e-06	2.07873e-06	1.52183e-06	1.12e-06	8.28424e-07	6.15706e-07	4.59721e-07	3.44772e-07	2.59662e-07	1.9636e-07	1.49072e-07	1.13598e-07	8.68805e-08	6.66787e-08	5.13468e-08	3.96688e-08
1.3027e-07	0.000131341	0.00120892	0.0060966	0.0228218	0.0706419	0.185234	0.368311	0.422192	0.282338	0.153502	0.0812008	0.0437777	0.0242449	0.013784	0.00802656	0.00477614	0.0028981	0.00179002	0.00112366	0.000715916	0.000462405	0.000302461	0.000200174	0.000133931	9.05268e-05	6.17749e-05	4.25335e-05	2.95328e-05	2.06691e-05	1.45744e-05	1.035e-05	7.39954e-06	5.32402e-06	3.85398e-06	2.806e-06	2.05426e-06	1.51185e-06	1.11826e-06	8.31117e-07	6.20558e-07	4.65393e-07	3.50508e-07	2.65058e-07	2.01226e-07	1.53342e-07	1.17276e-07	9.00069e-08	6.93109e-08	5.35473e-08
9.65062e-08	9.73001e-05	0.000895588	0.00451658	0.0169127	0.0525036	0.140415	0.306357	0.435532	0.348162	0.20219	0.108891	0.0589844	0.0327091	0.0186032	0.0108341	0.00644698	0.003912	0.00241627	0.00151679	0.000966385	0.000624181	0.00040828	0.000270206	0.000180788	0.000122198	8.33874e-05	5.74143e-05	3.98651e-05	2.79004e-05	1.96734e-05	1.3971e-05	9.98833e-06	7.18668e-06	5.20233e-06	3.7877e-06	2.77296e-06	2.04078e-06	1.50949e-06	1.12189e-06	8.37666e-07	6.28215e-07	4.73136e-07	3.57792e-07	2.71627e-07	2.0699e-07	1.58307e-07	1.21497e-07	9.356e-08	7.22813e-08
7.14935e-08	7.20817e-05	0.000663469	0.00334601	0.0125316	0.0389654	0.105366	0.243355	0.411236	0.406004	0.261399	0.145254	0.0793532	0.0441084	0.0251037	0.014623	0.00870221	0.00528058	0.00326161	0.00204745	0.00130448	0.000842557	0.00055112	0.00036474	0.000244038	0.00016495	0.000112561	7.75012e-05	5.38123e-05	3.76615e-05	2.65563e-05	1.88589e-05	1.34828e-05	9.70101e-06	7.02241e-06	5.11286e-06	3.74311e-06	2.75476e-06	2.03759e-06	1.51439e-06	1.13073e-06	8.48002e-07	6.38667e-07	4.82968e-07	3.66658e-07	2.79407e-07	2.13691e-07	1.64003e-07	1.26293e-07	9.75695e-08
5.29637e-08	5.33994e-05	0.00049151	0.00247881	0.00928462	0.0288948	0.0786144	0.187727	0.3587	0.439139	0.327634	0.191946	0.106464	0.0594315	0.033867	0.0197352	0.011746	0.00712787	0.00440268	0.00276375	0.00176086	0.00113733	0.000743935	0.000492348	0.000329417	0.00022266	0.000151942	0.000104616	7.2639e-05	5.08378e-05	3.58473e-05	2.54568e-05	1.81999e-05	1.3095e-05	9.47926e-06	6.90164e-06	5.05267e-06	3.71854e-06	2.75046e-06	2.04422e-06	1.52633e-06	1.14468e-06	8.6211e-07	6.51939e-07	4.94936e-07	3.7716e-07	2.88453e-07	2.21381e-07	1.70477e-07	1.31705e-07
3.92365e-08	3.95593e-05	0.000364119	0.00183635	0.00687861	0.0214174	0.0584682	0.142296	0.294396	0.435195	0.391302	0.249531	0.142137	0.0799583	0.0456679	0.0266306	0.0158535	0.00962121	0.0059429	0.00373065	0.00237691	0.00153524	0.00100421	0.0006646	0.000444666	0.000300559	0.0002051	0.000141216	9.80523e-05	6.86238e-05	4.83888e-05	3.43631e-05	2.45673e-05	1.76764e-05	1.27957e-05	9.31623e-06	6.82039e-06	5.0195e-06	3.71274e-06	2.7594e-06	2.06033e-06	1.54516e-06	1.16373e-06	8.80025e-07	6.68094e-07	5.09113e-07	3.89371e-07	2.98833e-07	2.3012e-07	1.77783e-07
2.90671e-08	2.93062e-05	0.000269746	0.00136041	0.00509596	0.0158711	0.043408	0.106775	0.231817	0.395754	0.436551	0.315595	0.188108	0.107285	0.061528	0.0359249	0.0213954	0.0129863	0.00802185	0.0050358	0.00320848	0.00207235	0.00135554	0.000897115	0.000600237	0.000405713	0.000276856	0.000190622	0.000132357	9.26325e-05	6.5318e-05	4.63853e-05	3.31624e-05	2.38606e-05	1.72723e-05	1.25756e-05	9.20656e-06	6.77562e-06	5.01167e-06	3.72481e-06	2.78115e-06	2.08575e-06	1.57087e-06	1.18791e-06	9.01833e-07	6.87231e-07	5.25596e-07	4.03383e-07	3.1063e-07	2.39982e-07
2.15334e-08	2.17106e-05	0.000199833	0.00100782	0.00377524	0.0117595	0.0321957	0.0796642	0.177877	0.335015	0.447726	0.382111	0.245173	0.143252	0.0827674	0.0484381	0.0288694	0.0175272	0.0108278	0.00679748	0.00433096	0.00279737	0.00182978	0.00121098	0.000810235	0.000547655	0.000373716	0.000257313	0.000178663	0.000125041	8.81701e-05	6.26137e-05	4.47646e-05	3.22085e-05	2.33152e-05	1.69753e-05	1.24276e-05	9.14613e-06	6.76505e-06	5.02796e-06	3.75416e-06	2.81547e-06	2.12045e-06	1.60351e-06	1.21735e-06	9.27665e-07	7.09481e-07	5.4451e-07	4.19307e-07	3.23942e-07
1.59524e-08	1.60836e-05	0.00014804	0.000746609	0.0027968	0.00871244	0.0238667	0.0592484	0.134413	0.269271	0.420369	0.434259	0.311404	0.189633	0.111026	0.0652486	0.0389416	0.0236531	0.0146146	0.00917531	0.0058461	0.00377603	0.00246994	0.00163465	0.0010937	0.000739257	0.000504464	0.000347336	0.00024117	0.000168787	0.000119017	8.45196e-05	6.04259e-05	4.34769e-05	3.14723e-05	2.29142e-05	1.67755e-05	1.2346e-05	9.13186e-06	6.78704e-06	5.06759e-06	3.80048e-06	2.86231e-06	2.16451e-06	1.64325e-06	1.25222e-06	9.57699e-07	7.35011e-07	5.66005e-07	4.37276e-07
1.18178e-08	1.1915e-05	0.000109671	0.000553102	0.00207193	0.00645465	0.0176873	0.043987	0.100682	0.209237	0.364973	0.455102	0.379513	0.247268	0.148181	0.0877439	0.0524969	0.0319134	0.0197242	0.0123845	0.00789121	0.00509705	0.00333405	0.00220654	0.00147634	0.000997892	0.000680955	0.000468855	0.000325545	0.000227839	0.000160656	0.00011409	8.15664e-05	5.86877e-05	4.24831e-05	3.0931e-05	2.26445e-05	1.66653e-05	1.23267e-05	9.16155e-06	6.84052e-06	5.13011e-06	3.86371e-06	2.92179e-06	2.21815e-06	1.69032e-06	1.29276e-06	9.92162e-07	7.64027e-07	5.90261e-07
8.75484e-09	8.82686e-06	8.1246e-05	0.000409748	0.00153493	0.00478185	0.0131056	0.0326251	0.0750449	0.159282	0.298557	0.436473	0.43524	0.314293	0.196	0.117633	0.0706951	0.0430418	0.0266164	0.0167153	0.0106515	0.00688017	0.00450046	0.00297851	0.00199285	0.00134701	0.000919193	0.000632888	0.00043944	0.000307551	0.000216863	0.000154005	0.000110103	7.92201e-05	5.73462e-05	4.17525e-05	3.05669e-05	2.24959e-05	1.66393e-05	1.23668e-05	9.23374e-06	6.92493e-06	5.21546e-06	3.944e-06	2.99419e-06	2.28169e-06	1.74504e-06	1.33928e-06	1.03133e-06	7.96769e-07
6.48575e-09	6.5391e-06	6.01885e-05	0.000303549	0.0011371	0.00354253	0.00970993	0.024185	0.0557824	0.119812	0.234595	0.385709	0.461138	0.383463	0.25522	0.156835	0.095017	0.0580101	0.0359077	0.0225584	0.0143768	0.00928692	0.0060749	0.00402054	0.00269006	0.00181827	0.00124078	0.000854309	0.000593182	0.00041515	0.000292735	0.000207885	0.000148624	0.000106936	7.74093e-05	5.63599e-05	4.1261e-05	3.03662e-05	2.24608e-05	1.66934e-05	1.24642e-05	9.34768e-06	7.04013e-06	5.32384e-06	4.04173e-06	3.07995e-06	2.35556e-06	1.80784e-06	1.39215e-06	1.07553e-06
4.80476e-09	4.84429e-06	4.45888e-05	0.000224874	0.000842388	0.00262439	0.00719372	0.0179231	0.0414014	0.0895143	0.179778	0.319565	0.447197	0.44046	0.323663	0.207065	0.12726	0.0780845	0.0484194	0.0304383	0.0194035	0.0125352	0.00820004	0.0054271	0.00363118	0.00245441	0.00167488	0.0011532	0.000800712	0.000560394	0.000395151	0.000280615	0.000200621	0.000144348	0.000104492	7.6078e-05	5.56965e-05	4.09901e-05	3.03189e-05	2.25338e-05	1.6825e-05	1.2618e-05	9.50319e-06	7.18643e-06	5.45577e-06	4.1575e-06	3.17967e-06	2.44032e-06	1.8792e-06	1.45181e-06
3.55945e-09	3.58874e-06	3.30322e-05	0.000166591	0.000624056	0.00194421	0.00532941	0.0132804	0.0307022	0.0666249	0.135749	0.253189	0.398959	0.467561	0.393508	0.268775	0.169378	0.104864	0.0652343	0.0410572	0.0261844	0.0169188	0.0110683	0.00732566	0.00490154	0.00331309	0.00226084	0.00155665	0.00108085	0.000756452	0.000533398	0.000378791	0.00027081	0.00019485	0.000141049	0.000102694	7.51824e-05	5.53309e-05	4.09262e-05	3.04174e-05	2.27113e-05	1.70326e-05	1.2828e-05	9.70067e-06	7.36452e-06	5.61204e-06	4.29211e-06	3.29409e-06	2.53666e-06	1.95974e-06
2.63691e-09	2.6586e-06	2.44708e-05	0.000123414	0.000462312	0.00144031	0.0039482	0.00983939	0.0227575	0.0494843	0.10164	0.195002	0.33287	0.454318	0.449786	0.339082	0.222948	0.140244	0.0877515	0.0553474	0.0353265	0.0228331	0.0149394	0.00988823	0.00661627	0.00447217	0.00305181	0.00210125	0.00145899	0.0010211	0.000720012	0.000511314	0.000365555	0.00026302	0.000190396	0.000138623	0.000101486	7.46889e-05	5.52445e-05	4.10592e-05	3.06571e-05	2.29916e-05	1.73159e-05	1.30945e-05	9.94106e-06	7.57547e-06	5.79374e-06	4.44656e-06	3.42413e-06	2.64537e-06
1.95347e-09	1.96954e-06	1.81284e-05	9.14271e-05	0.00034249	0.00106701	0.00292493	0.00728963	0.0168644	0.0367109	0.0757407	0.147674	0.264954	0.406004	0.474626	0.40898	0.287898	0.186177	0.117708	0.0745296	0.0476399	0.0308094	0.0201628	0.0133468	0.00893076	0.00603672	0.00411949	0.00283639	0.00196943	0.00137834	0.000971914	0.000690201	0.000493448	0.00035504	0.000257008	0.000187122	0.000136991	0.000100819	7.45723e-05	5.54241e-05	4.13828e-05	3.10354e-05	2.33741e-05	1.76758e-05	1.3419e-05	1.02258e-05	7.82073e-06	6.00223e-06	4.62209e-06	3.57087e-06
1.44717e-09	1.45907e-06	1.34299e-05	6.77309e-05	0.000253723	0.00079046	0.00216685	0.00540047	0.0124955	0.0272173	0.0562923	0.110752	0.204644	0.339178	0.458377	0.462366	0.360163	0.243957	0.15709	0.100161	0.0641945	0.0415586	0.0272088	0.018014	0.0120546	0.00814852	0.00556066	0.0038287	0.00265844	0.00186057	0.00131195	0.000931674	0.000666085	0.000479253	0.000346924	0.000252588	0.000184919	0.000136092	0.000100662	7.48147e-05	5.58609e-05	4.18934e-05	3.15517e-05	2.38598e-05	1.81138e-05	1.38034e-05	1.05569e-05	8.10216e-06	6.23917e-06	4.82017e-06
1.07209e-09	1.08091e-06	9.9491e-06	5.01763e-05	0.000187962	0.000585587	0.00160525	0.00400083	0.00925778	0.0201717	0.0417769	0.082607	0.155233	0.270203	0.407478	0.481558	0.428934	0.312633	0.207762	0.134126	0.0863779	0.0560256	0.0367082	0.0243107	0.0162704	0.0109989	0.00750596	0.00516816	0.00358851	0.0025115	0.00177094	0.00125763	0.00089912	0.000646924	0.000468299	0.000340958	0.000249614	0.000183705	0.00013588	0.000100989	7.54043e-05	5.65502e-05	4.25903e-05	3.22074e-05	2.44511e-05	1.86326e-05	1.42503e-05	1.09368e-05	8.422e-06	6.50655e-06
7.94221e-10	8.00755e-07	7.37047e-06	3.71715e-05	0.000139246	0.000433814	0.0011892	0.00296392	0.00685868	0.0149471	0.0309794	0.0614269	0.11653	0.208807	0.339079	0.458991	0.476736	0.386364	0.270486	0.178459	0.115926	0.0754483	0.049502	0.0328023	0.0219587	0.0148457	0.0101316	0.00697617	0.00484394	0.00339016	0.00239051	0.00169762	0.00121368	0.000873256	0.000632137	0.000460245	0.000336944	0.000247976	0.000183418	0.000136321	0.000101785	7.63347e-05	5.74909e-05	4.34754e-05	3.30055e-05	2.51514e-05	1.92359e-05	1.47631e-05	1.13685e-05	8.78293e-06
5.88374e-10	5.93214e-07	5.46018e-06	2.75373e-05	0.000103156	0.000321377	0.00088098	0.00219574	0.00508118	0.0110745	0.0229625	0.0456003	0.086963	0.158439	0.269423	0.403495	0.486847	0.451973	0.342921	0.234772	0.154858	0.101409	0.0667011	0.0442446	0.0296312	0.0200366	0.0136753	0.00941655	0.00653854	0.0045762	0.00322685	0.00229154	0.0016383	0.00117877	0.000853296	0.000621265	0.000454827	0.000334732	0.000247589	0.000184015	0.000137396	0.000103041	7.76046e-05	5.86856e-05	4.45528e-05	3.39509e-05	2.59657e-05	1.99281e-05	1.53459e-05	1.18557e-05
4.35878e-10	4.39464e-07	4.045e-06	2.04002e-05	7.64198e-05	0.000238082	0.000652646	0.00162665	0.00376429	0.00820476	0.0170161	0.0338199	0.064685	0.118958	0.207872	0.33303	0.455223	0.490813	0.41673	0.302882	0.205151	0.135829	0.0897443	0.0596408	0.0399737	0.0270393	0.0184575	0.0127103	0.00882587	0.00617715	0.00435576	0.00309325	0.00221147	0.00159117	0.00115183	0.00083862	0.000613952	0.000451841	0.00033421	0.000248394	0.000185465	0.000139091	0.000104755	7.92173e-05	6.01399e-05	4.58289e-05	3.50501e-05	2.69001e-05	2.07148e-05	1.60035e-05
3.22906e-10	3.25563e-07	2.99661e-06	1.51128e-05	5.66132e-05	0.000176376	0.000483493	0.00120505	0.00278868	0.00607847	0.0126079	0.0250701	0.0480267	0.0887831	0.157582	0.2632	0.393916	0.488497	0.476024	0.378335	0.267855	0.180803	0.120428	0.0803029	0.0538991	0.0364812	0.0249094	0.0171553	0.0119131	0.00833808	0.00587959	0.00417542	0.00298517	0.00214786	0.0015548	0.00113202	0.000828748	0.000609922	0.000451136	0.000335296	0.000250351	0.000187753	0.000141405	0.000106932	8.11804e-05	6.18625e-05	4.73127e-05	3.63114e-05	2.7962e-05	2.16025e-05
2.39215e-10	2.41183e-07	2.21994e-06	1.11958e-05	4.19401e-05	0.000130662	0.00035818	0.000892725	0.00206591	0.00450314	0.00934096	0.0185787	0.0356227	0.0660424	0.118251	0.202405	0.321472	0.445955	0.501927	0.449564	0.341205	0.238032	0.160835	0.1079	0.0726099	0.0492003	0.0336105	0.0231529	0.0160796	0.0112548	0.00793646	0.00563618	0.00402954	0.0028993	0.00209876	0.00152806	0.00111869	0.000823308	0.00060897	0.000452603	0.000337939	0.00025344	0.000190877	0.000144343	0.000109582	8.35057e-05	6.38654e-05	4.90152e-05	3.77448e-05	2.91603e-05
1.77215e-10	1.78673e-07	1.64458e-06	8.29408e-06	3.107e-05	9.6797e-05	0.000265346	0.000661347	0.00153047	0.00333604	0.00692029	0.013766	0.0264077	0.049036	0.0882297	0.153145	0.252217	0.378645	0.484363	0.498183	0.417714	0.307476	0.212983	0.144442	0.0976552	0.0663051	0.0453358	0.0312425	0.0217017	0.0151912	0.0107127	0.0076079	0.00543925	0.00391362	0.00283303	0.00206267	0.00151008	0.00111135	0.000822024	0.00061095	0.000456169	0.000342108	0.000257656	0.000194843	0.00014792	0.000112721	8.62093e-05	6.61636e-05	5.09501e-05	3.93623e-05
1.31284e-10	1.32364e-07	1.21833e-06	6.14441e-06	2.30172e-05	7.17089e-05	0.000196573	0.000489938	0.0011338	0.00247142	0.00512682	0.0101992	0.0195705	0.0363719	0.0656199	0.114797	0.193106	0.304962	0.430288	0.50704	0.482101	0.384858	0.277885	0.192074	0.130949	0.0892372	0.0611144	0.0421466	0.0292856	0.0205031	0.0144597	0.0102693	0.0073421	0.0052828	0.00382417	0.00278431	0.00203839	0.00150016	0.00110962	0.000824696	0.000615764	0.000461798	0.0003478	0.000263011	0.000199672	0.000152157	0.00011637	8.93115e-05	6.87755e-05	5.31336e-05
9.72575e-11	9.80576e-08	9.02562e-07	4.55189e-06	1.70516e-05	5.31233e-05	0.000145625	0.000362955	0.000839941	0.00183088	0.00379809	0.00755617	0.0145012	0.0269633	0.0487179	0.0856003	0.145735	0.237275	0.357882	0.47259	0.51477	0.458704	0.353566	0.252426	0.174659	0.119811	0.0822935	0.0568274	0.0395103	0.0276692	0.0195161	0.0138612	0.0099105	0.00713092	0.00516205	0.0037584	0.00275153	0.00202501	0.00149782	0.00111322	0.000831195	0.000623362	0.000469481	0.000355027	0.000269528	0.000205391	0.000157084	0.000120558	9.28372e-05	7.17229e-05
7.20501e-11	7.26429e-08	6.68634e-07	3.37212e-06	1.26321e-05	3.93547e-05	0.000107882	0.000268884	0.000622244	0.00135635	0.00281372	0.00559793	0.0107439	0.0199824	0.0361341	0.0636429	0.109085	0.180762	0.28427	0.40789	0.50324	0.510353	0.432057	0.325096	0.230762	0.16016	0.110591	0.0765506	0.0532815	0.0373321	0.026338	0.0187086	0.013377	0.00962547	0.00696794	0.00507328	0.00371416	0.00273347	0.00202185	0.00150269	0.001122	0.000841451	0.000633733	0.000479237	0.000363825	0.000277249	0.000212041	0.000162736	0.000125317	9.68157e-05
5.33761e-11	5.38152e-08	4.95337e-07	2.49813e-06	9.35809e-06	2.91547e-05	7.99208e-05	0.000199194	0.00046097	0.00100481	0.00208446	0.00414712	0.00795977	0.0148064	0.0267863	0.0472413	0.0812751	0.136029	0.219283	0.332271	0.452117	0.521791	0.497374	0.404958	0.299897	0.21244	0.148082	0.102945	0.0717954	0.0503505	0.035538	0.0252489	0.0180553	0.0129924	0.00940549	0.00684812	0.00501356	0.00368978	0.0027292	0.00202842	0.00151453	0.00113584	0.000855449	0.000646902	0.000491113	0.000374247	0.000286225	0.000219671	0.00016916	0.000130688
3.9542e-11	3.98672e-08	3.66954e-07	1.85066e-06	6.93264e-06	2.15983e-05	5.92068e-05	0.000147567	0.000341495	0.000744382	0.00154421	0.00307229	0.00589694	0.0109701	0.0198509	0.0350353	0.0604001	0.101655	0.166213	0.260387	0.379208	0.488447	0.529401	0.479229	0.379099	0.277973	0.197003	0.138019	0.0966025	0.0678616	0.0479355	0.0340699	0.0243676	0.0175362	0.0126955	0.00924376	0.00676751	0.00498065	0.00368403	0.00273808	0.0020444	0.00153322	0.00115474	0.000873226	0.000662933	0.00050518	0.000386363	0.000296525	0.000228343	0.00017641
2.92934e-11	2.95344e-08	2.71846e-07	1.371e-06	5.13583e-06	1.60004e-05	4.38615e-05	0.00010932	0.000252985	0.000551452	0.00114398	0.00227602	0.00436864	0.00812734	0.0147088	0.0259703	0.0448231	0.0756715	0.12472	0.199222	0.302897	0.423052	0.515844	0.528208	0.458635	0.355373	0.25911	0.184032	0.129641	0.0913476	0.0646183	0.0459588	0.0328819	0.0236675	0.0171356	0.0124772	0.00913497	0.0067231	0.00497288	0.003696	0.00275965	0.00206963	0.00155873	0.00117873	0.000894866	0.000681922	0.000521536	0.000400267	0.00030823	0.000238128
2.17011e-11	2.18796e-08	2.01389e-07	1.01566e-06	3.80472e-06	1.18534e-05	3.24934e-05	8.09863e-05	0.000187416	0.000408526	0.000847484	0.00168612	0.0032364	0.00602108	0.0108977	0.0192456	0.0332374	0.0562077	0.0930523	0.15029	0.234456	0.345473	0.462107	0.534367	0.52066	0.437525	0.334155	0.243011	0.173162	0.122682	0.0870103	0.0619624	0.044359	0.0319379	0.0231271	0.0168411	0.0123304	0.00907503	0.00671261	0.00498905	0.00372513	0.0027937	0.00210406	0.00159112	0.00120794	0.000920498	0.000704	0.000540303	0.000416068	0.00032144
1.60766e-11	1.62088e-08	1.49193e-07	7.52422e-07	2.8186e-06	8.78122e-06	2.40717e-05	5.99961e-05	0.000138841	0.000302643	0.000627832	0.00124911	0.0023976	0.00446061	0.00807373	0.0142601	0.0246358	0.0417005	0.0692053	0.112469	0.178072	0.271159	0.386749	0.495235	0.544942	0.509043	0.417147	0.315521	0.229362	0.164088	0.116926	0.0834555	0.0598122	0.0430876	0.0312094	0.0227298	0.016643	0.0122495	0.00906088	0.00673443	0.00502837	0.00377109	0.00284018	0.00214779	0.00163055	0.00124254	0.0009503	0.000729333	0.000561632	0.000433898
1.19098e-11	1.20078e-08	1.10525e-07	5.57408e-07	2.08807e-06	6.50529e-06	1.78327e-05	4.44462e-05	0.000102856	0.000224204	0.000465109	0.000925365	0.00177619	0.00330454	0.00598136	0.0105652	0.0182559	0.0309172	0.0513791	0.0837857	0.133772	0.20766	0.308473	0.425494	0.521956	0.549002	0.495237	0.398235	0.299378	0.217865	0.156556	0.112201	0.0805759	0.0581031	0.0421063	0.0306737	0.0224626	0.0165339	0.0122304	0.00909034	0.0067875	0.00509041	0.00383383	0.0028992	0.00220101	0.00167725	0.00128277	0.000984496	0.000758124	0.000585701
8.823e-12	8.89559e-09	8.18786e-08	4.12938e-07	1.54688e-06	4.81924e-06	1.32108e-05	3.29266e-05	7.61978e-05	0.000166094	0.000344561	0.000685527	0.00131584	0.00244807	0.00443118	0.00782729	0.0135264	0.0229141	0.0381077	0.0622615	0.0998705	0.156742	0.238558	0.345508	0.460742	0.542396	0.548148	0.480655	0.381173	0.285558	0.208257	0.150356	0.108369	0.078286	0.0567838	0.0413849	0.0303135	0.0223154	0.0165081	0.0122702	0.00916198	0.00687125	0.0051751	0.0039135	0.00297105	0.00226405	0.00173156	0.00132893	0.00102336	0.000790614
6.53624e-12	6.59001e-09	6.06571e-08	3.05912e-07	1.14596e-06	3.57018e-06	9.78682e-06	2.43926e-05	5.64487e-05	0.000123046	0.000255257	0.000507851	0.000974797	0.00181358	0.00328273	0.00579877	0.0100215	0.0169793	0.0282493	0.0462027	0.0743026	0.117333	0.181093	0.270211	0.381424	0.491876	0.557152	0.543904	0.466289	0.366116	0.273865	0.200308	0.145318	0.10532	0.0765182	0.055814	0.0408999	0.0301152	0.0222807	0.0165619	0.0123669	0.00927503	0.00698557	0.00528264	0.00401048	0.00305615	0.00233736	0.00179387	0.00138139	0.00106722
4.84217e-12	4.882e-09	4.49359e-08	2.26625e-07	8.48947e-07	2.64485e-06	7.25025e-06	1.80705e-05	4.18182e-05	9.11544e-05	0.000189099	0.000376226	0.000722148	0.00134354	0.00243192	0.0042959	0.00742445	0.0125803	0.020935	0.0342597	0.0551744	0.0874244	0.136001	0.206487	0.302039	0.415499	0.518642	0.567106	0.537586	0.452793	0.353083	0.264104	0.193827	0.141303	0.102966	0.0752189	0.0551621	0.040633	0.0300686	0.0223533	0.0166924	0.0125195	0.00942932	0.00713073	0.00541354	0.00412535	0.00315509	0.00242146	0.00186468	0.00144059
3.58716e-12	3.61668e-09	3.32893e-08	1.67888e-07	6.28915e-07	1.95936e-06	5.37112e-06	1.33869e-05	3.09797e-05	6.75289e-05	0.000140088	0.000278715	0.00053498	0.000995318	0.00180162	0.00318251	0.00550031	0.00932036	0.0155121	0.0253932	0.0409271	0.0649716	0.101517	0.155663	0.232551	0.333478	0.447184	0.541121	0.573257	0.530247	0.440571	0.342019	0.256092	0.18865	0.138202	0.101236	0.074346	0.0548039	0.0405707	0.0301666	0.0225295	0.0168984	0.0127278	0.00962527	0.00730743	0.0055686	0.00425891	0.00326863	0.00251705	0.00194459
2.65744e-12	2.6793e-09	2.46614e-08	1.24375e-07	4.65912e-07	1.45153e-06	3.97902e-06	9.91729e-06	2.29503e-05	5.00266e-05	0.00010378	0.000206477	0.000396323	0.00073735	0.00133467	0.00235767	0.00407479	0.00690497	0.0114929	0.018817	0.0303411	0.0482163	0.0755207	0.116443	0.176076	0.258896	0.364022	0.476131	0.559645	0.576594	0.52269	0.429856	0.332831	0.249668	0.184647	0.135924	0.100075	0.0738674	0.0547211	0.0407032	0.0304045	0.0228075	0.0171795	0.0129922	0.00986377	0.00751673	0.00574889	0.00441217	0.00339766	0.00262492
1.96868e-12	1.98487e-09	1.82696e-08	9.21389e-08	3.45156e-07	1.07532e-06	2.94773e-06	7.34691e-06	1.7002e-05	3.70606e-05	7.68821e-05	0.000152962	0.000293603	0.000546243	0.000988751	0.00174661	0.0030187	0.00511544	0.00851464	0.0139421	0.022486	0.0357539	0.056076	0.0867272	0.132038	0.19698	0.285139	0.393243	0.502184	0.574715	0.578014	0.515501	0.420761	0.325412	0.244692	0.18171	0.134399	0.0994409	0.0737587	0.0549006	0.0410243	0.0307796	0.0231868	0.0175364	0.0133142	0.0101463	0.00776009	0.00595576	0.00458634	0.00354327
1.45843e-12	1.47043e-09	1.35344e-08	6.82582e-08	2.55698e-07	7.96614e-07	2.18373e-06	5.44273e-06	1.25954e-05	2.74552e-05	5.69556e-05	0.000113317	0.000217507	0.000404667	0.000732485	0.00129392	0.00223632	0.00378966	0.00630801	0.0103295	0.0166616	0.0265011	0.0415947	0.0644394	0.0984784	0.148124	0.2181	0.310922	0.420818	0.525364	0.586916	0.578284	0.509094	0.413329	0.319656	0.24105	0.179753	0.133573	0.0993019	0.0740027	0.0553341	0.0415305	0.0312916	0.0236685	0.0179709	0.0136955	0.0104748	0.00803932	0.00619086	0.00478289
1.08043e-12	1.08932e-09	1.00266e-08	5.05669e-08	1.89426e-07	5.90146e-07	1.61775e-06	4.03207e-06	9.33091e-06	2.03393e-05	4.21938e-05	8.39473e-05	0.000161133	0.000299784	0.000542638	0.000958564	0.00165671	0.00280746	0.00467317	0.00765261	0.0123447	0.0196382	0.0308355	0.0478157	0.0732266	0.110647	0.164506	0.239168	0.335929	0.44653	0.545829	0.596852	0.578029	0.503748	0.407557	0.315464	0.238644	0.178708	0.133404	0.0996348	0.0745878	0.0560167	0.042221	0.0319415	0.0242549	0.0184855	0.0141388	0.0108517	0.00835667	0.00645616
8.00405e-13	8.06989e-10	7.42786e-09	3.74609e-08	1.4033e-07	4.37191e-07	1.19846e-06	2.98703e-06	6.91251e-06	1.50677e-05	3.12579e-05	6.21897e-05	0.00011937	0.000222086	0.000401996	0.000710122	0.00122732	0.00207983	0.003462	0.00566933	0.00914574	0.0145506	0.0228522	0.0354544	0.0543588	0.0823462	0.123096	0.180988	0.259926	0.359892	0.470265	0.563831	0.605096	0.577747	0.499648	0.403422	0.31275	0.237399	0.178524	0.133862	0.100425	0.0755079	0.0569477	0.0430976	0.0327326	0.0249494	0.0190839	0.0146476	0.01128	0.00871477
5.92954e-13	5.97832e-10	5.50269e-09	2.77517e-08	1.03959e-07	3.23879e-07	8.8784e-07	2.21285e-06	5.12091e-06	1.11624e-05	2.31564e-05	4.60713e-05	8.84317e-05	0.000164525	0.000297806	0.000526071	0.000909223	0.00154078	0.00256473	0.0042	0.00677557	0.0107803	0.0169329	0.0262782	0.0403154	0.0611578	0.0916983	0.13568	0.197373	0.280137	0.382605	0.491997	0.579677	0.612162	0.577816	0.496913	0.400885	0.311442	0.237255	0.179164	0.134929	0.101663	0.0767618	0.0581293	0.0441645	0.0336695	0.0257568	0.0197705	0.0152257	0.0117634
4.39271e-13	4.42885e-10	4.07649e-09	2.0559e-08	7.70147e-08	2.39936e-07	6.57728e-07	1.63932e-06	3.79366e-06	8.26935e-06	1.71547e-05	3.41304e-05	6.55118e-05	0.000121883	0.00022062	0.000389723	0.000673569	0.00114144	0.0019	0.00311146	0.00501957	0.00798663	0.0125456	0.0194726	0.0298848	0.0453697	0.0681395	0.101177	0.148253	0.213473	0.299592	0.403912	0.511772	0.593693	0.618494	0.578524	0.495611	0.399909	0.311483	0.238169	0.180604	0.136592	0.103349	0.0783525	0.059567	0.045428	0.0347588	0.0266832	0.0205507	0.0158781
3.2542e-13	3.28097e-10	3.01994e-09	1.52305e-08	5.70539e-08	1.77749e-07	4.87257e-07	1.21444e-06	2.81042e-06	6.12608e-06	1.27085e-05	2.52844e-05	4.85323e-05	9.02933e-05	0.00016344	0.000288714	0.000498993	0.000845598	0.00140756	0.00230504	0.00371863	0.0059168	0.00929463	0.0144278	0.0221467	0.0336364	0.0505638	0.075226	0.110674	0.160669	0.229109	0.318113	0.423715	0.529683	0.606201	0.624459	0.580079	0.495783	0.400459	0.312828	0.240112	0.182829	0.138851	0.105486	0.0802873	0.0612694	0.0468967	0.0360085	0.027736	0.0214311
2.41077e-13	2.43061e-10	2.23723e-09	1.1283e-08	4.22666e-08	1.31679e-07	3.60969e-07	8.99676e-07	2.08201e-06	4.53831e-06	9.4147e-06	1.87312e-05	3.59536e-05	6.6891e-05	0.000121079	0.000213885	0.000369663	0.000626435	0.00104275	0.00170762	0.00275484	0.00438333	0.00688587	0.0106892	0.0164098	0.0249289	0.0374932	0.0558401	0.0823367	0.120079	0.172789	0.244121	0.335552	0.441957	0.545856	0.617496	0.630354	0.582631	0.497449	0.402503	0.315448	0.243068	0.185838	0.14171	0.108083	0.0825777	0.0632481	0.0485817	0.0374287	0.028924
1.78594e-13	1.80064e-10	1.65738e-09	8.35866e-09	3.13119e-08	9.75506e-08	2.67412e-07	6.66497e-07	1.54239e-06	3.36206e-06	6.97458e-06	1.38764e-05	2.66351e-05	4.9554e-05	8.96975e-05	0.00015845	0.000273853	0.000464074	0.000772486	0.00126504	0.00204084	0.00324728	0.00510127	0.00791914	0.0121579	0.018472	0.0277897	0.0414128	0.0611389	0.08939	0.129285	0.184482	0.258366	0.351793	0.458616	0.560429	0.627837	0.636405	0.586283	0.500615	0.40602	0.319324	0.247033	0.189635	0.145181	0.111156	0.085239	0.0655177	0.0504963	0.0390311
1.32306e-13	1.33394e-10	1.22782e-09	6.19224e-09	2.31964e-08	7.22672e-08	1.98104e-07	4.93753e-07	1.14263e-06	2.49068e-06	5.1669e-06	1.02799e-05	1.97318e-05	3.67105e-05	6.64496e-05	0.000117382	0.000202875	0.000343795	0.000572272	0.000937163	0.0015119	0.00240565	0.00377916	0.00586678	0.0090073	0.0136861	0.0205929	0.0306978	0.0453509	0.0663994	0.0963054	0.138192	0.195627	0.271721	0.366746	0.473698	0.57354	0.637437	0.642784	0.591099	0.505282	0.410995	0.324452	0.252013	0.194237	0.149284	0.114725	0.0882907	0.0680961	0.0526563
9.80147e-14	9.8821e-11	9.09589e-10	4.58733e-09	1.71843e-08	5.35369e-08	1.46759e-07	3.65781e-07	8.46481e-07	1.84514e-06	3.82773e-06	7.61553e-06	1.46177e-05	2.71958e-05	4.9227e-05	8.6959e-05	0.000150294	0.000254689	0.00042395	0.000694268	0.00112004	0.00178216	0.00279968	0.00434628	0.00667298	0.0101396	0.0152579	0.022749	0.0336204	0.0492624	0.0715615	0.103005	0.146702	0.206116	0.28408	0.380347	0.487223	0.585312	0.646467	0.649607	0.597116	0.511443	0.417421	0.330837	0.258024	0.199666	0.154044	0.118815	0.0917565	0.0710045
7.26111e-14	7.32084e-11	6.7384e-10	3.39838e-09	1.27304e-08	3.96611e-08	1.08722e-07	2.70977e-07	6.27088e-07	1.36691e-06	2.83565e-06	5.64172e-06	1.0829e-05	2.01472e-05	3.64683e-05	6.44208e-05	0.00011134	0.000188679	0.00031407	0.000514326	0.000829748	0.00132026	0.00207406	0.00321983	0.00494355	0.00751192	0.0113043	0.016856	0.0249162	0.036524	0.0531025	0.0765667	0.109416	0.154728	0.215853	0.295359	0.39255	0.499221	0.59585	0.655048	0.656945	0.604346	0.519091	0.425296	0.338493	0.265095	0.205954	0.159494	0.123458	0.0956645
5.37916e-14	5.42341e-11	4.99193e-10	2.51758e-09	9.43095e-09	2.93817e-08	8.0543e-08	2.00745e-07	4.64558e-07	1.01263e-06	2.1007e-06	4.17949e-06	8.02234e-06	1.49254e-05	2.70164e-05	4.77241e-05	8.24829e-05	0.000139777	0.000232668	0.000381022	0.000614692	0.00097807	0.00153651	0.00238532	0.0036623	0.00556508	0.0083748	0.0124884	0.0184623	0.0270697	0.0393754	0.0568278	0.0813597	0.115469	0.162192	0.224757	0.305489	0.403325	0.509721	0.605236	0.663259	0.664826	0.612779	0.528212	0.434627	0.347445	0.273259	0.213141	0.165674	0.128689
3.98498e-14	4.01776e-11	3.69811e-10	1.86507e-09	6.98662e-09	2.17665e-08	5.96677e-08	1.48716e-07	3.44153e-07	7.50178e-07	1.55624e-06	3.09624e-06	5.9431e-06	1.1057e-05	2.00142e-05	3.53549e-05	6.11049e-05	0.000103549	0.000172365	0.000282268	0.000455375	0.000724573	0.00113827	0.00176709	0.00271311	0.00412276	0.00620436	0.00925217	0.0136788	0.0200586	0.0291847	0.0421421	0.0603965	0.0858888	0.121105	0.169026	0.232761	0.314418	0.412654	0.51875	0.613523	0.671133	0.673242	0.622386	0.538791	0.445423	0.357724	0.28256	0.221275	0.17263
2.95215e-14	2.97643e-11	2.73963e-10	1.38168e-09	5.17581e-09	1.6125e-08	4.42029e-08	1.10171e-07	2.54955e-07	5.55746e-07	1.15289e-06	2.29375e-06	4.40275e-06	8.19123e-06	1.48269e-05	2.61916e-05	4.52676e-05	7.6711e-05	0.000127691	0.000209109	0.00033735	0.000536777	0.000843254	0.00130909	0.00200993	0.00305424	0.00459637	0.00685439	0.0101342	0.0148618	0.0216265	0.0312372	0.0447933	0.06377	0.0901073	0.126268	0.175173	0.23981	0.322107	0.420527	0.526329	0.620736	0.678666	0.682149	0.633116	0.550803	0.457697	0.369368	0.293051	0.230412
2.187e-14	2.205e-11	2.02957e-10	1.02357e-09	3.83434e-09	1.19457e-08	3.27463e-08	8.16168e-08	1.88875e-07	4.11706e-07	8.54083e-07	1.69925e-06	3.26164e-06	6.06821e-06	1.0984e-05	1.94032e-05	3.35351e-05	5.68289e-05	9.4596e-05	0.000154912	0.000249915	0.000397654	0.000624698	0.000969801	0.001489	0.00226264	0.0034051	0.00507794	0.00750784	0.0110107	0.0160238	0.0231482	0.0332042	0.0472999	0.0669131	0.0939738	0.130913	0.180584	0.245864	0.32853	0.426939	0.532468	0.626874	0.685815	0.69147	0.644898	0.564217	0.47146	0.382422	0.304791
1.62017e-14	1.6335e-11	1.50354e-10	7.5828e-10	2.84055e-09	8.84959e-09	2.42591e-08	6.04632e-08	1.39922e-07	3.05e-07	6.3272e-07	1.25884e-06	2.41628e-06	4.49544e-06	8.13718e-06	1.43742e-05	2.48434e-05	4.20999e-05	7.00784e-05	0.000114762	0.000185142	0.000294589	0.000462788	0.000718446	0.00110308	0.00167621	0.00252257	0.00376186	0.00556205	0.00815725	0.0118717	0.0171515	0.0246067	0.0350642	0.0496357	0.0697945	0.0974529	0.135002	0.185225	0.250893	0.333673	0.431892	0.53717	0.631911	0.692503	0.701094	0.657636	0.578987	0.486721	0.396931
[truncated: 395 more rows]
[truncated: 51 more columns]

## Sheet: Fig 2c
0.697795	7.09146e-05	5.6387e-06	9.61236e-07	2.35986e-07	7.22785e-08	2.57462e-08	1.02456e-08	4.4405e-09	2.06025e-09	1.01081e-09	5.19676e-10	2.78031e-10	1.53954e-10	8.78494e-11	5.14755e-11	3.08823e-11	1.89236e-11	1.18192e-11	7.51088e-12	4.84904e-12	3.1762e-12	2.10835e-12	1.41684e-12	9.63042e-13	6.61562e-13	4.58968e-13	3.21366e-13	2.26971e-13	1.61608e-13	1.1595e-13	8.3791e-14	6.0964e-14	4.46413e-14	3.28883e-14	2.43696e-14	1.81566e-14	1.35983e-14	1.0235e-14	7.73999e-15	5.87969e-15	4.48579e-15	3.43648e-15	2.64302e-15	2.04046e-15	1.58099e-15	1.22925e-15	9.58958e-16	7.50504e-16	5.89177e-16
[truncated: 500 more rows]
[truncated: 51 more columns]

[truncated: 11 more sheets: Fig 2d, Fig 2e, Fig 2f, Fig 2g, Fig 2h, Fig 3b, Fig 3c, Fig 3d, Fig 3e-g, Fig 4b, Fig 4c]
